# Supplementary material for: Bacillus pumilus Group Comparative Genomics: Toward Pangenome Features, Diversity, and Marine Environmental Adaptation
Source: Front Microbiol. 2021 May 7;12:571212. doi: 10.3389/fmicb.2021.571212 (PMC8139322; doi:10.3389/fmicb.2021.571212)
Supplement: Supplementary Table 1 — Information of marine Bp group strains used for analyzing. [file Table_1.XLSX]

## Sheet: Sheet1
Table S1. Marine B. pumilus group strains used for analysing.
Name	Origin	Region	Elevation (m)
S70-5-12	Surface water	Indian Ocean	0
A23-8	Sediment	Indian Ocean	-3879
BS1	Bottom water	South China Sea	-1762
C101	Sediment	Arctic Ocean	-4000
C16B11	Bottom water	Pacific Ocean	-1755
Mn12	Sediment	Pacific Ocean	-5246
s8-t8-L9	Sediment	Atlantic Ocean	-1937
C2-2	Sediment	Atlantic Ocean	-3452
DW2J2	White shrimp	South China Sea	0
J33-1	Sediment	Yellow Sea	-31.5
sxm20-2	Sediment	Indian Ocean	-2089
15-B04 10-15-3	Sediment	Bering Sea	-3873
B204-B1-5	Sediment	South China Sea	-1467
D95	Sediment	Arctic Ocean	-2500
NH21E_2	Sediment	South China Sea	-1184
NP-4	Surface water	Arctic Ocean	0
S9	lagoon	Unkown
SF214	Sea water	Unkown
Fairview	Marine water	Queensland, Australia
RI06-95	Marine estuary	Narragansett, Rhode Island
