# Supplementary material for: Bacillus pumilus Group Comparative Genomics: Toward Pangenome Features, Diversity, and Marine Environmental Adaptation
Source: Front Microbiol. 2021 May 7;12:571212. doi: 10.3389/fmicb.2021.571212 (PMC8139322; doi:10.3389/fmicb.2021.571212)
Supplement: Supplementary Table 2 — ANI values between each Bp group strain. [file Table_2.xlsx]

## Sheet: ANI_matrix
Table S2. ANI values between each Bp group strain
		B. subtilis subsp. subtilis	B. altitudinis																							B. safensis												B. pumilus
		6051-HGW	RIT380	FJAT-21955	SH-B11	A23-8	TH007	B-388	INR7	B4133	Leaf49	BS1	C16B11	Mn12	MTCC B6033	C101	GR-8	S70-5-12	TUAT1	41KF2b_T	S-1	NJ-V2	BA06	W3	ku-bf1	FO-36bT	MROC1	D95	NP-4	VK	B204-B1-5	Fairview	LK12	LK21	15-B04_10-15-3	NH21E_2	S9	3-19	7P	DW2J2	C2-2	s8-t8-L9	SF214	NMTD17	GBSW19	J33-1	B4127	CB01	DSM_27T
B. subtilis subsp. subtilis	6051-HGW	100	70.4798	70.5126	70.9042	70.5475	70.5338	70.5991	70.6595	70.4839	70.3897	70.6271	70.606	70.5901	70.8768	70.4394	70.8462	70.4755	70.849	70.5213	70.7058	70.73	70.6592	70.6533	70.545	70.6172	70.6379	70.6353	70.6699	70.7504	70.5509	70.6658	70.6477	70.7066	70.5127	70.6306	70.3947	70.4879	70.561	70.4406	70.6448	70.5928	70.7004	70.5897	70.7947	70.5563	70.7119	70.5469	70.6678
B. altitudinis	RIT380	70.4798	100	98.4967	98.4594	98.3955	98.7968	98.7039	98.7778	98.3367	98.1236	98.1373	98.1259	98.1201	98.1012	98.1591	98.0684	98.1595	97.9879	98.0267	98.0149	97.982	97.9647	98.029	98.2458	88.9302	88.8969	88.9244	88.8833	89.0237	88.8991	88.9136	88.9731	88.9526	88.8166	88.912	88.8682	89.1931	89.2169	89.1437	89.2052	89.1661	89.1139	89.3084	89.0926	89.1648	88.7671	88.8013	88.7825
	FJAT-21955	70.5146	98.4967	100	98.7981	98.6316	98.6962	98.5942	98.6664	98.3312	98.2853	98.1275	98.1222	98.0914	98.1528	98.1512	98.0324	98.108	98.082	98.1432	97.9647	98.0518	98.0636	97.9967	98.216	88.9455	88.9044	88.8292	88.9387	88.8911	88.9195	88.937	88.8923	88.9384	88.8258	88.8178	88.9175	89.2471	89.1976	89.1519	89.1963	89.2107	89.2341	89.1538	89.1085	89.2628	88.7099	88.7922	88.7972
	SH-B11	70.9042	98.4594	98.7981	100	98.5364	98.6722	98.6395	98.6408	98.3015	98.2299	98.141	98.1317	98.1304	98.1803	98.0505	98.0567	98.1062	98.0939	98.1024	97.9428	98.0765	97.9973	98.0082	98.2369	88.9526	88.9103	88.9696	88.9352	88.9867	88.879	88.9211	89.004	89.0606	88.771	88.9286	88.9049	89.3622	89.3774	89.4401	89.2547	89.2603	89.2481	89.3445	89.2493	89.2311	88.8482	88.8939	88.8915
	A23-8	70.5475	98.3955	98.6316	98.5364	100	98.8279	98.7577	98.7128	98.3757	98.1667	98.1205	98.1378	98.1217	98.1675	98.1872	98.0721	98.1281	98.0841	97.9847	97.9485	97.97	97.9585	98.1013	98.2857	88.8216	88.7973	88.8565	88.7908	88.8294	88.7785	88.8334	88.9346	88.9133	88.7937	88.6968	88.8586	89.1752	89.115	89.1043	89.0439	89.1416	89.1398	89.0416	89.1529	89.1609	88.7251	88.7557	88.6003
	TH007	70.5338	98.7968	98.6962	98.6722	98.8279	100	98.8623	98.8581	98.4184	98.321	98.2434	98.2268	98.2141	98.2741	98.1767	98.1482	98.1898	98.1662	98.1334	98.048	98.1751	98.123	98.1819	98.3341	88.9069	88.9568	88.8255	88.8286	88.8607	88.7908	88.8792	88.9155	88.9495	88.8844	88.8197	88.8391	89.1846	89.1219	89.2429	89.1316	89.1581	89.1099	89.1903	89.1524	89.1711	88.8441	88.8217	88.7747
	B-388	70.5991	98.7039	98.5942	98.6395	98.7577	98.8623	100	98.8996	98.4463	98.3489	98.2198	98.1881	98.1636	98.1676	98.2091	98.0919	98.1842	98.1248	98.1772	98.0947	98.2079	98.21	98.1131	98.2827	88.8872	88.8721	88.8045	88.8349	88.9008	88.8949	88.8478	88.9683	88.9757	88.7303	88.879	88.8035	89.2343	89.1751	89.1392	89.1917	89.1117	89.1554	89.1454	89.0288	89.1799	88.7805	88.8232	88.8359
	INR7	70.6595	98.7778	98.6664	98.6408	98.7128	98.8581	98.8996	100	98.4902	98.3713	98.1655	98.1832	98.2001	98.1371	98.1683	98.1149	98.2332	98.1498	98.1923	98.0905	98.1537	98.1473	98.1805	98.2953	88.8871	88.8809	88.8655	88.803	88.8628	88.8063	88.8561	88.9926	88.9521	88.8712	88.7727	88.8441	89.273	89.2131	89.1125	89.1473	89.1256	89.2724	89.1316	89.1656	89.1513	88.7886	88.7954	88.8175
	B4133	70.4773	98.3367	98.3312	98.3015	98.3757	98.4184	98.4463	98.4902	100	98.2551	98.287	98.277	98.3087	98.2429	98.3093	98.25	98.3116	98.3325	98.2934	98.0913	98.3087	98.3257	98.2301	98.3707	88.9772	88.9472	88.8491	88.8639	88.9117	88.8413	88.905	89.0893	89.0306	88.9498	88.9019	88.8913	89.246	89.1614	89.196	89.1571	89.2084	89.1913	89.1983	89.2257	89.1573	88.8324	88.7913	88.7859
	Leaf49	70.3897	98.1236	98.2853	98.2299	98.1667	98.321	98.3489	98.3713	98.2551	100	98.2287	98.2489	98.2487	98.4139	98.3778	98.3528	98.2452	98.2961	98.328	98.3078	98.1939	98.2421	98.3208	98.467	88.8684	88.9206	88.8827	88.8188	88.9003	88.8465	88.9107	88.9935	88.814	88.8465	88.7555	88.7952	89.1273	89.0509	88.995	89.0756	89.0757	89.097	89.0406	89.0193	89.1065	88.7334	88.8029	88.7302
	BS1	70.6271	98.1373	98.1275	98.141	98.1205	98.2434	98.2198	98.1655	98.287	98.2287	100	99.9907	99.9905	98.5213	98.5696	98.4728	98.6084	98.5615	98.444	98.3927	98.4828	98.476	98.5436	98.5761	88.7782	88.8218	88.8744	88.8222	88.8414	88.8272	88.9102	88.9376	88.9437	88.7708	88.8363	88.8675	89.1796	89.2108	89.0887	89.1264	89.1334	89.0849	89.1813	89.1708	89.1254	88.8337	88.8129	88.7595
	C16B11	70.606	98.1259	98.1222	98.1317	98.1378	98.2268	98.1881	98.1832	98.277	98.2489	99.9907	100	99.9994	98.4623	98.6188	98.5013	98.5961	98.5698	98.4481	98.3925	98.4779	98.4751	98.5022	98.5464	88.8417	88.8536	88.8153	88.7502	88.791	88.7794	88.859	88.923	88.8825	88.7157	88.8153	88.7906	89.1907	89.2186	89.1083	89.118	89.077	89.0807	89.1811	89.0551	89.0789	88.7918	88.76	88.6722
	Mn12	70.5885	98.1201	98.0914	98.1304	98.1217	98.2141	98.1636	98.2001	98.3087	98.2487	99.9905	99.9994	100	98.4708	98.5748	98.509	98.6026	98.5591	98.4467	98.38	98.4534	98.4333	98.5167	98.5722	88.8993	88.8524	88.7013	88.7763	88.778	88.7943	88.8391	88.9383	88.9671	88.7877	88.8057	88.8028	89.1747	89.1423	89.1283	89.0874	89.1075	89.0852	89.1447	89.1023	89.114	88.7391	88.7815	88.6823
	MTCC B6033	70.8768	98.1012	98.1528	98.1803	98.1675	98.2741	98.1676	98.1371	98.2429	98.4139	98.5213	98.4623	98.4708	100	98.4629	98.5043	98.4878	98.4302	98.3996	98.3317	98.3878	98.3369	98.4325	98.5298	88.8264	88.858	88.8748	88.826	88.9269	88.8833	88.8782	88.9493	88.8371	88.8553	88.8504	88.8856	89.2533	89.1842	89.1517	89.1489	89.1753	89.1685	89.1494	89.1591	89.1207	88.7295	88.7476	88.7084
	C101	70.4412	98.1591	98.1512	98.0505	98.1872	98.1767	98.2091	98.1683	98.3093	98.3778	98.5696	98.6188	98.5748	98.4629	100	98.6477	98.5212	98.6012	98.4675	98.4098	98.5027	98.5551	98.5551	98.5494	88.8341	88.828	88.8025	88.799	88.755	88.9342	88.8375	88.9761	88.9478	88.8804	88.7867	88.7997	89.1112	89.1538	89.0301	89.0885	89.1117	89.2463	89.1347	89.016	89.0606	88.7117	88.7483	88.7262
	GR-8	70.8504	98.0684	98.0324	98.0567	98.0721	98.1482	98.0919	98.1149	98.25	98.3528	98.4728	98.5013	98.509	98.5043	98.6477	100	98.5148	98.6143	98.4925	98.4449	98.403	98.4427	98.5754	98.523	88.8043	88.821	88.8592	88.8318	88.8771	88.8301	88.8351	88.9688	88.9822	88.7628	88.8423	88.791	89.1537	89.148	89.0677	89.0892	89.0707	89.1616	89.0975	89.0809	89.0869	88.7066	88.707	88.7914
	S70-5-12	70.4755	98.1595	98.108	98.1062	98.1281	98.1898	98.1838	98.2332	98.3116	98.2452	98.6084	98.5961	98.6026	98.4878	98.5212	98.5148	100	98.6211	98.4819	98.4431	98.4781	98.4901	98.5131	98.5352	88.7824	88.9155	88.7713	88.8573	88.8245	88.8047	88.8789	88.9345	88.8763	88.8144	88.8538	88.8286	89.2394	89.1603	89.0586	89.1233	89.1035	89.1635	89.0888	89.0346	89.1064	88.6499	88.7766	88.7311
	TUAT1	70.849	97.9879	98.082	98.0939	98.0841	98.1662	98.1248	98.1498	98.3325	98.2961	98.5615	98.5698	98.5591	98.4302	98.6012	98.6143	98.6211	100	98.4321	98.3932	98.3588	98.4465	98.7099	98.5783	88.8539	88.9033	88.8994	88.8624	88.918	88.8941	88.7491	88.9088	88.9382	88.8616	88.7516	88.8001	89.1505	89.1258	89.0299	89.1617	89.1085	89.1973	89.0803	89.1226	89.075	88.7491	88.7044	88.7637
	41KF2b_T	70.5213	98.0345	98.1432	98.1024	97.9847	98.1334	98.1772	98.1923	98.2934	98.328	98.444	98.4481	98.4467	98.3996	98.4675	98.4925	98.4819	98.4321	100	98.5184	98.3951	98.3655	98.4594	98.5792	88.9318	88.928	88.9385	88.933	88.9065	88.8404	88.8914	89.0551	89.015	88.8621	88.9365	88.8544	89.1674	89.0632	89.0474	89.1583	89.144	89.149	89.0879	89.0994	89.1692	88.6607	88.8307	88.7365
	S-1	70.7005	98.0149	97.9647	97.9428	97.9485	98.048	98.0947	98.0905	98.0913	98.3078	98.3927	98.3925	98.38	98.3317	98.4098	98.4449	98.4431	98.3932	98.5184	100	98.4546	98.4899	98.4407	98.4773	88.8763	88.909	88.9448	88.9189	88.9353	88.8776	88.9915	88.9895	88.9532	88.8859	88.9224	88.9288	89.2095	89.2126	89.1123	89.1345	89.1236	89.0863	89.1761	89.1373	89.0993	88.783	88.7778	88.7683
	NJ-V2	70.7243	97.982	98.0518	98.0765	97.9606	98.1751	98.2079	98.1537	98.3087	98.1939	98.4828	98.4779	98.4534	98.3878	98.5027	98.403	98.4781	98.3588	98.3951	98.4546	100	98.4499	98.4679	98.5194	88.864	88.9461	88.8796	88.8151	88.8093	88.8728	88.8616	88.9634	88.9995	88.8834	88.8807	88.838	89.1555	89.1782	89.0881	89.1639	89.2714	89.1183	89.1857	89.1281	89.0998	88.7396	88.7222	88.7374
	BA06	70.6592	97.9647	98.0636	97.9973	97.9585	98.123	98.21	98.1473	98.3257	98.2421	98.476	98.4751	98.4333	98.3369	98.5551	98.4427	98.4901	98.4465	98.3655	98.4899	98.4598	100	98.5539	98.5545	88.8563	88.8883	88.8632	88.8979	88.8054	88.8632	88.7943	88.9669	88.887	88.8698	88.7391	88.8621	89.3701	89.2132	89.0593	89.2338	89.1473	89.1625	89.1004	89.1312	89.0905	88.8747	88.7085	88.7724
	W3	70.6533	98.029	97.9967	98.0082	98.1013	98.1819	98.1131	98.1805	98.2301	98.3208	98.5436	98.5022	98.5167	98.4325	98.5551	98.5754	98.5131	98.7099	98.4594	98.4407	98.4679	98.5539	100	98.7034	88.8424	88.9104	88.8965	88.8854	88.8252	88.8118	88.8139	88.9457	88.9129	88.8412	88.9174	88.8655	89.168	89.1326	89.1428	89.1105	89.089	89.1625	89.1944	89.1769	89.0765	88.7636	88.7945	88.8019
	ku-bf1	70.5418	98.2458	98.2163	98.2369	98.2857	98.3341	98.2827	98.2953	98.3707	98.467	98.5761	98.5464	98.5722	98.5298	98.5494	98.523	98.5352	98.5783	98.5824	98.4773	98.5194	98.5545	98.7034	100	88.8868	88.97	88.9104	88.9026	88.9033	88.8591	88.8788	89.0067	88.9851	88.8854	88.9505	88.9304	89.188	89.163	89.1689	89.1639	89.1355	89.1884	89.2268	89.213	89.139	88.8102	88.8513	88.8245
B. safensis	FO-36bT	70.6172	88.9302	88.9455	88.9526	88.8216	88.9069	88.8872	88.8871	88.9772	88.8684	88.7782	88.8417	88.8993	88.8264	88.8341	88.8043	88.7824	88.8539	88.9318	88.8763	88.864	88.8563	88.8424	88.8868	100	99.0781	97.3346	97.2607	97.3655	97.3349	97.3646	96.5068	96.5311	96.2766	96.2431	96.3356	92.4245	92.3937	92.2332	92.2278	92.2506	92.3287	92.1972	92.2027	92.2843	91.5479	91.5566	91.6104
	MROC1	70.6379	88.8969	88.9044	88.9103	88.7973	88.9568	88.8721	88.8809	88.9472	88.9206	88.8218	88.8536	88.8524	88.858	88.828	88.821	88.9155	88.9033	88.928	88.909	88.9461	88.8883	88.9104	88.9698	99.0781	100	97.4486	97.4508	97.5371	97.4338	97.5498	96.5057	96.5179	96.2268	96.251	96.2559	92.3624	92.4062	92.2093	92.3162	92.2402	92.3176	92.2586	92.25	92.2592	91.6151	91.6113	91.674
	D95	70.6353	88.9244	88.8292	88.9696	88.8565	88.8255	88.8045	88.8655	88.8491	88.8827	88.8744	88.8153	88.7013	88.8748	88.8025	88.8592	88.7713	88.8994	88.9385	88.9448	88.8796	88.8632	88.8965	88.9104	97.3346	97.4486	100	99.9999	98.7049	98.2523	98.411	96.5334	96.5612	96.262	96.3768	96.3408	92.2889	92.2725	92.2484	92.2314	92.2305	92.3484	92.252	92.1713	92.2745	91.4868	91.6001	91.5884
	NP-4	70.6699	88.8833	88.9387	88.9352	88.7908	88.8286	88.8349	88.803	88.8639	88.8188	88.8222	88.7502	88.7763	88.826	88.799	88.8318	88.8573	88.8624	88.933	88.9189	88.8151	88.8979	88.8854	88.9026	97.2607	97.4508	99.9999	100	98.6849	98.2643	98.3662	96.5404	96.5334	96.297	96.4037	96.3448	92.2228	92.2663	92.243	92.1981	92.2408	92.2729	92.1973	92.1901	92.2499	91.5669	91.582	91.6009
	VK	70.7504	89.0237	88.8911	88.9867	88.8294	88.8607	88.9008	88.8628	88.9117	88.9003	88.8414	88.791	88.778	88.9269	88.755	88.8771	88.8245	88.918	88.9065	88.9353	88.8093	88.8054	88.8252	88.9033	97.3655	97.5349	98.7049	98.6849	100	98.4908	98.6516	96.5544	96.5397	96.3121	96.3446	96.3659	92.3088	92.3545	92.2663	92.267	92.2627	92.2837	92.2804	92.2328	92.2598	91.5378	91.5341	91.6358
	B204-B1-5	70.5534	88.8991	88.9195	88.879	88.7785	88.7908	88.8949	88.8063	88.8413	88.8465	88.8272	88.7794	88.7943	88.8833	88.9342	88.8301	88.8047	88.8941	88.8404	88.8776	88.8728	88.8632	88.8121	88.8591	97.3349	97.4339	98.2523	98.2643	98.4908	100	98.6831	96.5099	96.5248	96.4744	96.5414	96.5929	92.316	92.273	92.1267	92.1858	92.2514	92.1974	92.1512	92.2609	92.2464	91.455	91.5144	91.5719
	Fairview	70.6658	88.9136	88.937	88.9211	88.8334	88.8792	88.8478	88.8561	88.905	88.9107	88.9102	88.859	88.8391	88.8782	88.8375	88.8351	88.8789	88.7491	88.8914	88.9915	88.8616	88.7943	88.8139	88.8788	97.3646	97.5498	98.411	98.3662	98.6516	98.6831	100	96.4545	96.484	96.2734	96.2264	96.3117	92.209	92.1883	92.171	92.2218	92.1632	92.2122	92.1992	92.1622	92.1862	91.5105	91.4329	91.5232
	LK12	70.6487	88.9731	88.8923	89.004	88.9346	88.9155	88.9683	88.9926	89.0893	88.9935	88.9376	88.923	88.9383	88.9493	88.9761	88.9688	88.9345	88.9088	89.0551	88.9895	88.9634	88.9669	88.9457	89.0067	96.5068	96.5057	96.5334	96.5404	96.5544	96.5099	96.4545	100	99.9999	96.4904	96.4461	96.4291	92.4465	92.4291	92.3092	92.3655	92.3596	92.4264	92.4086	92.2577	92.3348	91.6039	91.6021	91.6618
	LK21	70.7089	88.9526	88.9384	89.0606	88.9133	88.9495	88.9757	88.9514	89.0306	88.814	88.9437	88.8825	88.9671	88.8371	88.9478	88.9797	88.8763	88.9382	89.015	88.9532	88.9995	88.887	88.9129	88.9845	96.5311	96.5179	96.5612	96.5334	96.5397	96.5248	96.484	99.9999	100	96.4821	96.4605	96.4362	92.4257	92.3884	92.3012	92.2812	92.2982	92.3847	92.3011	92.2909	92.314	91.581	91.6514	91.6857
	15-B04_10-15-3	70.5127	88.8166	88.8258	88.771	88.7937	88.8844	88.7303	88.8712	88.9498	88.8465	88.7708	88.7157	88.7895	88.8553	88.8804	88.7628	88.8144	88.8616	88.8619	88.8859	88.8834	88.8718	88.8412	88.8854	96.2766	96.2268	96.262	96.297	96.3121	96.4744	96.2734	96.4904	96.4821	100	98.3691	98.3614	92.2449	92.2863	92.1469	92.204	92.2159	92.1301	92.2091	92.1437	92.1368	91.4856	91.5273	91.5649
	NH21E_2	70.6325	88.912	88.8178	88.9286	88.6968	88.8197	88.879	88.7727	88.9019	88.7555	88.8363	88.8153	88.8057	88.8504	88.7867	88.8423	88.8538	88.7516	88.9365	88.9224	88.8807	88.7391	88.9174	88.9505	96.2431	96.251	96.3768	96.4037	96.3446	96.5414	96.2264	96.4461	96.4605	98.3691	100	98.6612	92.255	92.2197	92.0775	92.1362	92.1353	92.1617	92.0788	92.07	92.173	91.4094	91.3853	91.4967
	S9	70.3947	88.8682	88.9175	88.9049	88.8586	88.8391	88.8035	88.8441	88.8913	88.7952	88.8675	88.7906	88.8028	88.8856	88.7997	88.791	88.8286	88.8001	88.8544	88.9288	88.838	88.8621	88.8655	88.9302	96.3356	96.2559	96.3408	96.3448	96.3659	96.5929	96.3117	96.4291	96.4362	98.3614	98.6612	100	92.215	92.2176	92.0955	92.1399	92.1688	92.2799	92.1247	92.2072	92.1517	91.4322	91.4279	91.5885
B. pumilus	3-19	70.4878	89.1931	89.2471	89.3622	89.1752	89.1846	89.2343	89.273	89.246	89.1273	89.1796	89.1907	89.1747	89.2533	89.1112	89.1537	89.2394	89.1505	89.1674	89.2095	89.1555	89.3701	89.168	89.188	92.4245	92.3624	92.2889	92.2228	92.3088	92.316	92.209	92.4465	92.4257	92.2449	92.255	92.215	100	99.984	98.5384	98.5517	98.5506	98.5814	98.4774	98.5145	98.5435	95.7593	95.7042	95.6362
	7P	70.5647	89.2169	89.1976	89.3774	89.115	89.1219	89.1751	89.2131	89.1614	89.0509	89.2108	89.2186	89.1423	89.1842	89.1538	89.148	89.1603	89.1258	89.0632	89.2126	89.1782	89.2132	89.1326	89.163	92.3937	92.4062	92.2725	92.2663	92.3545	92.273	92.1883	92.4291	92.3884	92.2863	92.2197	92.2176	99.984	100	98.5515	98.5047	98.5399	98.561	98.3979	98.4663	98.5327	95.7093	95.6997	95.6681
	DW2J2	70.4406	89.1437	89.1519	89.4401	89.1043	89.2429	89.1392	89.1125	89.196	88.995	89.0887	89.1083	89.1283	89.1517	89.0301	89.0677	89.0586	89.0299	89.0474	89.1123	89.0881	89.0593	89.1428	89.1688	92.2332	92.2093	92.2484	92.243	92.2663	92.1267	92.171	92.3092	92.3012	92.1469	92.0775	92.0955	98.5384	98.5515	100	99.9909	99.9939	99.2845	99.3356	99.3943	99.4227	95.6458	95.7013	95.5129
	C2-2	70.6397	89.2052	89.1963	89.2547	89.0439	89.1316	89.1917	89.1473	89.1571	89.0756	89.1264	89.118	89.0874	89.1489	89.0885	89.0892	89.1233	89.1617	89.1583	89.1345	89.1639	89.2338	89.1105	89.1638	92.2278	92.3162	92.2314	92.1981	92.267	92.1858	92.2218	92.3655	92.2812	92.204	92.1362	92.1399	98.5517	98.5047	99.9909	100	99.9962	99.3584	99.3171	99.3741	99.4222	95.6359	95.6803	95.5038
	s8-t8-L9	70.5928	89.1661	89.2107	89.2603	89.1416	89.1581	89.1117	89.1256	89.2084	89.0757	89.1334	89.077	89.1075	89.1753	89.1117	89.0707	89.1035	89.1085	89.144	89.1236	89.2714	89.1473	89.089	89.1373	92.2506	92.2402	92.2305	92.2408	92.2627	92.2514	92.1632	92.3596	92.2982	92.2159	92.1353	92.1688	98.5506	98.5399	99.9939	99.9962	100	99.2856	99.3127	99.3981	99.4224	95.6591	95.683	95.4956
	SF214	70.7064	89.1182	89.2341	89.2481	89.1398	89.1099	89.1554	89.2724	89.1913	89.097	89.0849	89.0807	89.0852	89.1685	89.2463	89.1616	89.1635	89.1973	89.149	89.0863	89.1183	89.1625	89.1625	89.1884	92.3287	92.3176	92.3484	92.2729	92.2837	92.1974	92.2122	92.4264	92.3847	92.1301	92.1617	92.2799	98.5814	98.561	99.2845	99.3584	99.2856	100	99.3677	99.3702	99.3807	95.6623	95.7444	95.6512
	NMTD17	70.5897	89.3084	89.1538	89.3445	89.0416	89.1903	89.1454	89.1316	89.1983	89.0406	89.1813	89.1811	89.1447	89.1494	89.1347	89.0975	89.0888	89.0803	89.0879	89.1761	89.1857	89.1004	89.1944	89.2264	92.1972	92.2586	92.252	92.1973	92.2804	92.1512	92.1992	92.4086	92.3011	92.2091	92.0788	92.1247	98.4774	98.3979	99.3356	99.3171	99.3127	99.3677	100	99.447	99.4702	95.5634	95.592	95.5113
	GBSW19	70.7947	89.0966	89.1085	89.2462	89.1529	89.1524	89.0288	89.1656	89.2257	89.0167	89.1708	89.0551	89.1023	89.1591	89.016	89.0809	89.0346	89.1226	89.0994	89.1373	89.1281	89.1312	89.1769	89.2147	92.2027	92.25	92.1713	92.1901	92.2328	92.2609	92.1622	92.2577	92.2909	92.1437	92.07	92.2072	98.5145	98.4663	99.3943	99.3741	99.3981	99.3702	99.447	100	99.4346	95.6179	95.6547	95.5463
	J33-1	70.5563	89.1687	89.2628	89.2311	89.1609	89.1711	89.1799	89.1513	89.1573	89.1065	89.1254	89.0789	89.114	89.1207	89.0606	89.0869	89.1064	89.075	89.1692	89.0993	89.0998	89.0905	89.0765	89.139	92.2843	92.2592	92.2745	92.2499	92.2598	92.2464	92.1862	92.3348	92.314	92.1368	92.173	92.1517	98.5435	98.5327	99.4227	99.4222	99.4224	99.3807	99.4702	99.4346	100	95.7287	95.7239	95.6413
	B4127	70.7119	88.7671	88.7099	88.848	88.7216	88.8441	88.7805	88.7886	88.8324	88.7334	88.8337	88.7918	88.7391	88.7295	88.7117	88.7066	88.6499	88.7491	88.6607	88.783	88.7396	88.8747	88.7636	88.8114	91.5479	91.6151	91.4868	91.5669	91.5378	91.455	91.5105	91.6039	91.581	91.4856	91.4094	91.4322	95.7593	95.7093	95.6458	95.6359	95.6591	95.6623	95.5634	95.6179	95.7287	100	98.609	97.5379
	CB01	70.5418	88.8013	88.7922	88.8939	88.7557	88.8217	88.8232	88.7954	88.7913	88.8029	88.8129	88.76	88.7815	88.7476	88.7483	88.707	88.7766	88.7044	88.8307	88.7778	88.7222	88.7085	88.7945	88.8513	91.5566	91.6113	91.6001	91.582	91.5341	91.5144	91.4329	91.6021	91.6514	91.5273	91.3853	91.4279	95.7042	95.6997	95.7013	95.6803	95.683	95.7444	95.592	95.6547	95.7239	98.609	100	97.5658
	DSM_27T	70.6676	88.7825	88.7972	88.8915	88.6003	88.7747	88.8359	88.8175	88.7859	88.7302	88.7595	88.6722	88.6823	88.7084	88.7262	88.7914	88.7311	88.7637	88.7365	88.7683	88.7374	88.7724	88.8019	88.824	91.6104	91.674	91.5884	91.6009	91.6358	91.5719	91.5232	91.6618	91.6857	91.5649	91.4967	91.587	95.6362	95.6681	95.5129	95.5038	95.4956	95.6512	95.5113	95.5463	95.6413	97.5379	97.5658	100
	RI06-95	70.5537	88.8308	88.8375	88.8987	88.7053	88.7729	88.7933	88.8185	88.8536	88.7134	88.7494	88.7507	88.7019	88.7094	88.7475	88.7373	88.7646	88.7067	88.8352	88.7632	88.8505	88.8226	88.7647	88.7945	91.6176	91.5722	91.5572	91.5667	91.5729	91.4951	91.533	91.5879	91.6247	91.4425	91.5121	91.4203	95.7235	95.7572	95.6394	95.6653	95.6291	95.7348	95.6876	95.6649	95.651	97.5376	97.5182	98.589
	sxm20-2	70.6476	88.8052	88.8335	88.8683	88.8153	88.8626	88.755	88.7868	88.7547	88.6515	88.7738	88.7444	88.7181	88.6818	88.8169	88.7392	88.7557	88.7714	88.7477	88.751	88.8127	88.7355	88.7702	88.7671	91.5948	91.5715	91.578	91.5315	91.5446	91.5585	91.6328	91.6071	91.6154	91.4791	91.503	91.4205	95.7209	95.7202	95.6651	95.5919	95.6791	95.6813	95.6288	95.6151	95.5967	97.3955	97.3853	98.5018
	SAFR-032	70.5821	88.4761	88.3066	88.52	88.45	88.4554	88.3609	88.345	88.2774	88.3514	88.1997	88.2734	88.2239	88.3324	88.2945	88.3779	88.2411	88.3849	88.3906	88.3964	88.3728	88.4291	88.4053	88.3931	90.8575	90.906	90.8013	90.8332	90.8682	90.8046	90.8142	90.8995	90.8742	90.7726	90.7367	90.8026	94.6081	94.6029	94.7671	94.734	94.7742	94.7018	94.7978	94.784	94.7091	95.5619	95.5098	95.6437
	Boon	70.5921	88.7253	88.8994	88.8762	88.8342	88.8732	88.9241	88.8353	88.8707	88.7386	88.7479	88.7333	88.7927	88.7183	88.7221	88.6535	88.837	88.778	88.8009	88.7647	88.7311	88.9036	88.7694	88.7789	91.3433	91.2747	91.3078	91.2524	91.3512	91.2088	91.2564	91.4079	91.3575	91.1856	91.1326	91.2021	95.2847	95.2506	95.2645	95.2118	95.2651	95.2609	95.209	95.2555	95.3126	96.2273	96.2542	96.24
	SH-B9	70.6453	88.8334	88.7821	88.8783	88.7631	88.9381	88.8304	88.8	88.7205	88.6881	88.8389	88.7595	88.7571	88.8678	88.7185	88.7799	88.6929	88.7592	88.8166	88.767	88.8788	88.8101	88.7529	88.7513	91.2516	91.3321	91.2396	91.2834	91.3452	91.2391	91.2357	91.3382	91.4348	91.1511	91.1654	91.1625	95.2124	95.1934	95.2082	95.1744	95.2069	95.2057	95.1447	95.2143	95.3136	96.0019	96.0269	96.1865
[truncated: 5 more columns]
