# Supplementary material for: Bacillus pumilus Group Comparative Genomics: Toward Pangenome Features, Diversity, and Marine Environmental Adaptation
Source: Front Microbiol. 2021 May 7;12:571212. doi: 10.3389/fmicb.2021.571212 (PMC8139322; doi:10.3389/fmicb.2021.571212)
Supplement: Supplementary Table 3 — DDH values between each Bp group strain. [file Table_3.xlsx]

## Sheet: Sheet1
Table S3. DDH values between each Bp group strain.
		B. altitudinis																							B. safensis												B. pumilus
		RIT380	FJAT-21955	SH-B11	A23-8	TH007	B-388	INR7	B4133	Leaf49	BS1	C16B11	Mn12	MTCC B6033	C101	GR-8	S70-5-12	TUAT1	41KF2b_T	S-1	NJ-V2	BA06	W3	ku-bf1	FO-36bT	MROC1	D95	NP-4	VK	B204-B1-5	Fairview	LK12	LK21	15-B04_10-15-3	NH21E_2	S9	3-19	7P	DW2J2	C2-2	s8-t8-L9	SF214	NMTD17	GBSW19	J33-1	B4127	CB01	DSM_27T	RI06-95
B. altitudinis	RIT380	100	86.3	86.3	86.3	88.8	88.3	88.9	84.9	83.1	83	82.8	82.8	82.7	82.9	82.2	82.7	82.3	81.8	81.8	81.4	82.1	82.1	84.3	36.4	36.3	36.3	36.3	36.3	36.2	36.3	36.5	36.5	36.1	36.1	36.2	37.1	37.1	37	37	37	37	37.1	37	37.1	36	36.2	36.3	36.1
	FJAT-21955	86.3	100	89.6	87.9	88.5	87.9	88	84.7	84.4	82.9	82.9	82.9	83.6	82.9	82.3	83	82.4	82.8	81.7	82.7	82.5	82.4	84.6	36.5	36.5	36.3	36.3	36.5	36.3	36.4	36.5	36.5	36.3	36.3	36.4	37.3	37.3	37.1	37.1	37.1	37.2	37.2	37.2	37.1	36	36	36.3	36.1
	SH-B11	86.3	89.6	100	87	88.5	87.5	87.8	84.9	84.1	83.4	83.3	83.2	83.9	82.8	82.7	83.1	83	83.2	81.9	82.6	82.6	82.4	84.6	36.5	36.5	36.8	36.8	36.8	36.3	36.8	36.7	36.7	36.4	36.5	36.3	37.7	37.7	37.5	37.4	37.5	37.6	37.7	37.6	37.4	36.4	36.4	36.7	36.5
	A23-8	86.3	87.9	87	100	89.4	88.7	88.6	85.4	84.3	83.1	83	82.9	83.9	83.7	82.9	82.9	82.4	82.5	81.8	81.7	81.9	82.7	84.8	36.2	36.2	36.2	36.3	36.1	36	36.2	36.3	36.3	36	36.1	36.1	37.1	37.1	37	36.9	37	36.9	37.1	37	37	35.9	35.9	35.9	36
	TH007	88.8	88.5	88.5	89.4	100	90.2	90.3	86.2	85.3	84.3	84.2	84.2	84.6	84	83.4	83.8	83.9	83.7	82.6	83.6	83.5	83.9	85.2	36.4	36.3	36.1	36.1	36.3	36.2	36.3	36.5	36.5	36.3	36.2	36.3	37.2	37.2	37.1	37.1	37.1	37.1	37.1	37.1	37.1	36	36	36.2	36.1
	B-388	88.3	87.9	87.5	88.7	90.2	100	90.3	86.1	85.2	83.7	83.6	83.6	83.2	83.9	83.3	83.7	83.6	83.3	82.8	83.7	83.4	83.6	84.8	36.3	36.3	36.3	36.3	36.5	36.2	36.3	36.5	36.5	36.3	36.2	36.3	37.2	37.3	37.1	37.1	37.1	37.2	37.1	37.1	37	36.1	36.1	36.3	36.1
	INR7	88.9	88	87.8	88.6	90.3	90.3	100	86.7	85.3	83.5	83.5	83.5	83.3	83.6	83.2	83.8	83.8	83.6	82.8	83.7	83.8	83.6	84.9	36.4	36.4	36.2	36.2	36.3	36.2	36.3	36.6	36.6	36.2	36.2	36.3	37.3	37.3	37	37	37	37.1	37	37	37	36	36	36.3	36.1
	B4133	84.9	84.7	84.9	85.4	86.2	86.1	86.7	100	84.4	84.6	84.5	84.5	84.2	84.8	84.5	85	85.2	84.6	83.3	84.8	85	84.7	86	36.4	36.4	36.3	36.3	36.4	36.3	36.3	36.6	36.6	36.4	36.3	36.4	37.3	37.3	37.1	37.1	37.1	37.1	37.1	37.1	37	36	36	36.3	36.2
	Leaf49	83.1	84.4	84.1	84.3	85.3	85.2	85.3	84.4	100	84.1	84	83.9	85.3	85.3	85.1	84.7	85.3	85.4	84.6	84.6	84.4	85.4	86.5	36.3	36.3	36.3	36.2	36.3	36.3	36.3	36.5	36.5	36.2	36.2	36.2	37.1	37.1	36.8	36.8	36.8	36.9	37	36.9	36.8	36	36	36.1	36
	BS1	83	82.9	83.4	83.1	84.3	83.7	83.5	84.6	84	100	99.9	99.9	86.4	87.4	86.9	87.5	87.3	86.1	85.6	86.2	86.6	86.9	88	36.2	36.2	36.1	36.1	36.1	36.1	36.2	36.3	36.3	36.2	36.1	36.2	37.1	37.1	36.9	36.9	36.9	36.9	37	37	37	36	35.9	36.1	35.9
	C16B11	82.8	82.9	83.3	83	84.2	83.6	83.5	84.5	84	99.9	100	99.9	86.4	87.3	86.8	87.5	87.3	86.1	85.7	86.2	86.6	87	87.6	36.2	36.1	36.1	36.1	36.1	36.1	36.2	36.3	36.3	36.1	36.1	36.2	37	37	36.9	36.9	36.9	36.9	37	36.9	36.9	35.9	35.8	36	35.9
	Mn12	82.8	82.9	83.2	82.9	84.2	83.6	83.5	84.5	83.9	99.9	99.9	100	86.3	87.2	86.8	87.5	87.2	86.1	85.6	86.3	86.6	86.9	87.6	36.2	36.2	36.1	36.1	36.1	36.1	36.2	36.3	36.3	36.2	36.1	36.2	37.1	37.1	36.9	36.9	36.9	36.9	37	37	36.9	36	35.9	36.1	35.9
	MTCC B6033	82.7	83.6	83.9	83.9	84.6	83.2	83.3	84.2	85.3	86.4	86.4	86.3	100	86.2	86.8	86.2	86	85.8	84.9	85.3	85.5	85.8	87.2	36.4	36.5	36.3	36.3	36.5	36.3	36.4	36.6	36.6	36.4	36.3	36.3	37.2	37.2	37.1	37	37.1	37.1	37.1	37.1	37	36.1	36.1	36.2	36.1
	C101	82.9	82.9	82.8	83.7	84	83.9	83.6	84.8	85.3	87.4	87.3	87.2	86.2	100	88.2	87	87.5	86.2	85.9	86.4	87	87.5	87.5	36.2	36.2	36.1	36.1	36.2	36.1	36.1	36.4	36.4	36.2	36.2	36.1	37	37	36.9	36.9	36.9	37	36.9	36.9	36.9	35.9	35.9	36.1	35.9
	GR-8	82.2	82.3	82.7	82.9	83.4	83.3	83.2	84.5	85.1	86.9	86.8	86.8	86.8	88.2	100	86.7	87.8	86.6	86.4	85.9	86.7	87.4	87.3	36.4	36.4	36.3	36.4	36.4	36.2	36.4	36.6	36.6	36.3	36.2	36.2	37.2	37.2	37	36.9	37	37.1	37.1	37.1	36.9	36	36	36.2	36
	S70-5-12	82.7	83	83.1	82.9	83.8	83.7	83.8	85	84.7	87.5	87.5	87.5	86.2	87	86.7	100	87.5	86.6	85.8	86.4	86.8	86.8	87.3	36.2	36.2	36.2	36.2	36.2	36.2	36.2	36.5	36.5	36.2	36.3	36.3	37.1	37.1	36.9	36.9	36.9	36.9	36.8	36.9	36.9	35.8	35.8	36.1	35.9
	TUAT1	82.3	82.4	83	82.4	83.9	83.6	83.8	85.2	85.3	87.3	87.3	87.2	86	87.5	87.8	87.5	100	86.1	86	85	86.5	88.6	87.8	36.4	36.4	36.4	36.4	36.4	36.2	36.3	36.5	36.5	36.4	36.1	36.2	37.3	37.3	37	36.9	37	37.2	37.1	37.1	37	36.1	36.1	36.3	36.2
	41KF2b_T	81.8	82.8	83.2	82.5	83.7	83.3	83.6	84.6	85.4	86.1	86.1	86.1	85.8	86.2	86.6	86.6	86.1	100	86.4	85.7	86.1	86.4	87.9	36.3	36.3	36.3	36.3	36.4	36.2	36.2	36.5	36.5	36.3	36.2	36.2	37.1	37.1	36.8	36.8	36.8	36.9	36.9	36.9	36.9	35.8	35.9	36.1	36
	S-1	81.8	81.7	81.9	81.8	82.6	82.8	82.8	83.3	84.6	85.6	85.7	85.6	84.9	85.9	86.4	85.8	86	86.4	100	86.3	86.7	86.2	86.5	36.4	36.3	36.4	36.4	36.5	36.3	36.4	36.6	36.6	36.4	36.3	36.3	37.1	37.1	37	37	37	37.1	37	37	36.9	35.9	36	36.1	36
	NJ-V2	81.4	82.7	82.6	81.7	83.6	83.7	83.7	84.8	84.6	86.2	86.2	86.3	85.3	86.4	85.9	86.4	85	85.7	86.3	100	86.4	86.5	87.1	36.4	36.5	36.3	36.3	36.4	36.3	36.4	36.6	36.6	36.4	36.2	36.4	37.2	37.2	37	37	37	37.1	37.1	37	37	36	36	36.3	36.2
	BA06	82.1	82.5	82.6	81.9	83.5	83.4	83.8	85	84.4	86.6	86.6	86.6	85.5	87	86.7	86.8	86.5	86.1	86.7	86.4	100	87.6	87.5	36.4	36.5	36.3	36.3	36.4	36.2	36.3	36.6	36.6	36.4	36.4	36.4	37.3	37.3	37	36.9	37	37.1	37.1	37.1	37	36.1	36.1	36.2	36.1
	W3	82.1	82.4	82.4	82.7	83.9	83.6	83.6	84.7	85.4	86.9	87	86.9	85.8	87.5	87.4	86.8	88.6	86.4	86.2	86.5	87.6	100	89.2	36.3	36.3	36.4	36.4	36.2	36.1	36.3	36.5	36.5	36.3	36.2	36.2	37.2	37.2	36.9	36.9	36.9	37	37.1	37	36.9	36.1	36	36.3	36.1
	ku-bf1	84.3	84.6	84.6	84.8	85.2	84.8	84.9	86	86.5	87.5	87.6	87.6	87.2	87.5	87.3	87.3	87.8	87.9	86.5	87.1	87.5	89.2	100	36.4	36.5	36.4	36.4	36.4	36.3	36.4	36.6	36.6	36.4	36.4	36.4	37.3	37.3	37.1	37.1	37.1	37.2	37.1	37.2	37.1	36.1	36.1	36.3	36.2
B. safensis	FO-36bT	36.4	36.5	36.5	36.2	36.4	36.3	36.4	36.4	36.3	36.2	36.2	36.2	36.4	36.2	36.4	36.2	36.4	36.3	36.4	36.4	36.4	36.3	36.4	100	91.7	76.8	76.8	77.5	76.6	77.3	70.2	70.2	70.7	70.2	70.2	47.4	47.3	46.9	46.9	46.9	47.2	46.9	47	46.9	44.3	44.3	44.6	44.5
	MROC1	36.3	36.5	36.5	36.2	36.3	36.3	36.4	36.4	36.3	36.2	36.1	36.2	36.5	36.2	36.4	36.2	36.4	36.3	36.3	36.5	36.5	36.3	36.5	91.7	100	77.5	77.5	78.1	77.3	78.1	70.3	70.3	70.1	70	70	47.4	47.4	47	47	47	47.2	46.9	47	47.1	44.4	44.5	44.7	44.6
	D95	36.3	36.3	36.8	36.2	36.1	36.3	36.2	36.3	36.3	36.1	36.1	36.1	36.3	36.1	36.3	36.2	36.4	36.3	36.4	36.3	36.3	36.4	36.4	76.8	77.5	100	99	88.5	84.3	85.5	70.7	70.7	70.4	70	70	47.2	47.2	46.9	46.9	47	47.1	46.9	46.9	47	44.3	44.3	44.5	44.4
	NP-4	36.3	36.3	36.8	36.3	36.1	36.3	36.2	36.3	36.2	36.1	36.1	36.1	36.3	36.1	36.4	36.2	36.4	36.3	36.4	36.3	36.3	36.4	36.4	76.8	77.5	99	100	88.5	84.3	85.5	70.7	70.7	70.4	70	70	47.2	47.2	46.9	46.9	47	47.1	46.9	46.9	47	44.3	44.4	44.6	44.4
	VK	36.3	36.5	36.8	36.1	36.3	36.5	36.3	36.4	36.3	36.1	36.1	36.1	36.5	36.2	36.4	36.2	36.4	36.4	36.5	36.4	36.4	36.2	36.4	77.5	78.1	88.5	88.5	100	86.4	87.9	70.7	70.7	70.7	70	70.2	47.3	47.3	47.1	47.1	47.1	47.2	46.9	47.1	47.1	44.4	44.5	44.7	44.5
	B204-B1-5	36.2	36.3	36.3	36	36.2	36.2	36.2	36.3	36.3	36.1	36.1	36.1	36.3	36.1	36.2	36.2	36.2	36.2	36.3	36.3	36.2	36.1	36.3	76.6	77.3	84.3	84.3	86.4	100	87.9	70.4	70.4	70.6	70.4	70.5	47.1	47	46.7	46.7	46.8	46.8	46.4	46.7	46.7	44.1	44.1	44.4	44.2
	Fairview	36.3	36.4	36.8	36.2	36.3	36.3	36.3	36.3	36.3	36.2	36.2	36.2	36.4	36.1	36.4	36.2	36.3	36.2	36.4	36.4	36.3	36.3	36.4	77.3	78.1	85.5	85.5	87.9	87.9	100	70.8	70.8	70.1	70.2	70.4	47.2	47.1	46.9	46.8	46.9	47	46.9	46.8	46.9	44.3	44.2	44.4	44.5
	LK12	36.5	36.5	36.7	36.3	36.5	36.5	36.6	36.6	36.5	36.3	36.3	36.3	36.6	36.4	36.6	36.5	36.5	36.5	36.6	36.6	36.6	36.5	36.6	70.2	70.3	70.7	70.7	70.7	70.4	70.8	100	99.8	70	70.2	70	47.7	47.7	47.4	47.3	47.4	47.6	47.2	47.4	47.4	44.5	44.5	44.9	44.8
	LK21	36.5	36.5	36.7	36.3	36.5	36.5	36.6	36.6	36.5	36.3	36.3	36.3	36.6	36.4	36.6	36.5	36.5	36.5	36.6	36.6	36.6	36.5	36.6	70.2	70.3	70.7	70.7	70.7	70.4	70.8	99.8	100	70	70.1	70	47.8	47.7	47.4	47.3	47.4	47.6	47.3	47.4	47.4	44.5	44.5	44.9	44.7
	15-B04_10-15-3	36.1	36.3	36.4	36	36.3	36.3	36.2	36.4	36.2	36.2	36.1	36.2	36.4	36.2	36.3	36.2	36.4	36.3	36.4	36.4	36.4	36.3	36.4	70.7	70.1	70.4	70.4	70.7	70.6	70.1	70	70	100	85.3	85.3	47	47	46.6	46.6	46.6	46.9	46.5	46.6	46.7	43.9	44	44.2	44.1
	NH21E_2	36.1	36.3	36.5	36.1	36.2	36.2	36.2	36.3	36.2	36.1	36.1	36.1	36.3	36.2	36.2	36.3	36.1	36.2	36.3	36.2	36.4	36.2	36.4	70.2	70	70	70	70	70.4	70.2	70.2	70.1	85.3	100	87.8	46.9	46.9	46.4	46.4	46.4	46.6	46.3	46.5	46.6	43.8	43.8	44.1	44
	S9	36.2	36.4	36.3	36.1	36.3	36.3	36.3	36.4	36.2	36.2	36.2	36.2	36.3	36.1	36.2	36.3	36.2	36.2	36.3	36.4	36.4	36.2	36.4	70.2	70	70	70	70.2	70.5	70.4	70	70	85.3	87.8	100	47.1	47	46.6	46.6	46.7	46.9	46.6	46.7	46.6	44	44	44.2	44.1
B. pumilus	3-19	37.1	37.3	37.7	37.1	37.2	37.2	37.3	37.3	37.1	37.1	37	37.1	37.2	37	37.2	37.1	37.3	37.1	37.1	37.2	37.3	37.2	37.3	47.4	47.4	47.2	47.2	47.3	47.1	47.2	47.7	47.8	47	46.9	47.1	100	99.9	87.1	87.1	87.2	87.1	86.8	86.8	86.9	64.6	64.7	64.7	64.8
	7P	37.1	37.3	37.7	37.1	37.2	37.3	37.3	37.3	37.1	37.1	37	37.1	37.2	37	37.2	37.1	37.3	37.1	37.1	37.2	37.3	37.2	37.3	47.3	47.4	47.2	47.2	47.3	47	47.1	47.7	47.7	47	46.9	47	99.9	100	87	87	87	87	86.6	86.6	86.6	64.5	64.6	64.6	64.8
	DW2J2	37	37.1	37.5	37	37.1	37.1	37	37.1	36.8	36.9	36.9	36.9	37.1	36.9	37	36.9	37	36.8	37	37	37	36.9	37.1	46.9	47	46.9	46.9	47.1	46.7	46.9	47.4	47.4	46.6	46.4	46.6	87.1	87	100	99.9	99.9	94	95	95	95.3	63.7	64.3	63.3	64.1
	C2-2	37	37.1	37.4	36.9	37.1	37.1	37	37.1	36.8	36.9	36.9	36.9	37	36.9	36.9	36.9	36.9	36.8	37	37	36.9	36.9	37.1	46.9	47	46.9	46.9	47.1	46.7	46.8	47.3	47.3	46.6	46.4	46.6	87.1	87	99.9	100	99.9	94	94.9	95	95.3	63.8	64.3	63.3	64
	s8-t8-L9	37	37.1	37.5	37	37.1	37.1	37	37.1	36.8	36.9	36.9	36.9	37.1	36.9	37	36.9	37	36.8	37	37	37	36.9	37.1	46.9	47	47	47	47.1	46.8	46.9	47.4	47.4	46.6	46.4	46.7	87.2	87	99.9	99.9	100	94.1	95	95	95.3	63.9	64.4	63.3	64.2
	SF214	37	37.2	37.6	36.9	37.1	37.2	37.1	37.1	36.9	36.9	36.9	36.9	37.1	37	37.1	36.9	37.2	36.9	37.1	37.1	37.1	37	37.2	47.2	47.2	47.1	47.1	47.2	46.8	47	47.6	47.6	46.9	46.6	46.9	87.1	87	94	94	94.1	100	95.2	94.7	94.8	64.1	64.5	64.2	64.4
	NMTD17	37.1	37.2	37.7	37.1	37.1	37.1	37	37.1	37	37	37	37	37.1	36.9	37.1	36.8	37.1	36.9	37	37.1	37.1	37.1	37.1	46.9	46.9	46.9	46.9	46.9	46.4	46.9	47.2	47.3	46.5	46.3	46.6	86.8	86.6	95	94.9	95	95.2	100	96.3	95.6	63.9	64	63.6	64.2
	GBSW19	37	37.2	37.6	37	37.1	37.1	37	37.1	36.9	37	36.9	37	37.1	36.9	37.1	36.9	37.1	36.9	37.1	37	37.1	37	37.2	47	47	46.9	46.9	47.1	46.7	46.8	47.4	47.4	46.6	46.5	46.7	86.8	86.6	95	95	95	94.7	96.3	100	95.5	63.9	64.5	64.1	64.2
	J33-1	37.1	37.1	37.4	37	37.1	37	37	37	36.8	37	36.9	36.9	37	36.9	36.9	36.9	37	36.9	37	37	37	36.9	37.1	46.9	47.1	47	47	47.1	46.7	46.9	47.4	47.4	46.7	46.6	46.6	86.9	86.6	95.3	95.3	95.3	94.8	95.6	95.5	100	63.9	64	64	64.1
	B4127	36	36	36.4	35.9	36	36.1	36	36	36	36	35.9	36	36.1	35.9	36	35.8	36.1	35.8	37	36	36.1	36.1	36.1	44.3	44.4	44.3	44.3	44.4	44.1	44.3	44.5	44.5	43.9	43.8	44	64.6	64.5	63.7	63.8	63.9	64.1	63.9	63.9	63.9	100	88	78.3	77.3
	CB01	36.2	36	36.4	35.9	36	36.1	36	36	36	35.9	35.8	35.9	36.1	35.9	36	35.8	36.1	35.9	36.9	36	36.1	36	36.1	44.3	44.5	44.3	44.4	44.5	44.1	44.2	44.5	44.5	44	43.8	44	64.7	64.6	64.3	64.3	64.4	64.5	64	64.5	64	88	100	78.2	77
	DSM_27T	36.3	36.3	36.7	35.9	36.2	36.3	36.3	36.3	36.1	36.1	36	36.1	36.2	36.1	36.2	36.1	36.3	36.1	35.9	36.3	36.2	36.3	36.3	44.6	44.7	44.5	44.6	44.7	44.4	44.4	44.9	44.9	44.2	44.1	44.2	64.7	64.6	63.3	63.3	63.3	64.2	63.6	64.1	64	78.3	78.2	100	87.1
	RI06-95	36.1	36.1	36.5	36	36.1	36.1	36.1	36.2	36	35.9	35.9	35.9	36.1	35.9	36	35.9	36.2	36	36	36.2	36.1	36.1	36.2	44.5	44.6	44.4	44.4	44.5	44.2	44.5	44.8	44.7	44.1	44	44.1	64.8	64.8	64.1	64	64.2	64.4	64.2	64.2	64.1	77.3	77	87.1	100
	sxm20-2	36.1	36.1	36.5	36.1	36.1	36.1	36.1	36.2	36	36	36	36	35.9	36	36	36	36.1	36	36	36.2	36.1	36.1	36.1	44.5	44.5	44.4	44.4	44.4	44.3	44.6	44.6	44.6	44.1	44.1	44.1	64.8	64.7	63.9	63.8	64	64.5	63.9	64.1	63.9	76.7	76.6	86.7	93.3
	SAFR-032	35.2	35.1	35.5	35.2	35.1	35.1	35.1	35	35.1	35	34.9	35	35.3	35	35.2	35	35.3	35	35.1	35.2	35.3	35.3	35.4	42.1	42	41.9	42	42.1	41.9	42	42.4	42.4	41.8	41.7	41.7	64.3	64.2	63.9	63.8	64	63.7	64.8	65.8	63.9	63.2	63.2	63.7	64
	Boon	36	36.1	36.4	36.1	36.2	36.2	36.2	36.1	35.9	35.9	35.9	36	36	35.9	36	36	36.1	36	36	36.1	36.2	36.1	36.2	43.6	43.6	43.3	43.3	43.4	43.2	43.3	43.7	43.7	43.1	43	43.1	64.6	61.6	61.6	61.5	61.6	61.7	61.7	61.6	61.9	67.9	68.4	68.4	69.3
	SH-B9	36.3	36.3	36.8	36.2	36.3	36.3	36.4	36.1	36.2	36.1	36	36.1	36.4	36.1	36.4	36.1	36.4	36.1	36.1	36.4	36.5	36.5	36.4	43.7	43.8	43.4	43.4	43.5	43.2	43.4	43.8	43.8	43.2	43.1	43.1	64.7	61.6	61.5	61.4	61.5	61.6	61.5	61.7	61.7	66.8	67.1	67.9	69.1
[truncated: 4 more columns]
