# Supplementary material for: Bacillus pumilus Group Comparative Genomics: Toward Pangenome Features, Diversity, and Marine Environmental Adaptation
Source: Front Microbiol. 2021 May 7;12:571212. doi: 10.3389/fmicb.2021.571212 (PMC8139322; doi:10.3389/fmicb.2021.571212)
Supplement: Supplementary Table 4 — COG distribution of niche-specific genes in the three species. [file Table_4.XLSX]

## Sheet: Sheet1
Table S4. COG distribution of niche-specific genes in the three species.
Name	Number of different genes	Number of annotated genes	Number of unknown genes	Gene Number that can be annotated by COG	Types of COG categories
B. pumilus land-specific genes	71	31	40	27	11
B. pumilus marine-specific genes	85	30	55	22	10
B. safensis land-specific genes	94	25	69	24	13
B. safensis marine-specific genes	120	26	94	21	8
B. altitudinis land-specific genes	61	24	37	22	10
B. altitudinis marine-specific genes	104	23	81	17	9
