# Supplementary material for: Bacillus pumilus Group Comparative Genomics: Toward Pangenome Features, Diversity, and Marine Environmental Adaptation
Source: Front Microbiol. 2021 May 7;12:571212. doi: 10.3389/fmicb.2021.571212 (PMC8139322; doi:10.3389/fmicb.2021.571212)
Supplement: Supplementary Table 5 — Intra-species niche related specific genes of the three species. [file Table_5.XLSX]

## Sheet:  B.pumilus
Table S5. Intra-species niche related specific genes of the three species.
Specific genes of ten B.pumilus strains isolated from land				Specific genes of seven B.pumilus strains isolated from marine
Strain numbers shared this specific genes	Gene annotation	COG		Strain numbers shared this specific genes	Gene annotation	COG
7 land strains	Cyanide dihydratase	[R] General function prediction only		5 marine strains	SMI1/KNR4 family protein	[V] Defense mechanisms
6 land strains	N-Dimethylarginine dimethylaminohydrolase(DDAH)	[E] Amino acid transport and metabolism		4 marine strains	Superfamily I DNA and RNA helicases and helicase subunits	[D] Cell cycle control, cell division, chromosome partitioning
6 land strains	ABC transporter ATP-binding protein	[E] Amino acid transport and metabolism		4 marine strains	Subtilisin-like serine proteases	[D] Cell cycle control, cell division, chromosome partitioning
6 land strains	Membrane protein			4 marine strains	Restriction endonuclease	[V] Defense mechanisms
6 land strains	Membrane protein			4 marine strains	DNA-entry nuclease
6 land strains	Membrane protein			4 marine strains	Sigma factor
5 land strains	Thioredoxin	[O] Posttranslational modification, protein turnover, chaperones		3 marine strains	Pyruvate/2-oxoglutarate dehydrogenase complex, dehydrogenase (E1) component alpha subunit	[C] Energy production and conversion
5 land strains	RapH phosphatase inhibitor			3 marine strains	MFS transporter	[G] Carbohydrate transport and metabolism
5 land strains	Mannonate dehydratase	[G] Carbohydrate transport and metabolism		3 marine strains	Glycosyl transferases related to UDP-glucuronosyltransferase	[G] Carbohydrate transport and metabolism
4 land strains	Endopeptidase	[G] Carbohydrate transport and metabolism		3 marine strains	Site-specific DNA methylase	[K] Transcription
4 land strains	Type II/IV secretion system protein	[U] Intracellular trafficking, secretion, and vesicular transport		3 marine strains	Site-specific DNA methylase	[K] Transcription
4 land strains	Flavodoxin	[R] General function prediction only		3 marine strains	Transcriptional regulator	[K] Transcription
4 land strains	Metal-dependent hydrolases of the beta-lactamase superfamily I	[P] Inorganic ion transport and metabolism		3 marine strains	DNA helicase II	[L] Replication, recombination and repair
4 land strains	Formate--tetrahydrofolate ligase	[B] Chromatin structure and dynamics		3 marine strains	Superfamily I DNA and RNA helicases	[L] Replication, recombination and repair
4 land strains	Cell division protein FtsK	[D] Cell cycle control, cell division, chromosome partitioning		3 marine strains	Site-specific recombinase XerC	[L] Replication, recombination and repair
4 land strains	DNA modification methylase	[D] Cell cycle control, cell division, chromosome partitioning		3 marine strains	Cell wall-associated protein	[L] Replication, recombination and repair
4 land strains	DNA relaxase NicK	[K] Transcription		3 marine strains	Predicted ATP-dependent endonuclease of the OLD family	[D] Cell cycle control, cell division, chromosome partitioning
4 land strains	Transcriptional regulator	[K] Transcription		3 marine strains	Adenine-specific DNA methylase	[D] Cell cycle control, cell division, chromosome partitioning
4 land strains	ArsR family transcriptional regulator	[K] Transcription		3 marine strains	Uncharacterized conserved protein	[V] Defense mechanisms
4 land strains	Putative primosome component and related proteins	[K] Transcription		3 marine strains	Predicted acyltransferase	[R] General function prediction only
4 land strains	Recombinase RecT	[L] Replication, recombination and repair		3 marine strains	NADPH-quinone reductase	[R] General function prediction only
4 land strains	Nuclease	[L] Replication, recombination and repair		3 marine strains	Arylamine N-acetyltransferase	[Q] Secondary metabolites biosynthesis, transport and catabolism
4 land strains	DNA primase	[L] Replication, recombination and repair		3 marine strains	Phage-related holin (Lysis protein)	[X] Mobilome: prophages, transposons
4 land strains	Peptide ABC transporter permease	[E] Amino acid transport and metabolism		3 marine strains	Major facilitator transporter	[P] Inorganic ion transport and metabolism
4 land strains	transposase	[X] Mobilome: prophages, transposons		3 marine strains	Integrase
4 land strains	Tail protein	[D] Cell cycle control, cell division, chromosome partitioning		3 marine strains	SPBc2 prophage-derived protein YopK
4 land strains	Terminase small subunit	[X] Mobilome: prophages, transposons		3 marine strains	Phage protein
4 land strains	ABC transporter ATP-binding protein	[E] Amino acid transport and metabolism		3 marine strains	Phage tail protein
4 land strains	Predicted phage phi-C31 gp36 major capsid-like protein	[X] Mobilome: prophages, transposons		3 marine strains	phage-like protein
3 land strains	Terminase	[X] Mobilome: prophages, transposons		3 marine strains	HNH nuclease
3 land strains	Intergrase	[X] Mobilome: prophages, transposons

## Sheet:  B. safensis
Specific genes of five B. safensis strains isolated from land				Specific genes of seven B. safensis strains isolated from marine
Strain numbers shared this specific genes	Gene annotation	COG		Strain numbers shared this specific genes	Gene annotation	COG
5 land strains	ABC-type multidrug transport system, ATPase component	[V] Defense mechanisms		5 marine strains	MarR family transcriptional regulator	[K] Transcription
2 land strains	Multidrug transporter EmrE and related cation transporters	[V] Defense mechanisms		5 marine strains	AraC family transcriptional regulator	[K] Transcription
2 land strains	Transcriptional regulator	[K] Transcription		5 marine strains	NADPH:quinone reductase and related Zn-dependent oxidoreductases	[C] Energy production and conversion
2 land strains	TetR family transcriptional regulator	[K] Transcription		4 marine strains	LysR family transcriptional regulator	[K] Transcription
2 land strains	GntR family transcriptional regulator	[K] Transcription		4 marine strains	Polyketide synthase modules and related proteins	[C] Energy production and conversion
2 land strains	Transcriptional regulator	[K] Transcription		4 marine strains	Aspartate/tyrosine/aromatic aminotransferase	[E] Amino acid transport and metabolism
2 land strains	Helicase	[K] Transcription		4 marine strains	Alanine dehydrogenase	[E] Amino acid transport and metabolism
2 land strains	Peptide ABC transporter permease	[E] Amino acid transport and metabolism		4 marine strains	L-rhamnose isomerase	[G] Carbohydrate transport and metabolism
2 land strains	Lipoprotein	[E] Amino acid transport and metabolism		4 marine strains	Bacteriophage replication gene A protein (GPA)
2 land strains	Peptide ABC transporter permease	[E] Amino acid transport and metabolism		3 marine strains	Putative primosome component and related proteins	[K] Transcription
2 land strains	5-dehydro-4-deoxyglucarate dehydratase	[E] Amino acid transport and metabolism		3 marine strains	Transcriptional regulator	[K] Transcription
2 land strains	Methionine ABC transporter permease	[E] Amino acid transport and metabolism		3 marine strains	DNA-binding protein	[K] Transcription
2 land strains	MFS transporter	[G] Carbohydrate transport and metabolism		3 marine strains	Predicted transcriptional regulators	[K] Transcription
2 land strains	Galactarate dehydrogenase	[G] Carbohydrate transport and metabolism		3 marine strains	Aldehyde dehydrogenase	[C] Energy production and conversion
2 land strains	Glucarate dehydratase	[M] Cell wall/membrane/envelope biogenesis		3 marine strains	MFS transporter	[E] Amino acid transport and metabolism
2 land strains	Disulfide bond formation protein DsbA	[O] Posttranslational modification, protein turnover, chaperones		3 marine strains	Zn-dependent peptidase ImmA, M78 family	[E] Amino acid transport and metabolism
2 land strains	Glyoxalase/bleomycin resistance protein/dioxygenase	[Q] Secondary metabolites biosynthesis, transport and catabolism		3 marine strains	Cytochrome P450	[Q] Secondary metabolites biosynthesis, transport and catabolism
2 land strains	FMN-dependent NADH-azoreductase	[C] Energy production and conversion		3 marine strains	Replicative DNA helicase	[L] Replication, recombination and repair
2 land strains	Aldehyde dehydrogenase family protein	[C] Energy production and conversion		3 marine strains	DNA recombinase	[L] Replication, recombination and repair
2 land strains	Restriction endonuclease subunit R	[L] Replication, recombination and repair		3 marine strains	Oxidoreductase	[I] Lipid transport and metabolism
2 land strains	Metal ABC transporter substrate-binding protein	[P] Inorganic ion transport and metabolism		3 marine strains	ATPase AAA	[D] Cell cycle control, cell division, chromosome partitioning
2 land strains	Hydrolase	[I] Lipid transport and metabolism		3 marine strains	Phage head morphogenesis protein, partial
2 land strains	LLM class flavin-dependent oxidoreductase	[H] Coenzyme transport and metabolism		3 marine strains	rhamnulokinase	[G] Carbohydrate transport and metabolism
2 land strains	oxidoreductase	[R] General function prediction only		3 marine strains	Phage portal protein
2 land strains	Sporulation killing factor			3 marine strains	Aldose 1-epimerase
				3 marine strains	Terminase

## Sheet: B. altitudinis
Specific genes of seventeen B. altitudinis strains isolated from land				Specific genes of six B. altitudinis strains isolated from marine
Strain numbers shared this specific genes	Gene annotation	COG		Strain numbers shared this specific genes	Gene annotation	COG
17 land strains	Spore germination protein PD			5 marine strains	Flavoprotein
17 land strains	Non-ribosomal peptide synthetase	[H] Coenzyme transport and metabolism		4 marine strains	Closticin 574	[V] Defense mechanisms
16 land strains	XRE family transcriptional regulator	[K] Transcription		4 marine strains	CII phage-related protein
16 land strains	TetR family transcriptional regulator	[K] Transcription		4 marine strains	Phage protein, beta
13 land strains	Aspartate phosphatase	[R] General function prediction only		4 marine strains	Site-specific recombinases, DNA invertase Pin homologs	[L] Replication, recombination and repair
13 land strains	Tail length tape measure protein	[X] Mobilome: prophages, transposons		4 marine strains	Superfamily II helicase and inactivated derivatives	[L] Replication, recombination and repair
10 land strains	Integral inner membrane protein			4 marine strains	Flagellar basal body rod protein	[N] Cell motility
8 land strains	MerR family transcriptional regulator	[K] Transcription		4 marine strains	Protein YdhR
8 land strains	Polygalacturonase	[G] Carbohydrate transport and metabolism		4 marine strains	Transcriptional regulator	[K] Transcription
7 land strains	ABC transporter ATP-binding protein	[E] Amino acid transport and metabolism		3 marine strains	ABC-type multidrug transport system, ATPase component	[V] Defense mechanisms
7 land strains	Membrane protein			3 marine strains	Site-specific recombinase XerD	[L] Replication, recombination and repair
7 land strains	Choline esterase	[R] General function prediction only		3 marine strains	Superfamily II helicase	[L] Replication, recombination and repair
6 land strains	Stage III sporulation protein AH	[K] Transcription		3 marine strains	Site-specific DNA methylase	[L] Replication, recombination and repair
6 land strains	Transcriptional regulator	[K] Transcription		3 marine strains	DNA-binding transcriptional regulator	[K] Transcription
6 land strains	Transposase	[X] Mobilome: prophages, transposons		3 marine strains	Glycosyltransferases involved in cell wall biogenesis	[G] Carbohydrate transport and metabolism
6 land strains	Transketolase	[G] Carbohydrate transport and metabolism		3 marine strains	Glycosyltransferase, GT2 family	[G] Carbohydrate transport and metabolism
6 land strains	Major facilitator superfamily transporter	[G] Carbohydrate transport and metabolism		3 marine strains	Transposase and inactivated derivatives	[X] Mobilome: prophages, transposons
6 land strains	Transketolase	[G] Carbohydrate transport and metabolism		3 marine strains	Transposase, partial	[X] Mobilome: prophages, transposons
5 land strains	Regulatory protein LuxR	[K] Transcription		3 marine strains	Short-chain alcohol dehydrogenase	[I] Lipid transport and metabolism
5 land strains	Integrase	[X] Mobilome: prophages, transposons		3 marine strains	DNA segregation ATPase FtsK/SpoIIIE and related proteins	[D] Cell cycle control, cell division, chromosome partitioning
5 land strains	Sporulation killing factor system radical SAM maturase	[R] General function prediction only		3 marine strains	Predicted transcriptional regulators	[E] Amino acid transport and metabolism
5 land strains	Oxidoreductase	[I] Lipid transport and metabolism		3 marine strains	Endonuclease
5 land strains	Short-chain dehydrogenase	[C] Energy production and conversion		3 marine strains	SPBc2 prophage-derived protein YonV
5 land strains	4-oxalocrotonate tautomerase	[Q] Secondary metabolites biosynthesis, transport and catabolism
