# Supplementary material for: Bacillus pumilus Group Comparative Genomics: Toward Pangenome Features, Diversity, and Marine Environmental Adaptation
Source: Front Microbiol. 2021 May 7;12:571212. doi: 10.3389/fmicb.2021.571212 (PMC8139322; doi:10.3389/fmicb.2021.571212)
Supplement: Supplementary Table 6 — B. pumilus strains information containing both phage and CRISPR. [file Table_6.XLSX]

## Sheet: Sheet3
Table S6. B. pumilus strains information containing both phage and CRISPR.
		Phage		CRISPR
	Strain name	Phage number	Phage position	CRISPR number	CRISPR position	CRISPR type
Marine group	B. pumilus C2-2	3	contig3:111-59471	1	contig7:108914-109279	III-B
			contig3:102490-167924
			contig3:383959-410480
	B. pumilus DW2J2	5	contig3:54594-106197	1	contig16:18816-19181	III-B
			contig3:324322-350720
			contig13:226-39342
			contig18:213-25197
	B. pumilus J33-1	1	contig2:787045-815435	2	contig12:91-451	I-C
					contig12:10793-11026	I-C
	B. pumilus RI06-95	2	contig3:11761-29613	3	LFGZ01000004.1:17746-18241	I-C
			contig3:30143-41943		LFGZ01000004.1:18534-18896	I-C
					LFGZ01000004.1:27627-28056	I-C
	B. pumilus s8-t8-L9	5	scaffold37:1-31402	1	scaffold7:98668-99033	III-B
			scaffold38:938-31616
			scaffold43:20-23212
			scaffold53:6846-18648
			scaffold57:2358-17115
	B. pumilus sxm20-2	6	contig1:11983-39928	4	contig11:17747-18175	I-C
			contig1:266769-280509		contig11:18468-18830	I-C
			contig4:26117-43077		contig11:19175-19432	III-B
			contig15:1-43101		contig11:27558-27851	I-C
			contig21:1-20631
			contig21:21725-33068
		Total number:22		Total number:12
Land group	B. pumilus B4127	5	JXCL01000040.1:8912-150059	5	JXCL01000010.1:18215-18909	I-C
			JXCL01000011.1:64516-98161		JXCL01000010.1:19215-19444	I-C
			JXCL01000042.1:2068-10264		JXCL01000010.1:19733-20227	I-C
			JXCL01000027.1:12086-39896		JXCL01000010.1:28530-29083	I-C
			JXCL01000007.1:58763-116793		JXCL01000007.1:116936-117560	I-C
	B. pumilus CB01	3	LYXP01000012.1:414934-427627	1	LYXP01000002.1:18414-18776	I-C
			LYXP01000022.1:188149-228127
			LYXP01000034.1:11280-96064
		Total number:8		Total number:6
