# Supplementary material for: Bacillus pumilus Group Comparative Genomics: Toward Pangenome Features, Diversity, and Marine Environmental Adaptation
Source: Front Microbiol. 2021 May 7;12:571212. doi: 10.3389/fmicb.2021.571212 (PMC8139322; doi:10.3389/fmicb.2021.571212)
Supplement: Data Sheet 1 — Alignments of protein (product) sequences of the core genes for phylogenetic tree construction. [file Data_Sheet_1.fasta]

>15-B04_10-15-3
MKVKQEEILRVSKKLFSQKGYMSVSMQSIADACKISKASIYKLFDSKEALLLELIKYNQRKMREISRIIHSETTLSKKEKFTKKIKLELEEFKENHKFLNMLSFEAFSQHSPIVIKHLRETRSIIMQRHRDIILSTYGESVAPYVWDLVIVLNGLMREFILMLAIEQKNIQLEIAAEMIIGVMDRVSKKPCSIEPVLTDELMNSYLLSSQDEYDEEKLVNSYLTKIKQELHSWPNGEEKDDLLSAYELLNQELSKDQPRTFLISSLLDYLGKNSVLSQNVSQLKSIILMSSFHATTIFAVQHKGKSAMAGDGQVTFGQAVVMKHTAKKVRRLFGGKVLAGFAGSVADAFTLFEKFETKLEEYGGNLKRAAVELAKEWRSDKMLRQLEAMLIVMNKESILLVSGTGEVIEPDDGILAIGSGGNYALSAGRALKTHAGDHLSAREIAKAALETAGEICVYTNDQITLEELEMEKKPFTPREIVEKLDQYIIGQLDAKKAVAVALRNRYRRSLLHDKLKDEVVPKNILMIGPTGVGKTEIARRIARISGAPFIKVEATKFTEVGYVGRDVESMVRDLVETAIRLVKEEKMKDVQEEAEKQANKRLVHLLVPGKKKSQSVKNPFEMLFGGSDEDDRDRDHSNEEVELESTRKRIAHQLAMGELEDHYVTIEVEEQQPSMFDMLQGSGMEQMGMNMQDALGNLMPKKKKRRKLTVREARKALTAEEASKLIDMDEVSQEAVYKAEQQGIIFIDEIDKIAKSGGASSADVSREGVQRDILPIVEGSTVMTKYGAVKTDHVLFVAAGAFHMAKPSDLIPELQGRFPIRVELDKLSIEDFVKILTEPDNALLKQYKALLETEGISLEFSDDAIHKIAEVAYHVNQETDNIGARRLHTILEKLLEELSFEAPDITMEKVTITPQYVEEKLGKIANNKDLSQFILMLQDAAGKPVNFKEMAETLRDVIDSNIFVLSRRGKLLGYSINQQIENARMKKMLEDRQFPEEYTKSLFNVPETSSNLDINSEYTAFPIENRDLFQSGLTTIVPIIGGGDRLGTLILSRLQDTFTDDDLILAEYGATVVGMEILREKAEEIEEEARSKAVVQMAISSLSYSELEAIEHIFEELDGNEGLLVASKIADRVGITRSVIVNALRKLESAGVIESRSLGMKGTYIKVLNNKFLIELENLKSHMLNDASNKLDAKKTYQGHIDFSKTGSNYSVVSSNRTSYQENGNNVDIDQEMSELAKNQIQYNALVERMSGKFNSLKTVLTGGKMDTTRAKQVDGNWEPYRRKLVTLQPSGESFSSILNSSMNSSGKLGNGVKVTKITEDETPFNLQYDPTNPDANENGYVQTPNVDPLKEMVDLISSSRSYEANVTALNANKSMLMKALEIGKMVNAISPFQLQTAQQASELTNASSLQAAAPKSQTNFSDVLKNSIEALNQSQLKSDQYTNALAQGKDVNLDEVMIASQKASVTLTAATEFRNKAVEAYQEIMRMQMMIGGVAALAIIITVVSIFASSEKMVPLFRDLSEAEAGQIKQELDGKNVKSELANNGTTILVPEKQADSLKVTLASEGLPKTGNIDYSFFANNSGFGLTDNEFDVLKVDATQTELSNLINTIDGIKDSKVMINLPKDSVFVGEEQSNASASIVLQVEPGYTLTPQQVKGLYHLISKSVPNLKTENIVIMDQDSNYYDLNTSSDSYASGMDAQQQKKEEIEKNLQRKIQQLLGTMMGQDKVAVSVTTDIDFTEEKRKEDLVEPVDKENMQGIAVSAEKIAETYSGNGAAAGGTAGTGDDDVTNYQSGDYEKSEDRINYEVNRIHKDIKESPYKIRDVGIQALVEPPTANDANSLTAERQDDIKKILSTIISTSIDKEMSRKDPNRLTGRQKAAILMISLGLDVSASVYKHLSEDEIEKLTLEISNVRSVDTAKKDEIIEEFHSIAIAQDYISQGGLMYARQVLEKALGEEKADSILNRLTSSLQVKPFDFARKAEPEQILNFIQHEHPQTIALILSYLDPVQAGQILSELGEEVQTEVARRIALMDRTSPEIINEVERILEQKLSSTFTQDYTQTGGVEAVVEVLNGVDRATEKTILDTLEIQDPELADEIKKRMFVFEDIVTLDSRAIQRVIRDVENDDLLLALKVASEEVKEIVFRNMSQRMVETFKEEMEFMGPVRLRDVEEAQTRIVSIVRRLEEAGEIVIARGGGDDIIVMKMDVLKETIETADPYKRFGKVNRVVGLMIESKGPESSIGDVCLIHKKGSKHHPIKAEVVGFRDENILLMPYVEASNISPGSLVEATGESLKVKVGTGLIGEVVDAFGDPLDGSMLPKGLAPVSTDQSPPNPMDRPPIREKMGVGVRVIDSLLTVGTGQRIGIFAGSGVGKSTLMGMIAKQTEADLNVIALVGERGREVREFIEKDLGAEGLKRSIVVVATSDQPALTRLKAAYTATAIAEYFRDRGKNVMFMMDSVTRVAMAQREIGLATGEPPTTKGYTPSVFAILPKLLERTGTNQLGSITAFYTVLVDGDDMNEPIADTVRGILDGHIVLDRALANKGQFPAVNILKSISRVMSNIASHDHKEAANRFRQLLSTYQNAEDLINIGAYKKGSSKDIDEAMQAYPHLISFLKQDVDEAVSIEDSVSLLLSLMNREDRYQYKFQKLLELKESEKDKSLAAYQQSVSAFEQVAEKLYENMSKKELMEKSKEEKLRSGMSVQEMRHYQQFVTNLDNTIQHYQQLVIMKRHQMNEKQSDLTEKNIEFKKFEKMKEKQFEKFSLEHKAIEMKEMDDISISQFMFQGHIVGIFLVGAFVAILNQTLLIPAIPHIMEDFNIEVSKGQWLTTAFMLTNGILIPITAFFIEKFSSRSLVLTALSIFTAGTILASFATNFPVLLAARIVQAAGAGILMPLMQTIFLTIFPKEKRGQAMGMVGLVISFAPALGPTLGGWIVDSFSWKALFYIVMPIGIIDLILAFFLMKNVTQQRETRIDVLSVILSSFGFGGLLYGFSSVGTYGWTSATVLISLIVGAVSLFFFILRQSNLTRPMLEFGVFKFAIFSLTTFLGMLVFALLIGTETILPLYTQNVRGLSALDTGLILLPGALFMGLLSPIIGRIFDKVGGRGLALGGFTILTVTTLPFMLLTLDSSIALITVAYTLRLIGVGMIMMPLTTAGINALPPHLIPHGTAMNNTMRQVGGSIGTAVLVSIMSSSAANAELANPLKSAVHGMNTSFFISGLIAVIGLILSFFLKAMATVDATNRTAAKTDTLGKDQFLKILLTQLQNQDPTNPLDDREFVTQLATFSSLEQQTNMNDSITKFVAHQDPFTTYVGWIGKEVSGKLDDKEISGTVKSVKNIDNEYLLILEDGTKISPWDVTAVGEKMKNFQSKLDVVANNVANVNTHGYKKSRITFKDMVSQTISSSGGPTNNSGSINSKQIGLGSSLSSIDKIMKPGSSQNTDEPYDFYINGDGFFRIQKQGEILFTRTGNFKPDSNGDLATPDGNYLLGMDGQRINIPDNVSSVSVGPDGTVSVVENNVSRTVGQISLVSFSNAGGLDKIGDNLYRQTLSSGAPSNAIAPGTQGTGELQTGKLEMSNVDLTDEFTEMIIAQRGFQSNAKTITTSDEILQELVNLKRMIEVTRLNGKGFMLNALHIEQIESFPDTTITLANGKKFVVKEDEEQLQEKIISFYRKIQVISLNQGIEEFEMIIAIVGIGAGIFFLLNGSDEKAEKEPTADEVVKASVEIPEIITNLKSENAVKLVLNIETDSEKAKSELEKRSFQVKDAVIDILSDTNADELDGKKGREHFKTQVKNKVNNYLQDGKVKEVYITSFNLQMSGEVLSQNEIDALLSAISTGEMDAEELKKEETTKKVKVYDFKRALRFSKDQIRSLTRIHDNFARLLTTHFSAQLRSYIQITVSSVDQVPYEEFIRSIPNMTLLNLFYVSPLEGRIMLEVNPTIGYAMMDRLMGGIGISHNKTESLTEIETKIISNMFEGALENYREAWQSITDIEPEMADFEVNPQFVQMVSPNETVVVISLNTQIGEVSGVINLCIPHVVLEPIIPKLSVHYWMQSERNEPKQQETKAIEKRIMKAKIPVVAELGQSEMTVEEFLNLEIGDCIALDKPVNAPLTVMVGNKPKFLGQAGRVNRKQAIQILDHDIRGEEDGEKLSQDEIDALLKGGSNDDIEPDTLSAMEQDAIGEIGNISFGSSATALSTLLNQKVEITTPTVTVIQKSKLNEEFPHPYVAIEVNYTEGFSASNLLVIQQTDAAVIADLMMGGDGTNADPSLSEIHLSAVQEAMNQMMGSAATSMSTVFNKKIDISPPRVELLDVKEGEGTDRIPAEEMLVKVSFRLTIGELIDSNIMQLYPITFAKDLIAELQPAAPQTQSAPAQQAAPPKRQAKPAAPVNVAPVEFEAFSEPQHTTSQLGNLDMLMDIPLSITVELGRTQRSVKEVLELSAGSIIELDKLAGEPVDILVNKRIVAKGEVVVIDENFGVRVTDILSQSERLSNLKMATKVLIVDDAAFMRMMIKDILVKNGFDVVGEAENGAQAVEKYKETSPDLVTMDITMPEMDGITALKEIKQIDASAKIIMCSAMGQQSMVIDAIQAGAKDFIVKPFQADRVLEAINKTLGQPASLFAETKDPENGTVNDWIKDEKESKKDTEKKTTDNQTNPAEEVPSSSVSIMDFVKMIGALLFVILLIYGLVRFVGKQNRLLKPFRYVENIGGTTVGQNRSVQLIKVGKRVLVVGVADSIQLLKEIDDEQECEAIVKQYEEAMESKTDLPKMVKKFTSQSSFSANLKAQLAELKKTQSEVRKKGPKQNEMNEFIDLFNSSGAGNISTSVRLLLLLTVFSVAPGILILMTCFTRIVIVLSFVRTSLATNSMPPNQVLVGLALFLTFFIMAPTFSQINKEALTPLLNDDITLNQAYEKAEVPIKEFMSKHTRQKDLALFLSYAKMDTPESIKDIPLTAMVPAFAISELKTAFQIGFMIFIPFLIIDMVVASVLMSMGMMMLPPVMISLPFKILLFVLVDGWYLIVKSLLQSFMSSEFVITMAERSVYVVLLVSGPLLALALIVGLIVSVFQATTQIQEQTLAFIPKIVAVLIGLVVFGPWMLSTIVSFTTELFSNLDRFAGKVVKFGGSSLASGKQLQKVFDIVTADPARKAVVVSAPGKRHSTDTKVTDLLISCGEQYLRLGEAHDLKEAVIERYASIADELGLGQDIIDTIRQDLDTLLQADSSRPECYLDAIKASGEDNNAKLIAAYFRHQGVEAHYVNPKEAGLFVSDEPGQAQVLPESYDHLYKLRERSGIIIFPGFFGFSLAGDIVTFSRSGSDITGSILANGLKADVYENFTDVDAVYAVNPTIVHEPKEITELTYREMRELSYAGFSVFHDEALIPAFRAGIPVQIKNTNNPSAKGTKIVNQRDHTNGPVVGIASDNGFCSIYISKYLMNREVGFGRKVLQTLEEYGLTYEHVPSGIDDMTIILRQDQLEEQIEQELLDRLKLVLDADEVVLERNLSLIMVVGEAMRHNVGTTARAAKALSKAKVNIEMINQGSSEVSMMFGVKAAQEKEAVHALYEEFFSMQFFAGEKTEKATPKKRRDSRKKGQVAKSTDVNTAISFLLIFLSFFFIGPFMKERIIALIERFYSTTMLMKVSTSNIHQLFLELLQETGLLLMPILGVGMLAGVISNYLQVGFLFSTEVIQPKLEKLDPIKGFKRIYSIRALVELLKSILKIGFVGFATFIALWMHFDEILRLPLLTAEETLHFVANMTLIMGLYAAGALLILAGLDYMYQKFDYEKNLRMSKQDIKDEYKKSEGDPLIKSKIKQRQREMAMRRMMQEVPKADVIITNPTHYAIALKYDEEKMDAPYVVAKGTDILALKIRTIAKEHDVMTVENRPLARALYDQVDIDQAVPEEYFKAIAEILAYVYKTKQKILMSARDLSVLFSVILIVAMLVIPFPPVLLSILIIINISLALIVLLTTMNMQEPLQFSIFPSLLLLLTLFRLGLNISTTRSILSTGDAGKVVETFGSFVVGGNILVGLVVFLILIIIQFIVITKGAERVSEVAARFTLDAMPGKQMSIDADLNAGMLTESEARNRREKVAREADFYGAMDGASKFVKGDAIAGIIIVIINIIFGIIIGMLQQGMSIQESASHFTLLTVGDGIVSQIPALLISTATGIVVTRAASNGNLGSDITGQLFAFPAMLYVTAGTIFLLGLFTPIGILLTGPIAGLLALGAYMMSKNKQDQEEIEEVLEEQAEVEEMKSPESVIHLLQMDAIEFEFGYGLIPLADANQGGDLLDRIVMIRRQLALELGLVIPVVRIRDNIALNPNEYRLKIKGNEVAKGELLLDHYLAMSPTPDDDPIEGIETIEPSFGLPAKWISEAEKDQAEMLGYTVVDPASVVSTHITEKIRQNTHELLGRQETKQLIDHLKESYPVLVDEVTPNPLAVGDIQKVLAKLLKEKVSIRNLVTIFETLADYGKLTTDTDLLTEYVRQALARQITAQYAREDESLKVVTCSGRVEKVIADSVQQTEHGNYLSLDPESSESVIQSVAREIEQLSLRQETPVLLCSPPIRMYVKQLLERYFPDLPVLSYNELEANVEVQSIGVVDIMKMKKITANSMQEATIQIRQQLGKDAVILNSKTVVKRKLFGLKKQQMVEVIAVLDQDFEERAGVPPLPVLPKKEAPSHTQPLEYERHAGILPEPLIAIDQKLKDQGLDDAIRDECLKGLLTKGAVKEDHIEKELEQLLTDMLPAKTSDEPMISSKYIVLFGSTGAGKTTTIAKLAAKTAIQQQKKIAFITTDTYRIAAIEQLKTYAELLNAPLEVCYSREDFVKAQETFKEYDHIFIDTAGRNFKEEAYIKELTNIIPFDESIQSFLVMSATSKYQDMKAMVKRFEHVPIDQFIFTKVDETDTMGTIFQIIADSQIKLGFLTNGQNVPEDILEGSPRELTRMVLQMRKLISDFLSAEQEIEVVGTARNGEDALKRIKELNPDVVTLDVEMPVLNGTEALKQILAEHDLAVIMVSSQTKQGKDLTIHCLELGAFDFVTKPSGSISLDLHKVRGQIVERVLAAGLSRKRASLRKIISIGTSTGGPRALQRVVTKLPKDIEAPILIVQHMPAGFTASLAARLDHLSQITIKEAQDGDIAKNGVAYIAPGGMNMSLHDQGGSLVIRLSPEDTESRHKPSVNYLFESISSIKGYEKIAVIMTGMGSDGTEGVKKMVASGHTKVIAEKEESCVVFGMPKSVIKAGLAHETRHVDDIAHAIISSMKKERAMDVNQYLDIFLDESREHLQTCNEKLLDLEKNPTDLQLVNDIFRAAHTLKGMSATMGFDDMAHLTHHLENMFDAIRNEQMIVTPESMDTMFEALDHLEAMVQSIAEGGDGKRDVTEISKKLDVTGSHAEAASSVETADASAANDLDYNEFERTVLDEAREQGFKCYELNVTLSEACLLKAVRVYMIFERLNEAGEVVKTVPNAELLESEDFESEFSISYLSKLPMDEVQKIVTAISEVEKVEISEVSAFAPAEKQEAQPEQKKEEVSVPAAKAPANDAPKANGNNGAAAGGTKTIRVNIDRLDSLMNLFEELVIDRGRLEQIAKELENNELTDTVERMTRISGDLQSIILNMRMVPVETVFNRFPRMIRQLTKELNKKIELIIEGAETELDRTVIDEIGDPLLHLLRNSLDHGIESPEERVKKGKPEKGTVLLKAYHSGNHVFIEVEDDGGGINRKKVLEKALERGVITEREAETLEDHQIDSLIFAAGFSTADTISDISGRGVGLDVVKNKLESLGGSVSINSTEGQGSLFSIQLPLTLSIISVLLVKLEEETFAIPISSIIETAVIKKSDILQTHDREVIDFRGFIVPVVYLKKQFHVPNANELEEELHIIVVRKGDKLTAFVVDSFIGQQEVVLKSLGDYLPNVFAISGATILGDGQVALIVDCNALIKMSTDIKTGEKMIVFIVNKKEYAISVSEVKSIEKWQQPTRVPGVAPYICGVINLRGVVTPVIDLRVRLGSTDNEITDETRMIIVQVGDIEVGWIVDEANDVITVHQEEVESSPESAEKEGQSWVTGIIKHDQRLFNIIHAGAVLDKSVQGAPVMSIFNEIKDEQLDILGEVGNIGAGHAASALANLLDRKIDMAVPFVKVLSFEDLMDFFGGADLPVASIFLRMEGDLTGSIFFIMPFEQAEQFVRELVQDPTFDIDTIHEHEMGTSALHELGNILAGSYLSALADLTKLQLYPSVPDVTLDMFGAVISEGLMQFSPLGDQAIVIDTSIFDDQNKQELKGNMFLLPDFESFEKLFKALGMQSLNYEDQALWARWKEWKDPAAGDDLMRRYMPLVTYHVGRISIGLPKSVHKEDLISLGMLGLYDALEKFDPGRDLKFDTYASFRIRGAIIDGLRKEDWLPRTSREKTKKVEAAIEKLEQRYLRNVTPTEVAEELGMSEQDVVTTMNEGFFANLLSIDEKLHDQEDGENVQVMIRDEKSVTPEEKMLKDELIEQLSEKITELSEKEKLVISLFYKEELTLTEIGQVLNLSTSRISQIHSKALFKLKHLLDKAIQMLWLISFMLHAALIYFVIILYTRMNSLKATEQKQRELLEETENTLAAFLMEVKEENDKLTKVAAASPDFSAEELKSDLQTPKQPQSQQSVESEDPVPEHLSALLSEVEVQEEKVNEPVETFEDQVKTLYDEGRSLEEIAKEMKTGKTEIELLLKFSGKMAITAQLVKELRQKTGAGMMDCKKALTETDGDIEKAIDLLREKGIAKAAKKADRIAAEGLTLIKTDGNTGVILEVNSETDFVAKNEGFQALLNELADHLLAAKPSTIEEAHASKMENGSTVEEHITSAIAKIGEKITLRRFSVITKEDNAAFGSYLHMGGRIGVLAVLNGTTDEELARDIAMHVAAVNPKYISRDQVSEEEANREREVLTQQALQEGKPENIVAKMVEGRLNKFFEEICLLDQAFVKNPDEKVKQVVAAKNATVQTYVRYEVGEGIEKRQDNFAEEVMSQVKKLTKQLAEAVLSADPLQDERAIQMARNGLLDAAASALAAKEDEGIQKLMQLVEQEGGAAQIPVMGKGREVSRQSAAMLNGYLIHALDYDDVHSDVRGHPSAVIIPALLSTDGKGYGERFLAAYITGVEVMARLGESIGKVHYERGWHNTGTLGAIAAVCAIGYLKQVTREELTKAIGFAGAQSAGMRKQFGSDMKPLQAGLAAKTAVWSMDLACSGFGGNDSVLDGALGFFSLYGDQERAESRLLEGYGSTWRIVSPGLWFKVYPFCSAAHHAADAIQSLMKERAFLPEQVRQVEVIFPPGGDAALIERTPLTGEEGRFSVEYVIALAVFGQTLTLDAFTKKNIPSDMRIWMKRVSRGYDQTIEPHPEAVPKGRFTIVKLTLSDGTTISKRVDVPQGAPGCALSKEDIIQKLSSVTSASIQSIAKQVKEIAELDVEVAVVVGGGNLWRGKTGSDLGMDRATADYMGMLATVMNSLALQDSLETLGIQSRVQTSIEMRQVAEPYIRRKAIRHLEKKRVVIFAAGTGNPYFSTDTTAALRAAEIEADVILMAKNNVDGVYSADPRTDADAVKYDKLSYLDVLKEGLAVMDSTASSLCMDNDIPLIVFSIMEEGNIKRAVNGESIGTIVRGKMSKEVLNQTKEKMEKAVQAYGRELATVRAGRANASLLDKVTVDYYGAQTPLNQIASITVPEARMLIITPYDKTAIGDIEKAIQKSDLGITPTSDGNVIRIAIPALTEERRKELVKVVKKYSEEAKVAVRNVRRDANDDLKKLEKNGEITEDELRSSTEDVQKLTDEYVAKIDDVTKDKEKEIMEVMLNILKNWKNQQTAASNLESLTKEDILNGEIPEHIAIIMDGNGRWAKKRALPRVAGHHEGMKVVKRMTKLANELNVKVLTLYAFSTENWKRPKLEVDFLMKLPEEFLNIYLPELIEENVRVRLTGDPDGLPQHTKKAVENAVKSTANNDGLVLNFALNYGGRTEIVSACRQISEMVKEGKLQAEDITEEMFSAYLMTESLQDPDLLIRTSGEIRLSNFMLWQIAYSEFVFTDVLWPDFSDEHLIGAIGEYQRRGRRFGGIMKQRILTGVLAAAVFLLAVIYGQMPFTLLIYLMGSVALFELLRMKKISIFSFPGIVSLILLWLLMGGDNSFFPNVDASKMQIALFAVLILLTYTVLSKNSFTFDEVAFVVLATLYIGVSFYYFIQIRGLYGMSAIFFAAVIIWSTDSGAYFIGKSMGKRKLWPEISPNKTVEGFIGGIVTAVVLSLVFQAVTGFLPSYLLVMFITLLLSIFGQLGDLVESALKRHYHVKDSGTILPGHGGILDRFDSFLFVLPFLYLLLATFAMKYISLLGATGSIGEQTLDVIRQHPDKFKLKAMTFGRNISKAIPIIERFQPEFVGCVDEETYHMLKNHSFAYGVKLAAGDEANIEAATYDAVDVVVNALVGSVGLVPTLKAIEQKKTIALANKETLVTAGHIVKEYAKTYDVPLLPVDSEHSAIFQCLQGEQAKNIERLIVTASGGSFRDKKRTELEGVTVEEALNHPNWSMGAKITIDSATMMNKGLEVIEAHWLFDIPYEQIDVLLHKESIIHSMVEFHDKSVMAQLGTPDMRVPIQYALTYPDRAPLQEAKSLNLWEIGQLNFQKADFDRYRCLHFAYESGKIGGTMPAVLNAANEIAVDAFLKGKVTFLQIEELIEKALIRHHVISTPSLQDIHEVDKDTRDFVQSILNTVIAFIIIFGTLVFFHELGHLIMAQRAGILCREFAIGFGPKIFSFKRKETVYTIRLLPIGGFVKMAGEDPEVIEIKPGHTVGLLFNEQNEVEKIILNDKEKYPDALVIEVEQIDLDHAMRISGYEAGNEDILTGYNVSQTSFYIADGEEIQIAPYNRQFGSKTVWQRIKAIAAGPIMNFILAYVILVALGFIQGVTVDDPVLGKLTKDGRAAEAGLMQGDHIVSINGEKMNSWTDVVQTVQKNPEKKMNVVIDRDGKESTVQVVPEAVKADGKSIGRFGSYPPTENGFLKVISSSGTTVISTAGLILTNLQKIVTGQFSLDMLAGPVGIYDMTGEVAKQGVLTLMQFAAFLSINLGIVNLLPIPALDGGRLLFLFVEAIRGKPINREKEALVVFIGVAFLMLLMLVVTWNDIQRLFLVPADAEAKSHQLLVRAGFIRQNTSGIYHYLPLAHKVIQHIQSIVRMEMEKAGAAELLMPVLQQAEMWQESGRWYTYGPELMRMKDRHGREFALGPTHEEVITSLVRSEVKSYKKLPLTLYQIQSKFRDEQRPRFGLLRGREFIMKDAYSFHSSPESLDETYNKMFTAYSNVFSKVGLNFRPVIADSGAMGGKDTHEFMALSEVGEDTIAYSDTSSYAANIEMAEVYHGDEANPADFKELEKVHTPQAKTIQDVAGFLEVDPSACIKSVLFKADDAYVLILTRGDHEVNDVKVKNLVGAQLVELASREEVLEVIGTEPGFVGPVKLEAEVDIYADLAVKGMTNAVAGANEADYHYVNVNPARDVSVKEFTDLRLIQEGDVSPDGEGTIQFAKGIEVGQVFKLGTRYSESMDATYLDENGRAQPMIMGCYGIGISRTLSAIVEQHHDEKGIIWPETVAPYDLHLLALNMKNDAQKELAETLYERLEDEGFDVLFDDRQERAGVKFADSDLIGLPIRISCGKRSEEGIVEVKFRKSGESHEVSVDDLISFIRQAMSKKVVDVVSEMVQPILDGLQLELVDVEFVKEGQNWFLRVFIDSDKGVDIEECAKVSEALSEKLDEADPISQNYFLEVSSPGAERPLKKKADFEKALGKNVFMKTYEPIDGEKAFEGELTSFDGEIATVTVKIKTRKKEINIPYEKIANARLAVSFLDALTVLEKEKGISKEIIIEAIEAALISAYKRNFNQAQNVRVDLNRETGTIRVFARKDVVDEVYDSRLEISVDDAANINPNYMVGDVVEIEVTPKDFGRIAAQTAKQVVTQRVREAERGVIYTEFIDREEDIMTGIVQRIDSKFIYVSLGKIEALLPVNEQMPNEEYKPHDRIKVFITKVEKTTKGPQIYVSRTHPGLLKRLFEIEVPEIYDGTVELKSVAREAGDRSKISVRTDDPDVDPVGSCVGPKGQRVQAIVNELKGEKIDIVHWSNDPVEFVANALSPSKVLDVIVNEEDKATTVIVPDYQLSLAIGKRGQNARLAAKLTSWKIDIKSETDARELGIFPRAEPVAEESDEMKPKKELIRVVRSKEGEVSVDATGKMNGRGAYLSLDKETILAAKNKRSLQQQFQTQIDEHIFEELLELAEKVKKGNEALNKRLINIRRALHEHPELAFEEYETTKKLRRWLEEEGITVLDIPALQTGVVCEIKGEQEGPTIALRADIDALPIEEASGEPFSSKVPGKMHACGHDFHTASIFGAALLLKERKHEIKGTVRILFQPAEEVAQGAKHVIEAGVLDGVDAIFGMHNKPDLPVGTIGIREKALMASVDRFEIDIKGTGGHAGIPNHTVDPIAISGQITSALQQIVSRRISSLHHAVVSITRIQGGTSWNVIPDRVEMEGTVRTFEPEVRAMIPQLMKQIVSGIAEGFGAEAEVRWHPYLPSVMNDERLTKVVEETAGSLDLCVVQAEQSPGGEDFALYQERIPGFFVWMGTSGTKEWHHPAFTLNEDALPVAAAFFAELAVRALEYAEMDYQDTWQRTSIGIAVISSSRVQVEKELQRVLSFIDSFPEIERTITKTEWFGEQMKKELGDILGRKLKDPRIGFLTVTDVEVSGDLQIAKVYISVLGDEKKREETLKGLAKAKGYIRSEIGNRIRLRKTPELHFEFDESVDYGNRIESLIAELNTKDNQKDQVPSVMALGYFDGVHLGHQKVIDEAKSIAKKEGLALAVMTFHPHPSHVLQKAREPKDLITPLEDKIDFIKQLGADYLYIVQFSESFAALSPQEFVDQYLDELNVKHAVAGFDFTFGRFGAGTMETFDEYGKGRITATIVPKLSNQDRKVSSTLIRSALKNGDVEYVSELLGKPYQLRGIVIHGDKRGRTIGFPTANVGLSAEYIIPPTGVYAVRAEVKGKVYDGVCNVGYKPTFYEKRPDQPAIEVNLFDFNEEIYGQPIKLQWFKRIRSERKFNGIQELTAQISQDKEEAIQFFQMGQEKHVFTIDWAGRQLTVETGQLAKQANGAVLVRYGDTAVLSSATASKEPKPLDFFPLTVNYEERLYAVGKIPGGFIKREGRPSEKAILASRLIDRPIRPLFADGFRNEVQVISIVMSVDQDCSSEMAAMFGSSLALCVSDIPFEGPIAGVTVGRVDGKLIINPNVEQLEQSDINLVVAGTKDAINMVEAGADEVPEETMLEAIMYGHQEIKRLIEFQEEIVKAVGKEKIDIPLYEVDQTLADEVKALAEADLLKAIQVHEKHAREDAISAVKKAVVEKFEAEERDEATIKQAKDVLNKLVKNEVRRLITEEKVRPDGRGVDQIRPLSSEVGLLPRTHGSGLFTRGQTQALSICTLGALGDVQILDGLGVEESKRFMHHYNFPQFSVGETGPMRGPGRREIGHGALGERALEPVIPSEKDFPYTVRLVSEVLESNGSTSQASICASTLAMMDAGVPIKAPVAGIAMGLVKSGEYYTVLTDIQGMEDALGDMDFKVAGTSKGVTALQMDIKIDGLSKDILEEALQQAKKGRMEILDSMLSTIPASRGELSRYAPKILTMTINPDKIRDVIGPSGKQINKIIEDTGVKIDIEQDGTIFISSTEEDMNQKAKKIIEDLVREVEVGQLYLGKVKRIEKFGAFLEIFSGKDGLVHISELALERVGKVEDVVKLGDELLVKVTEIDKQGRVNLSRKAVLREEKEKEEKQSRLSELSGKEIVDIKRAERLGVLGQTDLEINEQDGQITALIIPSVKWFGFRKQGNDIRVPWNHIQKIGSDMIILDVPEELQPHGEMLSGLTVAVIGGDARQLEIIRKLSQQHAKVFLVGFDQLDHGFIGAEKLKMSELPFEQVDSMILPVSGATDEGAVATVFSNEQVLLEAKYLERTPAHCTLYSGISNTYLDNLAKQVNRKLVKLFERDDIAIYNSIPTVEGIIMMAIQQTDYTIHGSHVAVLGLGRTGLTIARTFRALGADVKVGAADTAHLARAFEMGLDPFSMDQLKEEVTDVDIIINTIPSLVLDSSVIVSMTPKTLILDIASRPGGTDFDFAQKHGVKALLAPGLPGIVAPKTAGQIIAKVLSGLLCELAEEKMTTLKGKRIGFGLTGSHCTYEAVFPQIEALVKEGAEVRPVVSYTVQSTNTRFGEGAEWIERIEKLTGFQAIDSIVKAEPLGPKLPLDCMVIAPLTGNSMAKFANAMTDSPVLMAAKATIRNHRPVVLGISTNDALGLNGTNLMRLMSTKNIFFIPFGQDDPFKKPTSMVANMDLLSQTVEEALQHRQIQPILIGMGRGLHVAVVGATGAVGQQMLKTLADRDFEMDTLTLLSSKRSAGTKVTFRGQEYTVQEATPESFEGVNIALFSAGGNVSKALAPEAVKRGAIVVDNTSAFRMDENIPLVVPEVNEKDLHDHQGIIANPNCSTIQMVAALEPLRQAYGMKKVIVSTYQAVSGAGHEAIDELYSQSQAILNKEVVTPEVMPYQIAFNAIPQIDKFQDNGYTFEEMKMINETKKIMHMPELEVAATCVRLPIETGHSESVYVELESNDATVEDLKSILKDAPGITLQDDPSQQIYPMPADAVGKNDVFVGRIRKDLDRPNGFHMWIVSDNLLKGAAWNSVQIAESLKALKLVKIIVQKFGGTSVKDDQGRKRALAHILSAKEKGYKSVVVVSAMGRKGDPYATDTLLGLLYGSAQHMTNREKDLLVSCGENISAVVFSSMLNENGLKAVAMTGAQAGFVTDKEHSSAKIIDMKCERLEAALSEHDVVVVAGFQGAAKNGDVTTIGRGGSDTSAAALGAALQADFIDIFTDVEGVMTADPRIVENAKPLRVVTYTEICNLAYQGAKVIHPRAVEIAMQAKVPMRVRSTYSDDEGTLVTSHYSDKMSHDVYDRLITGIAHVNDVTQIKVPAKEGQYSVQTEVFKAMANAQISVDFFNITPSEIVYTVTGAMTEKATSILKDLGYTPIVTTNCAKVSAVGAGIMGVPGVTSKIVSALSEQNIPILQSADSHTTIWVLVNEENMRAAVNALHEVFELSRMNFGNIATAMITPFDKKGNIDFQKLSILIDYLLKNGSDSLVVAGTTGESPTLSNEEKVALFQQSVKLANGRCKIIAGTGSNNTNASIKLTKKAEEAGVDAVMLVVPYYNKPSQEGMYAHFKAIAESTSLPVMLYNVPGRTAASLAPETTIKLAQIPNIVAIKEASGDLDAMTKIIAETPEDFDVYSGDDSLTLPAVSVGAKGVVSVASHIVGLDMQQMLKSYASGQTANAALIHQKLLPIMKQLFSAPNPTPVKTALQLKGLDVGSVRLPLLPLSEEERLNLSSVLNSMIKLTNLKKSFGDLVVLDGINLDVQKGQVVAIIGPSGSGKSTLLRCLNLLEIPDEGTIEIGDAKLDAFKYSRKEAHHLRQQTAMVFQNYNLFKNKTALQNITESLLVTKKMTKQQANEIGMKLLKQVGLEQKADSYPVTLSGGQQQRIGIARALAVDPHAILLDEPTSALDPELVSGVLQVIKSIAIQETTMIIVTHEMAFAREVADHVIFMADGHIIEQGTPTELFDETKNERTKRFIQKEAAAEEAMKKKNTENVRIIALGGVGEIGKNLYVIEIDSDIYVVDAGLMHPENEMLGIDVVIPDISYLTERADRVKAIFLTHGHDEAIGGVFHCLSKLSVPVYGTKLTLALLREKLKQYGFNQKADLREVHAKSVITFETTKVSFFRTNHSIPDSVGISFKTSLGSIVCTGDFKFDQTPALNQACDIGEIAKIGNNGVLALLSDSANAEKPGYTPSEALVQDEISNAMYNAENRVIVAVSSSNINRVQQIINATNQNGRKLAVAGKNMMTTLQLAIKLGYVTADEELFVPVQEVKKMAKNDVVILTAGSHGEPLAALTKMAKQNHKQLHIEKDDTVVIASTPLPGQELTYSKTVDFLTRSGAQVIFAQKRVHVSGHGCQEELKLMLNLLKPKYLIPVNGEYRMQKAHSRIAEEVGMKRSDIFLIDKGDVVEFRGQNVKIGEKVHQGNILIDGLGVGDIGNIVLRDRRLLSQDGILIVVITLDKQKKQLISGPEIITRGFVYVRESEELIVKATEMVKGIVKEQTENSIVEWSTLKQSMRDVLNQFLYEKTKRKPMIIPIIMEVMDEKNEQQPERKPEEKDSIMSKIQQLGETAVPQLPQDTNIHCLTIIGQIEGHMQLPPQNKTTKYEHVIPQIVAVEQNPKIEGLLIILNTVGGDVEAGLAIAEMLASLSKPTVSIVLGGGHSIGVPIAVSCDYSYIAETATMTIHPVRLTGLVIGVPQTFEYLDKMQERVINFVTSHSNITEEKFKELMFSKGNLTRDIGTNVVGHEAAEYGLMNEVGGVGQAIKKLNELIGDRASQNEGLIQMPYEAIYAEEQGERKLQQVNIQGVPVMVEMKEDEAEIVQVMSTNPMDFLNQELAPGKRLKLHLMAKKRKRKTRKKQNKQLKLKYELNGLVCIAIAIIAILQLGVVGQTFVHLFRFFAGEWFILCLIGLFLFGVTIFWKKQIPDILTRRKAGLYCIIASILLLSHVKLFQHLSSAGVIGSQSVIRNTFELFLMDMKGETGSPDLGGGMIGAVLFAASYFLFAQAGSQIMAIVLMLIGIVLITNRSLQEMVKKVTIPVSQFMVKQWKAFVEDMKGIRSSQKTGEKKKRSRIQDLILIEEETPSSNSQPIISSFADRDDILTPPVQKKQAAKETEPLQEEPKEAPPMTFTELENKDYELPSLDILAEPQHSGQQTDKKNIYENARKLEKTFQSFGVKAKVTQVHLGPAVTKYEVYPDVGVKVSKIVNLSDDLALALAAKDIRIEAPIPGKSAIGIEVPNAEIAMVSLKEVLESKQNDRPNAKLLIGLGRNISGEAVLAEMNKMPHLLVAGSTGSGKSVCINGIITSILMRAKPHEVKMMMIDPKMVELNVYNGIPHLLAPVVTDPKKASQALKKVVSEMERRYELFSHTGTRNIEGYNDYIKRMNQTEDAKQPELPYIVVIVDELADLMMVASSDVEDSITRLSQMARAAGIHLIIATQRPSVDVITGVIKANIPSRIAFSVSSQTDSRTILDMGGAEKLLGRGDMLFLPVGANKPVRVQGAFLSDEEVEHVVDHVITQQKAQYQEEMIPEETQDQLAAVEDDLYDEAVELIIGMQTASVSMLQRRFRIGYTRAARLIDAMEERGVVGPYEGSKPREVLLSKEQYDELSSMSTKTDNRHLYLKVIDRIKEDIQTGVYAEKEKLPSEFELSKLLGVSRATLREALRILEEEKYLIRRHGVGTFVNSRPLFSTGIEQLTSVTKMIEQVNMTPGTIFLSSQEGEPTENDVIRFQCDESDGIFSMERVRTADGQPVVYCLDKIPVKHLPASFTHEEESLFELFGREPHSGIKYAVADIEPIGYHDQVSPILDCDPETALLLLKQMHYDQDDQPVLYSLNYFRADKFSFHVIRKRFMPEIEKKLSITSFQVSLIITVYSVVAILCIPIAGYLSDRIGRKKVLLPCLLIAGLGGAVAAVASTIMKEPYMWILLGRVLQGVGSAGAAPVVMPFIGDLFHDDEEVSAGLGAIETSNTAGKVLSPIIGALLASWFWYVPFWFIPFFSAISFLMVLFMVESAKKEEDPPSFKEFLKSTKTIFKHEGRWLYAIFAIGGFIMFLLFGVLFYLSDNLEAAYQIKGVKKGFLLSIPLLFLSISSFVAGKTIGKEKGKMRIFLIAGMALLSLSYIFLWWNHSFYVLFVCLSIGGVGIGIVLPALDALITEGIEKEQCGTITSFYSSMRFIGVALGPPIFAYLMDKGDSIVFILSTICSLISLFLVLFFIQPDEEDESEQLKTVTVKTIQFDQLQETVYHEKMESGLDVYVLPKQGFNKTYATFTTKYGSVDNEFVPLGKEDMIRVPDGIAHFLEHKLFEKEDGDVFHTFSKQGASANAFTTFTRTAYLFSSTSNVEQNLETLIDFVQEPYFTEKTVEKEKGIIGQEINMYDDNPDWRLFFGLIENLYQEHPVRIDIAGTVASIAPITKDHLYECYETFYHPSNMLLFVVGPVDPKQILDQVRANQAKKPFTDQPEIKRKDINEPEGVYRKEYELPMNVQGSKCMFGLKTKNPHKKGNQLLKHELGMNLILETLFGKSSLQYEQMYEKGLIDETFSYDYTEEGGFGFTSVGGDTNDPDQLAKVLKETLLQAKSLMTEEKIELARKKKIGSFLKAMNSPEYIANQFTRYAFLDMSLFDVVTVLEQIQLADIQQILDEEIDEERMSVFKVVPKMSVLENWDHWKNFLGDRLNHAQDKGLEDETINNLAYEIGGYLANEVEAKNEQERVLADLWSVASEDEQRAIANMMVKLVENNSSHMGMLSINIVTINGVDVSRRGMLLRCDHTDQIKRLESILNTMETIKVTKLRQPKLRDRLAVRHGRYIQRDADDKKTFRFERDELGLLVDFMAELFKKEGHKLIGIRGMPRVGKTESIVASSVCASKRWLFVSSTLLKQTIRSQLIADEYSPDNVFIIDGIVSTRRGSEKHLQLLREIMRLPATKVVEHPDIFIQNSEYTMDDFDYIIELRNSADEEITYEHAEEPQVFDHSGFSGFDFMIIMLAPFDWGVARFGDVSIEVTHLVGAILFIVASTTDWIDGYYARKLNLVTNFGKFLDPLADKLLVSAALIILVQYNLTPAWMAIVIISREFAVTGLRLVLAGGGEVVAANMLGKVKTWAQIIAISALLLHNLPFELVSFPFGDLAMWVAVFFTVVSGWDYFAKNWEALKNSNMNKIDWQYMVTVFPTLLQYLPITIFMAIVSMVFAIIIGVVFALITKNRIPVLYQFAKLYISFFRAVPTLVQLFLIYFGLPQLFPAMTSMDALTAVIIGLSIKNSAYLAEIFRAALNSVDEGQLEACLSVGMTRWQSYVRIIFPQAIRNAIPATGNTFIGLLKETSLAFTIGVAEMFAQGKMIASANYKYFETYLAVGIVYWVLTIIYSFLQDLFERKISKPYRNMLGQITNTNAQFISKQLAEIGVNVYYHTAVGDNPERLKQAIQVAQERSNFIIFSGGLGPTKDDLTKETIASTLGKELVLNEEAFESIQDYFRKTGRDMSPNNRKQALVLEGSDVLVNRFGMAPGMFVQEDDTFYMLLPGPPSELHPMFENEAKPLISEKLGLKEKIVSVVLRFFGIGESQLETDLEDLIDAQTNPTIAPLASDGEVTLRLTAKHEDEKETERLLKETEAQILARVGEYFYGYGDTSLVREASKALHEHGKTVAAAESLTGGMFSEWLTDLEGASSILNGSVVCYTNQVKQQVLGCREETLSSYGAVSKECALELAEGVRKLTGSDIGISFTGVAGPDTQEGQPVGKVFIGLSMKDQTDVFEWMFTGSRSGIRKRAVKYGLHHLLNLLKESMSDRQAALDMALKQIEKQFGKGSIMKLGEQTDTRISTVPSGSLALDTALGIGGYPRGRIIEVYGPESSGKTTVALHAIAEVQQQGGQAAFIDAEHALDPVYAQKLGVNIDELLLSQPDTGEQALEIAEALVRSGAVDIVVIDSVAALVPKAEIEGDMGDSHVGLQARLMSQALRKLSGAINKSKTIAIFINQIREKVGVMFGNPETTPGGRALKFYSSVRLEVRRAEQLKQGNDIMGNKTRIKVVKNKVAPPFRIAEVDIMYGEGISKEGEIIDLGSELDIVQKSGAWYSYQEERLGQGRENAKQFLKENKDIMLMIQEQIREHYGLDNNGVAMFTIISILLSLICLVVGYFVRKTIAEAKISGARNMAEQIVEDAKRDAEALKKEALLEAKDEIHSFRVEAEQEVRERRNELQRQENRLLQKEENLDRKDESLDKRESLLEKRDHSLNERQQHIEEMESKVDDMIRLQKAELERISSLTRDEAKQIILDQVENELSHDIAVMTKESENRAKEEADKKAKNILSLALQRCAADHVAETTVSVVNLPNDEMKGRIIGREGRNIRTLETLTGIDLIIDDTPEAVILSGFDPIRRETARIALDKLVQDGRIHPARIEEMVEKSRREVDDYIREMGEQTTFEVGVHGLHPDLIKILGRLKFRTSYGQNVLKHSIEVAHLAGLMASELGEDAKLAKRAGLLHDIGKAIDHEVEGSHVEIGVELATKYKEHPVVINSIASHHGDQEPTSIIAVLVAAADALSAARPGARSETLENYIRRLEKLEDISESYEGVEKSFAIQAGREVRIMVKPDSINDLEAHRLARDIRKRIEDELDYPGHIKVTVIRETRAVEYAKMKILFVGDIVGSPGRDTLKEYLPKLKKKYQPHFTIVNGENAAHGKGLTEKIYHELLQAGADVLTMGNHTWDKRDIFDFIDDAAHMVRPANFPEGTPGKGLTFIKKQGKELAVINLQGRTFLPPIDCPFQKVDELIAEASKRTPFIFIDFHGEATSEKQAMGWYTDGRASCVVGTHTHVQTADNRVLPKGTAYISDVGMTGPYDGILGVDRETIIKRFKTSLPVRFEIAEGRTTLSAVIVEIDEQSKKAVKIDRILINDDHIFFEMEILKVSAKSNPNSVAGALAGVLRERGAAEIQAIGAGALNQAVKAVAIARGFVAPSGVDLICIPAFTDILIDGEERTAIKLIVEPRMKEFTYLQDELETMKQQGTHQTLKEIDSKQSSTVTLNEQPVIQLSSNNYLGLTSHPRLMKAAKEAIDEFGAGTGSVRTIAGTMTMHERLEKKLAAFKKTEAALVFQSGFTTNQGVLSSILTKDDIVISDELNHASIIDGIRLTKADKKVYSHSNMEELEKILKKSMNYRVRLIVTDGVFSMDGDIAPLPEIVRLAEAYDAFVMVDDAHASGVLGENGRGTVNHFKLDGRVHIQVGTLSKAVGVLGGYVAGSAVLIDYLKHKARPFLFSTSHPPAVTRACEEAIEVLLDEPERIDTLWENAAYFKEKVISLGFQVAPTETPIIPIMIGDEALTFRFSKALIERGVFAQGIAFPTVAKGKARIRAIITAEHTKEELDRALTIIEEEAKKLNILMNEEQRKASGQVSSSDKKSEKDYSKYFEAVYIPPSLKDAKKRGKEEVEYNQFQIDEQFQGLGNGRKFYIRTYGCQMNEHDTEVMAGIFMALGYEPTNSTEDANVILLNTCAIRENAENKVFGELGHLKALKREKPDLILGVCGCMSQEESVVSRILKKHPFVDLIFGTHNIHRLPELLSECYLSKEMVIEVWSKEGDVIENLPRARQGKIKGWVNIMYGCDKFCTYCIVPYTRGKERSRRPDEIIQEVRRLAAEGYKEITLLGQNVNAYGKDFEDMEYGLGHLMDELRKIDIPRIRFTTSHPRDFDDHLIEVLAKGGNLLDHIHLPVQSGSSSVLKLMARKYDRERYLDLVRKIKEAMPNASLTTDIIVGFPNETDEQFEETLSLYREVEFDAAYTFIYSPREGTPAAKMKDNVPMRVKKERLQRLNALVNEISAKKMKEYEGQIVEVLVEGESKNNPEILAGYTSKSKLVNFKAPKEAIGNIVKVKITQAKTWSLDGEMVGEAIEVNMTLYSKKEIVERARELAKMISETEEVDFFKKAEAQINENTKISTIINQIKALQKQAVNLKHYGKHEALKQVEEKIDALQEELDDIPVIQEFKESQTEVNSLLQLVAHTISNQVTDEIILSTGGDLLLGETGSKVKNSSPSCSIMSEYREIITKAVVAKGRKFTQSTHTISPSQKPTSILGGWIINHKYDAEKVGKTVEIEGTFDINVWYSYADNTKTEVVTERVKYVDIIKLRYKDKNFLDDEHEVIAKVLQQPNCLEVTISPNGNKIIVQAEREFIAEVVGETKIVVEVNSDWKEKDDHEWEEEVDEELEDIHPEFLAGDPEEMAKIIQLSDDLSNKIAAGEVVERPASVVKELVENAIDAKSTVIEIDVEEAGLSSIRIIDNGVGIDAEDCKLAFQRHATSKIKDENDLFRVRTLGFRGEALPSIASVSHLEMKTSTGEGAGTHLALQGGKIISEKKTSGRRGTEIVVTNLFYNTPARLKYMKTVHTELGNISDVVNRIALAHPEVSIRLRHQGKVLLQTNGNGDVRHVLAAIYGTAVAKKMLPLHVQSLDFEVKGYISLPEVTRASRNYMSSVVNGRYVKHFPLVKAIHEGYHTLLPIGRHPITFIEMKMDPILVDVNVHPSKLEVRLSKEQELHELIKQGIKEVFQKQQLIPSASVPKKAIPAVKNEQQSLTFDAKQGNQSQPETPLTYQPDPHESVIYETSYTDAYGMPKQEEETVLYEDVTETMPENERVPVMYPIGQMHGTYILAQNERGLYIIDQHAAQERIKYEYYREKVGEIEQEVQEMLVPLTFHYSKNDMLIIEEHKDILAKVGVFLEPFGSGSYIVRSHPQWFPKGEEAELIEEIIEQVLDEKRVDIKKLREEAAIMMSCKGSIKANRHLRHDEIKALLDELRTTKDPFTCPHGRPIIIHHSTYEMEKMFKRVMMKNKKWLVVLFAAMLAVLAACGGEKVLKVGATGQSYPFAYKDNGKLVGFDVEVTEAIAKKLGYKLDWQLSEFSGLMGQLTSGKLDTVSNQVAITDERKQTFNFTDTYAYAGTQIIVKKDNNDIKGLDDLKGKTVAAVLGSNHAKNLESKDPDKKIKIKTYETQDGVLNEVANGRVDAYVNGRSVLLAQIEKTGLPLKIVGNPIVYEEVGYPFAKDKKHDKLREEFNKAIKELREDGTLKKLSEKYFKDDVTVPIKKKKTWTILMMGMLTLVMALSVPLSANVKPAALYAKITGASKQEWSYSDIELTYSPNSVLSLGAVEFTLPKGFQATTKDIMNGKALKDSYILNNGQTVRIPLRLDLLGISKYTLKLSHKVLPAAGTYTFRAENRAISIGSKFYAEDTIDINTRPMVQMVRTHASKLDQPLRETVLHLYKPFKWTPCFLHRFFEGRLKKKKKLRVIIEFKEGAAEAGIQSTKQLMKKSRKTNIKRHFSHINCCAADLTPAALEELLANGEHIRKIYLDRKVHALLDVATQASHAEEVIRNGTTLTGEGITVAVIDTGIYPHEDLDGRIRDFVDLVKQKTKPYDDNGHGTHCAGDVAGDGSASDGLYKGPAPKANLIGVKVLNKQGAGSLSTIIEGVEWCMQFNEDHPDDPIHIISMSLGGAAQRYDDEQDDPMVRAVNAAWDQGIVVCVAAGNSGPNSQTIASPAVSQKVITVGAYDDRNTPESSDDIVAPFSSRGPTVYGEAKPDILAPGVNIVSLRSPRSFLDKLDKSSRVDDDYTTLSGTSMATPICAGICALLLEHSPDLTPDEVKTLLKENTSKWSGDDPMIYGAGAIDAEKAIKFALLLLLAIGWGVYYTMQAQEHDEPDIYRNFKELEENESTSSYNITANPVPGSRLLVMSPHGGRIEGGVSEIVHFFDNDFSTYLFEGLRENASELHITSTNFDEPIGVAQAKAHDYVLAVHGYKGEEDHTLVGGTDYDRAEKIVSSLERNGFSAELAVAHATLSGTSNHNINNLTKTGQSVQLEISRSQREALFDSFDFRRRSSTKNEAFYRYVRAIRTVLDEEYTMTRHHFHLQASWPGLRNDVGTIACEQLKTKISIPKEMDGPGIGTNPDEMLLGAAATCYIITLAAMMERSQLEKEDLSMSSEAVVDVTNGVFTYEEIIHRPVIILKETASAQDIELARKLAHKAESSCMISRAVQGNVNISLEETIQAGMLYLTGAILTEVFGSTMLKLSQGFSQLLPSIGVLIGFGCAFTFLSLALKTIELSSAYATWSGVGTALTALVGLFLFNETISTKGFIGLALVICGVIVLNQSKKQKAIFSEAIGAAMLKLSNGFTRWKPSAVVVAGYSLAFYMLSLTLNIIPLSMSYATWSGVGTVLTAIFGVLFFKETLNQKAVIGMAMLVSGVVLLNMSDGTHYHEIEEVTYSAYLDSVPIPYGGVVYSPDEKRPTHKHRLKGKTYEVVGNEPLGWKQPVIVLVGPTAVGKTKLSIDIAKAFNGEIISGDSMQIYKGMDIGTAKITPEEMNGIPHHLIDIKQPDESFSTAEFQQLVRSKIKEIAARGKTPMIVGGTGLYIQSVLYDYTFTDEKSDPVFREEMALFEQQHGAILLHEKLKAVDPDAANAIHPNNVRRVIRALEVIHTTGQKMSEMQNGHQEVPLYDTAFIGLKMDRELLYERIHQRIDMMIDEGLIEEVRALYQSGLKDCQSVQAIGYKELYAYFQGDCSLDEAIQQLKQNSRRYAKRQFTWFRNKMAVTWFDMTPPCHFSDKKEEIFAYIAGKLGLMKPINIQEQFLNQIRKDNTFVTVFLLNGFQLRGQVKGFDNFTVLLETEGKQQLIYKHAISTFAPQKNVNLELEMTHKIKINHWEQTCEDDSCFEYGTSVSVNGKELVREASIASALEAVLKELGVEVEITEVSEDLQMGYTFRLATEADIEALLELTTRAYEPIRELGIQFQAAHADFALVQNNVQKNLCYVMEENGELLSTLSLRMPWGEQPGPFGVPHIWWFASEPAAKKGTGSALLEWVETEVLRDTLKVPYVSLGTADKHPWLVEMYERKGYVRAGEKDLGKGHITIYFKKQLRSDIIQIVFDSKTGNVQRFLDKTPFTDKRKLTGEEFLDTPFILVTFTTGFGQVPSTTQSFLEKNAHLLLGVAVSGNKVWGDNFAKSADTISKQYQVPILHTFELSGTKRDVELFTQEVERIVTKSGSKVDTIKTKIYDAANWSKHEDDFTQMFYNQNVKQFWLPEEISLNGDLLTWKYLGEKERDTYMKVLAGLTLLDTEQGNTGMPIVAEHVDGHQRKAVLNFMAMMENAVHAKSYSNIFMTLAPTETISEVFEWVKKNKFLQKKADMIVSLYRSIQKDDPISLFKAMVASVYLESFLFYSGFYYPLYFYGQGKLMQSGEIINLILRDEAIHGVYVGLLAQEIYNKQTPEVQKELYDFSIDLLNELYENELHYTEDIYDQVNLSHDVKKFIRYNANKALMNLGFAPYFEEEEINPIVLNGLNTKTKSHDFFSMKGNGYKKATVEPLKDDDFFFGDESMGKMDEIILVAPRTQVFQNETLAFNGVISEEKTISTIMKEIEEHFEQMRRGDAEENPDFKQPIPYVVIKREDEVYVYERLQGGGETRLHHKLSLGFGGHMNFIEGKNFAEILKENTDRELDEELSIQEEDKLEMKTLGLINDDDNSVGRVHIGLLSALELSPGAHVEVKETDQISGKWMKTADLKKPEYFDRLETWSQFVVNILAMVDADSEAEYLEALQKNEAKHSILREIEREMNSLVGMDEMKRNIKEIYAWIFVNQKRQEQGLKVGKQALHMMFKGNPGTGKTTVARLVGKLFFEMNVLSKGHLIEAERGDLVGEYIGHTAQKTRDLIKKSLGGILFIDEAYSLARGGEKDFGKEAIDTLVKHMTEKAILVGCQLPHVTDERFQYSMEELASLTKTAGGEAVSVMTQKRNRQDSATYIGKGKVEELEVLCEELECDVIIFNDELSPSQLKALATALDVKIIDRTQLILDIFAKRARTREGKLQIELAQLQYALPRLSGQGISLSRQGGGIGARGPGETKLETDRRHIRNRIHEINGQLSAVKEHRTRYRERRKKNGVFQIAIVGYTNAGKSTLFNQLTEADSHEEDLLFATLDPMTRKMTLESGYSVLISDTVGFIQDLPTTLIAAFRSTLEEVKEADYLLHVIDSSNEDYEGHERTVHELLEELEADRIPMLTVYNKEDQIRPDFIPSSKHRHILISARRKEDVKRLKADIMAELKKAFLKPYHVKIPAYEGKLISALKSETLVESLEFQKEAEIYDITGYSGEDQTILGQIKKYMMSDNIRRSMPLFPIGIVMQLTELSARQIRYYEENGLVFPARSDGNRRLFSFHDVDKLLEIKNLIEQGVNMAGIKKLFAKAEAEPSSDKKTEEKTTAKHNLSDDELRKLLKKELIQAGRFQQGTTFRQGDMSRFFRMAKYTREDIVKLVNEENVKYIRLQFTDILGTIKNVEIPVSQLEKALDNKCMFDGSSIEGFVRIEESDMYLYPDLNTFVIFPWTAEKGKVARFICDIYKPDGTPFDGDPRNNLKRILKEMEELGFSDFNLGPEPEFFLFKLDEKGEPTLELNDKGGYFDLAPTDLGENCRRDIVLELEEMGFEIEASHHEVAPGQHEIDFKYAGAIRSCDDIQTFKLVVKTIARKHGLHATFMPKPLFGVNGSGMHCNLSLFKNGKNAFFDEKADLQLSETARHFIAGIVKHATSFTAVTNPTVNSYKRLVPGYEAPCYVAWSAQNRSPLIRIPASRGISTRVEVRSVDPSANPYLALSVLLAAGLDGIKNKLDAPAPIDRNIYVMDKEERLENGIADLPATLAEALELLKSNEVMINALGDHLFEHFIESKEIEWDMFRTQVHPWERDQYMSQYMYVFEEYISNIGNPELKQRTQDILQWVEDTFPQLEPRIAWNQPMFTDHGTFIIGFSVAKHHISVAPEGKGIDQFSADIVRAGYDHGKKMFRMKESLPVDYPLLKKIIEFNIEDKADCSTFWRKMKASLELFIERGFDGTTMPMISKRANVGAGTIYRYFDSKEALVNILYQRSLSAFIEKMNTNSPDLSIRAYFKHVFYCLVLFTKENPSGLYFLEIDKRSHYLDETSKEKMQHLLHELFLIFEEGKKDGIRPNLSGRTILSIVFGAFVQLHKQILAEEIEPTIEFLEEIEQCLWRAISVASVSQPKRKLKLGVFIAGTGHHVASWRHPNAVPDAAMNLDYFKQLAKKAEEGKLDLLFLADSLSINQTSHPNVLTRFEPLTLLSSIAESTSTIGLAATASTTYSEPFHIARQFASLDHLSGGRAAWNVVTSSIEETAKNFSGEEHLAHHKRYERAEEFVEVVKGLWDSWEEDALVRNKETGEFFESSKLHELQHKGEFFSVRGPLNVSRTPQGQPVIIQAGSSEDGQKLAAKTAELIFTAQNDLEKAKEFYQSLKGKVEAAGRAREDVSIMPGIFPIIADTEEEAQAKYEELQELIVPEIGLSILQNYLAAKGADRYDHVVQFPKERYPETGSHIQEAIRKGHSDVCTIDRNGADARRQESLKGIPTKPGFDRDEWPMAVCLEGGKGASVQYVSPSDNRGAGSWVGHQISGFPDGKRILFIVKLTNKEALHIALDAREHFWSAMSGYKIKEHSNYKLKSFTYKDMTYNYLSKTFDTKKKLNSYLSQVFTQDAVKHGLKDYQFIVHKGKMAVPVGDGDNMLNWEKATPKLVSKKQTVRTYEFTVPTLDGRKVKRTVTYEKVQKDWKVTQIDAVIMTKLSKRQLDILKFIKDEVKSKGYPPSVREIGEAVGLASSSTVHGHLARLETKGLIRRDPTKPRAIEVLDEEMNIPKSAVMNVPVIGKVTAGLPITAVENVEEYFPLPETFAAPDEQVFMLEIMGESMIDAGILDKDYVIVRQQSTANNGDIVVAMTEEDEATVKRFYKEDTHFRLQPENPSMEPIILQNVSILGKVIGVFRNIHKESIIFIGVFSFIVGIFLSLIAVTSHNDSNQYVKIEVQSGDTLWGLADQVNDSKSIDKNAFIDWVTEHNDLASTEIQPGDILVIPVKKEHPVVYQLATVQMNAIIYARVSTVKEEQETSLKRQEEELLALAAMHKMNVVKVIKEKASGYDLDRDGVFEMLAALKEESIDAVLIQDETRLGRGQAKIALLHCLFKESVKVYSVFHRGELELSEADEMVIEIVGVVEEYQRKIHNLKIKRGMKRAVERGYQPELNLRQQDHAPGRERIEVPISEIVRLRKNNMTFAEIAATLQALGFDISKATVHRRYQEYEKGLTTMISKEQLARINELSKKSKETGLSDAEKTEQKQLREEYLKAFRSSMKNTLKTVKIVDPEGNDVTPEKLKREMETIELKSIATIRTLSIDAIEKANSGHPGMPMGAAPMAYALWTNHLNVSPQNPNWFNRDRFVLSAGHGSMLLYSMLHLSGYNLSIDDLKQFRQWGSKTPGHPEFGHTEGVDATTGPLGQGIAMAVGMALAERHLAETYNKDNFQVVDHYTYSICGDGDLMEGISSEAASLAGHLGLGRLIVLYDSNDISLDGDLDRSFSENVKNRFEAMNWEVLYVKDGNNIEEVTAAIEKAKQSTDRPTLIEVKTTIGFGSPNRAGTSGVHGAPLGSEEAKLTKDAYSWTFEEDFHVPSEVYDHFKEAVKDAGQKKEAAWNELFAQYEKEYPELAAQLKLAIEGKLPENWDQEVPVYEAGSSLASRASSGEVLNGIAKQVPFFIGGSADLAGSNKTTIKNTDDFGKNNYAGKNIWFGVREFAMGAALNGMALHGGLRVFGGTFFVFSDYLRPAIRLAALMGLPVTYVFTHDSIAVGEDGPTHEPVEQLASLRAMPNLSVIRPADGNETAAAWKLAVSSTDKPTALVLTRQNLPTIDQAPEKAYEGVEKGGYVVVEAADAQPEALLLASGSEVGLAIEAQKALEKEGIRASVVSLPAWDRFDQQSDEYKESVLPKAVRARIAIEMGASLGWERYTGLDGDVIAIDKFGASAPGETIIEKYGFTVSNVVSRVKAKLNKMERHYYIYWIEDEFAHHYFGRESILFHLFESLHWTNRTDDELVMLVKQVDYVTKRIPAFHMHQRLMNNLTNIHYTQIGSIYSASLPDGKGTAAFIIKDRYIQMSATGSYEAEAVFFEVLRKISPCFLAMDFSSKKHGWLNPVKVRNFVMDLWVVILVGVVALLAGVALGFFIARKYMMSYLKKNPPINEQMLRMMMMQMGMKPSQKKINQMMKAMNNQAKMTDLNYFLAFGAGFLSFISPCCLPLYPAFLSYITGVSIDEVKSEKVMLRRRSLLHTLFFLVGFSIIFIAIGFGTSFVGKFFNDYHQAIRQIGAILIIFFGFMTLGVFKPSFLMGEKRIQFKNRPAGFFGSILIGMGFAAGWTPCTGPILSAVITLASNNPESAVMYMIAYILGFAVPFFILSFFITKMGWIRKRQQLIMRIGGIIMIVVGILLFFDLLTWIIIMFSSLFGGFTGFLKKPVVNVLDFGVIADGKTDCTAKLNECLEWTKAQGYSHVWLPSGTYLIDAVYRGDAFFPFRGAGIRVPSHICIEMASDAVIKVKPNDSWGYAAFYIGKVQNVTIRGGRIEGDRHEHVYKPSERKTHEWGFGVCIEGASHVEVNHVQIKNCTGDGIIVSPHGLLTEPYSPASSIDISGCTITDSRRNNISITGCDGVIVEDCLLERAGVNGVEPRMGIDIEGYGENAVNMEEPLNIQIRNNIVRGGAASSIYNFNGYGVIIEGNHTDSSISYGFSTETIIANNLIRAVGGGVTKAGITSLGVSLGQTENNVIIIGNMIEGFEKGIDVRGDSVHITGNKISLFEDAAVSVYMANRILIEGNHIESGTNTGKRSASLRIYQSDSVVFSNNTVYSVIDAAVVRGTNILIQHNQFKEFSRGIWVQEGETGINGNHFIQEGHPELDSSYTISVTGNAKAFIWQNRFKNYQNYAVYSSTTGALEIKDNSFEETSLYVVMYIKNGSPQIGDNRFYLNRSIGQPTAIFIDQASSARVLRNNIINLSPQKAIAVRTANSTHSVIAHNMLERSQLLTHTTDRLIGNIEIMFFVPMFRVTGAEFLEAITVGMFFSIFLIKTSKFEIRGNDIYLKRSKAFVFILIGLLVLRIGMKTILSSSIDYGSLSGMFWILAFGMIVPWRVAMYLSFRKLSKQLDPQQIQMNMLSGWFLWFILFWGTVMIGLLAIGGFFMFRKFLKRLPKEDGKSELDWQDEYIQKSLHLWRDEDKQLLNELVLPVPELFRDVAKEKIAGKIGELALKEQAASINLDLIIRGYIMATPKRDHKFLLKRLQEKNIDHSPYESLLKMENEKQSNSSDFLEIDDWLNVLMDDPFAWYDEHLPIDLYETSRDYIIEIDVSTLSITDVKLTFAGHELTLTEGEQPVEKSVMLPFYLNDKDIATDYENQIISIKIKKCSDMTNKNTGKDIRQNSPKEHQSGQPEPLSGSKKVKNRNHTRQKHNSHHDMMWKKGMASAVLLVLIGLLAWNLFGPKEPAIGLEKGDQAPDFELKTLDGKIASLSDYRGKKVLVNFWATWCKPCRTEMPDLDAIRSENDQVEVLAVNLTTTEKSVDHVAAFTKELKLSFPVLLDQKGIQARYQVLSYPTTYILDEKGRIMSVKHQMLTKKEIEKELDLNPDDRSDNVEKLQDMIENTLDNIDESEAAMSVSTETEKQMIKQKNENRKMSIDAMRSEIKDEEAARKNGYTEMGIVYHANYLIWMEVGRTALIKELGFSYAQLEADGALAPVIDLQVQYKKPLLYGETATVHTWIEEYNGVKTVYGYEIQKPDGQTAITGTTSHICVDKDTFRPIQFRKAFPAWHKVYEQSKKMAFGIKRSDLNAWKTAVQEGKVAFLTHYWLDDRFPNANTVTKAACQDMKRLVEWGERHRLKKEWIHDREGFPHFDLIGEPQKRILQKERSLGNIREYGLMKLTIKEDALNWYKDELDLEKGDQVRFFVRYGGCSNVQKGFSLGVAKDEPQNAGATAEIEGITFFIEESDIWYFDNHDLHIDYNESVKEPEFHYEMLIALMFILAYLLGSIPSGLIVGKAAKGIDIREHGSGNLGATNAFRTLGVKAGSIVITADILKGTLASALPFFMQLDIHPLLAGVAAVIGHSFPVFAKFKGGKAVATSGGVLLFYAPFLFITMIAAFFLFLYISKYVSLSSMLTGIYTFIYSIFTKDLFLIIVVAVLAGFVIYRHIANLKRILNKTEPKIKWLMSTIDHDKIVKSVPQKGFFGHPKGLYTLFFTEFWERFSYYGMRALLIYYMYTEVTKGGLGFDQTTANSIMSVYGALVYMSGVIGGWLADRVFGSSSTVFYGGVFIMLGHVILALPSGATALFISMGLIIIGTGLLKPNVSNIVGDLYTKTDPRRDSGFSIFYMGINMGGFISPLIVGTLGQKVNFHLGFSLAAVGMLVGLITFVVTKKPNLGLAGTYVTNPLSKNFKIYGSLVVILLAVFAVIGIQTGALTINLFTWFVSVLGVLIPIVYFIIMYFSKKTSEVEQSRVLAYIPLFLAAVMFWAIQEQGSNILATYADQRTNLNFLGMTLASSWFQSLNPIFIVLLSPVFAWLWVRLGKKQPSTPIKFSLGLLFAGLSFIIMIIPAMSGPNTLVSPLWLVLSFFLVVIGELCLSPVGLSATTKLAPAAFSAQTMSLWFLSNAMAQAINAQVVKLFDKVPETVYFGIIGLLAIVLCVVMLLLTPVIKKAMKGVHMNNPTKEEIGRILKSSKRIAVVGLSDQPHRTSYMVSKAMQNAGYEIIPVNPTIDEALGVKAVASLKDIKEPVDIVNVFRRSEFLPEVAEEFLQIDAPVFWAQQGIYHEEAKRLIEENGKVAIMDLCIKVAHAMTKQESHEMKIVQTMGDEKKQKHVSAVFAAFTALLIIGSMTAGFARRFDRKKKHLLAVFYQSSYFRQARVSTTIAKRVGNANPLIDHHLGADPFALTYNGRVYIYMSSDDYEYHSNGTIKDNSFANLNRVFVISSADMVNWTDHGAIPVAGANGANGGKGIAKWAGASWAPSAAVKKINGKDKFFLYFANSGGGIGVLTADSPIGPWTDPIGKALVTPNTPGMAGVVWLFDPAVFVDDDGTGYLYAGGGVPGGSNPTQGQWANPKTARVLKLGPDMTSVVGSASTIDAPFMFEDSGMHKYNGTYYYSYCINFGGSHPADKPPGEIGYMTSSSPMGPFTYRGHFLKNPGAFFGGGGNNHHAVFNFKNEWYVVYHTQTVSSALYGSGKGYRSPHINKLVHNADGSLREVAANFEGVKQLSNLNPYQRVEAETFAWNGRILTEASSAPGGPVNNQHVTNIQNGDWVAASNVDFGSNGARTFKANVASNAGGKIEVRLGSPDGRLVGTLNVPSTGGNWREVETAVNGAAGVHNVFFVFTGTGANLFQFDSWQFTQMSKITFIGAGSTVFAKNILGDCLFVPALEGFEFALYDIDLNRLKESETMLRHLKANYGANVTIQSYQNRKEALQGAKYVINAIQVGGYRPSTIIDFEIPKKYGLRQTIADTVGIGGIFRSLRTIPVMLDFAKDMEEVCPSALLLNYTNPMATLTGAMLRYTQVQTVGLCHSVQVCTQDLFESLEMEHEGIEEKIAGINHMAWLLEVKRDGKDLYPEIKRRAKEKQQSRHHDMVRFELMDKFGYYVTESSEHNAEYHPYFIKSRYPELIGQFNIPLDEYPRRCEEQINNWNTMKHDLVGNTQITHTRSKEYGSRIIEAIETNVPFKFGGNVLNTGLIHNLPEKACVEVPCVADRSGIMPCYVGEIPEQLAGLNRSNISSQLMTIEAAISGKKEHIYQAALLDPHTSAELSIDDTIKLCDELIEAHGEMLPMDNAYKRKKRWYSFFALLITLLHLIPFYILVTTSLKGIGDFSSKWLFPKALHLENFRTAWTEAQLGQSFLNTVIITFSSAVLLIILGSLAAYPLARRNTKLNKAVYVLFIAIMVIPPLTALVPLYKMVVQIGMMNTYQIAILNNVAAFLPLTIFLYAGFIRSTIPKELEEAARIDGAGTLRVFFTVVFPLLKPITASVLIIACVYIWNDYQFAIFFLQDKEMHTLTVALSHFFGQNQHQLQLVGAAALIAMLPMVTMFLLLQKYFIAGLSQGSVKGMNDITKAKQPQKIQKRHNSSLWWMYMPAVLVVSTFIIYPFLNGIQLSFTNWNGFSQTYQWIGLEQYERLLQDQATWLVVKNTLLYGIGSTILQNIIGLGYALLLNQSSKMKAITRTVIYLPVMISPIAMGYIWYFVFAYQGGALNDVVTLFGFDQMNALGNPQFNTWIIVLVNTYQFVGIAMIIYLAGLQSIPKDYYEAAQLDGASMSIFLIPLLLSNILQSIGQLVSIVLVGRWIGEDAVAAISAFFPLFFLLVSFSIGIGSGSSILIGQAYGAKNEQKLKEIIGTTLSFTFLIGVSLAIIGGFFATDILNLMGTPANIVEESAAYARILFISMPILFLYFVYTTFLRGTGDSKTPFYFLMISTATNILMLPILLFGWLGLPAFGLYGAAYASVISTIVTFIILHIYLYKTKHPLRIDASVRKHLLMKGDLLKTLLKLSIPSSINMILISFVNDYGSQATAAYGVVNQVVSYVQMPAVSLGIAVSIFAAQFIGAGNMNRLKDVIKIGLGLNFAIGGCIIIFVYIFAPQILSIFLTDPKTIDIAYSLVVITLWSYLIFGTAQIVAATMRASGTVLWPTIFSICSIWLVEVPVAYVLSHYTSLGIKGIWIGYPAAFFVNLLLQYSYYQLVWKKKQIVSLVQTALDEFIRTAPDLEGAISGISVRDTSDNSLLYEHQADIRLTPASNMKLLTSAIVLDILGETHTFPTDIWMDGSIQKKTLHGSLYLRGTGDPTLLEEDFAALAKQVKRAGIHTIRGQLAADDTWFDDTRYSIDLPWSDEDQYYGAQISALTASPNQDYDAGTVILEVKPGKKAGQKAAYEMIPKTDVAQVINQVKTVPEGGKKKISFKRSHGTNKITLTGTIPVKASSSKQWVALWDPAAYALDLMKRALKAEGIQVKGPLKSKQVPKKAKKIASHTSMPLSELLVPMMKLSNNTHAEILLKELGKKVKNKGSFEAGLDVMNERLPAFGIDPSLAVLRDGSGISPINLVSANQFTLFLTNIQKERWFKTYEHALPLAGASERMLGGTLRNRLKEPATLEKVRAKTGSLTTVSTLSGYIDTQGGKTLAFSILLNHLVDDEKGKEIEDRIVSILAEPFVNILLELLIGFFALFFITKLLGKTQFAQITPFDFISALILGEMVGNAIFDPEVRVQHILFAVAVWGVLIYTVESLSQRFKSLRAFLEGRPTLVIDKGKIHYNRLKKNMLDINQLQTLVRAKGHFALNEIEYAILETDGSVSVLPKMKYAPATAEDVNVKGKEVKLPRTFIIDGEILKKDLKEAGFDESWLLEQLKKQHISSYRDVLFCEWIENEGIYAMQYEKMGKATGFMDYKREKPNERDPLTRQNDWKEYSAPYTDDVLKKQGARCMDCGTPFCQIGMEIRGGVSGCPIYNLIPEWNDLVYRGRWKEALERLQKTNNFPEFTGRVCPAPCEGSCTVAINDPAVSIKNIERTIIDKGFENGWITPRIPSSRTGKKIAIVGSGPAGLASADQLNQAGHAVTVFERSDRLGGLLTYGIPNMKLDKEVVERRVKLLRQEGIDFVTNTEIGVDITADELKEQFDAVILCTGAQKQRDLLIEGREAKGIHLAMDYLTLATKSMLDSGFKDKNFIDAKGKDVIVIGGGDTGADCVATALRQKAKSVVQFGKHPKLPDTRVGDNMWPEQPYVFSLDYAYEEAQAKFGEDPRQYSIQTTKIVADKNGKLKELHTIQMEKVKNEQGKFEFHEIPGTEKVWPAQLVFIAIGFEGTEQPLVKHFGVDSKNNRIDAKYGEYTTNVEGVFAAGDARRGQSLIVWAINEGRQVAHEVDRYLMGSSVLPMKKMFFAIILGVCVALITACGSGNANKQSGSKESGDLWKSIQDKGVLTIGTEGTYAPFTFHDKKTDKLTGYDVEVITEVAKRLDLKPEFKETQWDSMFAGLNAKRFDVVANQVGKTGRENQYDFSDKYTTSQAIVVTKSDNNDIKKLSDVKGKKAAQSLTSNYNKLATDAGAKIEGVEGLAQSIQLIQQGRADLTFNDKLAVLNYLKTSGNKNLKVAFETGDPQETYFAFRKGSGEVVDKVNGALKEMKKDGTLAKISKKWFGEDVTKMTYNQLPQPQGLYRPEFEHDACGIGLYAHLKGEATHSIVKKGLQMLCQLDHRGGQGSDPYTGDGAGLMVQLPDAFFRKNCKEFALPEKGRYGVGMVFFSKDDDERQAIEQKINGFIKQEGQTLIGWRTVPVDAGKIGTVAAKSCPVVRQVFIGANDNITDRLSFERKLYVIRKQAENWGTKEEKQFYFVSLSSQTIVYKGLLTSDQVDAFYLDLQDETFVSAFSLVHSRFSTNTFPTWERAHPNRYLIHNGEINTLRGNINWMRAREQQFVSEAFGDDLDKILPVLNADGSDSSILDNAFEFFVLAGRTPAHTAMMLIPEPWTENTHMSKEKRAFYEYHSSLMEPWDGPTAISFTDGKQIGAILDRNGLRPARYYVTNDDHIIFSSEVGVIDTNEEDVKYKDRLEPGKMLLIDLEEGRIISDEEVKSTIANELPYQKWLDEEMVHVNRSEENSENSSMDDLLTRQRAFHYTYEDIQKYLIPLLEEGKDPIGSMGSDTPLAVLSDRAQSLFSYFKQLFAQVTNPPIDAIREQLVTSTMTWLGAEGDILHPNEYSCRRIKLYTPVLTSGQFNGLKTIVHNAFKSKTIHTLFTDDLKRGLDAMFEEAEKAIREGVSLLILSDREMTEQKVPIPPILALSALHQHLVRQGLRTKVSLIVESGEVREVHHFAALIGYGADAIHPYLVYETYKQLIADEAISISFDEAVTKFGKSVTEGVVKVMSKVGISTVQSYRGAQIFEAVGISEDVIQEYFTGTASQLGGIDLDTIAHEAKLRHEAGYQAATDQTLESGSEFQWRKNGEHHAFNPKTIHTLQWACRNEDYDLFKQYTKAADEERIGFLRNLFAFQPKQKPVRLEEVESAESIVRRFKTGAMSFGSLSKEAHEALAIAMNRIGGKSNSGEGGEDPARFTVDEHGDDRRSAIKQIASGRFGVKSHYLVNADELQIKMAQGAKPGEGGQLPGNKVYPWVADVRGSTPGVGLISPPPHHDIYSIEDLAQLIHDLKNANRDARISVKLVSKAGVGTIAAGVAKGTADVIVISGYDGGTGASPKTSIKHTGLPWELGLAEAHQTLVLNGLRERVVLETDGKLMTGRDVVMAAILGAEEYGFATAPLVVLGCVMMRACHLDTCPVGVATQNPELRKKFMGNPDHIVNFMMFIAEEVREILAELGFTSMDELIGRTDVLAVSERAKAHWKAGQLNLETLLYQPEGARTFRTPQNHKIDESLDMNEILPYVQEALNHQTPVDLSLNIRNINRVAGTITGSEVSKRYGEEGLPEDTITLRFTGSAGQSFGAFVPKGMSLYLTGDSNDYIGKGLSGGKIAVKTSDHFVQNGHENVIVGNVAFYGATSGKAYINGRAGERFAVRNSGVHVVVEGIGDHGCEYMTGGRVVILGDVGKNFGAGMSGGVAYIHTSDAKQFKRMCNMEMIMFEKLTDHEEEQEVKQMIKEHLDYTNSSKAAALLENWEQEKDQFIKVIPRNYKMMLQSIEEQKQAGLSHEEAVMFAFEANTKPKNQETANGQKAALAHMELRQLRYFVEVADREHVSEAAENLHVAQSAISRQIANLEEELGVALFEREGRNIKLTKIGRQFLDHVRTALKAIDYAKEQIDEYLDPHKGTVNIGFPTSLASQVLPSVISAFKQEYPEVDFLLRQGSYKFLIEAVKNRDIDLAFLGPVPTNDSQIEGNILFSESIYALLPVSHPFSGQRSIHLSDLRKDHFVLFPEGYVLRQIAVDACKQAGYEPTISSEGEDLDAIKGLVSAGMGVTLLPESAFYETTPRFTVKIPIDFPQVRRTVGIIASKTREMSPSAHDFYVFVKDFFSKIEQYKMKSILSFLKPYRLSVVSIVILTFLSSMLQLYLPTLTADIVDVGIVQGDIAYIWKVGCWMVACSLLAILLTIWKSYLSSKTALGFGRDMRRQLFVHVEQFSLEEFQKIGTSSFITRSTNDVKQVQDVTIMILQMMTRAPLMLVGGIILAVSRDAVLSLIFLAALPLLGGFIYLVSRKAIPLFGQLQKKTDRLNLIMRESLSGIRVIRAFNRVDDEKERFQEANTSYKDTGLRVNRLMAYLFPFMLIIMNFTNIGIVWLGANRIDAGEMEVGNLIAFIQYAMMILMALIMLSMSFIMVPRAQASAKRMNEVLNMEKDKEVSMTELHEPAQSIRFEDVSFYYSNAEKPAVQNITFEAKTGETTAIIGSTGSGKTTLLQLMTRFYEVTEGRITLDDVDIRELPQEKLRNQMGYVSQKAVLFSGTIADNVRFGKQDASDEDVWQALRTAQAEEFVLQKDGGIDAEIDQGGSNLSGGQKQRLSIARALVRKPSFYLFDDSFSALDYKTDAKLRASLEAAHAALIIVAQRISTVKHSDKIIVLDEGKIAGIGTHEQLIKDNLVYQEIVASQEGQEVKPKEFKKTLLRLTGYLKPRKFQLIIVFIAAIGSTVFNVISPKLLGDAFDSFTNGTAVQFDVRILLLLVVLYVVASLFSFVQQYVMAGVSQQTIAELRQEANDKLTRLPLRYFDKTTHGDTLSRVMNDIDNINTSLQQALTQVITSVITVIGIVVMMLFISPLLTLLVCLTLPLSLFAIRGITSFSQKHFKAQQKELGTINGHINEMFTGHQTVRAYGYEKKAIDTFDQLNEKLYESSRKAQFISGLMMPMMTFIGNLGYVAVSVAGGILVINGNIRVGDVQAFIQYTQQMSQPLVQASSVANLVQSAIASAERVFEILDEEEESTEEDAAIDLASLSGDVSFEQVQFGYEKDHPIIKDLNLDVQEGQTVAIVGPTGAGKTTIINLLMRFYELDQGSIRIGGVKTTDLSRQQVRELFAMVLQDTWLFEGTIYDNIAYGRQDVSKEDVIKAAKHAYADDFIRTLPDGYDTLLTEDAGNLSQGQRQLLTIARAILSDPKILILDEATSSVDTRTEMHIQKAMNELMKGRTSFVIAHRLSTIKDADLILVMKDGSIIEKGSHSELLKQKGFYADLYMSQFAEMYSDKERKRIVVKIGSSSLTSFQGEISLKKLENLVNQIVKLKDEGHEVILVSSGAVAAGYRKLGFIDRPKTLPEKQASASIGQGLLMESYSTLFLSHGYIASQLLITRSDFSDETRYQNVRNTMNVLLDRGIIPIINENDTVTINRLKFGDNDTLSAKVAGLIDADFLAILSDIDGLYEDNPHTNPNAKRILEVTDITEDIEAAAGDAGSSVGTGGMKSKLDAFKISMAAGINGFLGKADTPHILDKAINGTEDGTYFTADENVPLNYKKQWIAFHSGPKGEILVQEKTQEFLIHREGSLDSDGIVSVKGSFKKGDVVRILDQDGREIGLGIVNYASDELARKSDLLQDEIVHVVDLEAFVCHLDLSIPVCMAEGMIAGIVRSGQIPLGQIYATNRQNQLRLNELTKQYGIQTAAMDSFPFEEMDMLILAMKPKDAEAALESLKSRIQPHQLIMSVLAGVKLSYIEDMLHEGQPVIRVMPNTSSTIGASATALSAGRYVKNDHMSISEAFLSEVGEVYTIQEEQMDIFTGIAGSGPAYFYFLMERIEEAGEEAGLSKELSRQIGAQTLLGAAKMLQETEENPSVLREKITSPNGTTAAGLNALDDFGGGEAIKQAVKHAANRSKEISNQQKQKVSIMTDYTAMKDGIFKSVCSLDCPDQCGLLIHKENGKIVKVQGDPDHPVTQGNICNKVRNVTARLYDEKRLTTPLKRVGKKGEAQFAPITWEEAIETIRQKWTKLIEEKGPESILPYSFYGNMGNLNAEGMDRRFFYRLGSSQLDRTICQSAGTTGYKYTMGASIGTDPEDTIHTKLFIFWGINAVSTNMHQITLAQKARKQGAKIVVIDVHKNQTGRMADWFIPLRPGTDSALALGIMHVLFKEERTDEAFLETYTVGHKELREHVKQYDPDTVERITGVPKGDIKTLARMYAETSPSLIRIGNGLQHHDNGGMSIRTISCLPALTGQWLHKGGGAMKSNSSFLSYNETALQRPDLLKERTPRSFNMNQLGSVLTSAEPSVDSLFIYSCNPAVVTPEANKVREGLQREDLFTVVHDLFLTETAAYADIVLPATSAFENEDFYTSYWHHYIQIQEPVIERYGESKSNTEVFRLLAHAMGFEDEAFRETDAELMEQALHHQENPHYEDISYEALKEKKWIKAKRGSFEELKLQTPSGKIELYSEQMKKDGYPALPTYVPLYQESDYPLTFIPGPNHNFLNSTFSLHEKHQKLEKFPKLHMNEQDAKERKIEDGDMVRVLNDRGECELVVSVGQNVLSGVVVSQGLWADQKGKKHLVNGLTPDRLADMGGGATFFSGRVEVEKLFVVCIGFVLTLTAVPADAKTIYNNEMGTHSGYYELWKDYGNTSMTLNNGGAFTAGWNSIGNALFRKGKKFDTTKTFNPGGNSYLCVYGWTQSPLAEYYIVDSWGTYRPTGAYKGSFYADGGTYDIYETTRVNQPSIIGIATFKQYWSVRQTKRTSGTVSVSAHFNKWESLGMPMGKMYETAFTVEGYQSSGSANVMTNMKYVMGIDLGTSGVKAILVDESGKVCCEASKPYRLIQEKPGYCEQHPEDWVEQTIAVMKELMAKQPVHSRQVEGISFSGQMHGLVLLNESREVLRPAILWNDTRTTAQCEHMTKKLGDRLQKITKNQALEGFTLPKLLWVKEHEPHIDQQIDMFLLPKDYVRFRLTGAVHIDYSDAAGTLLLNIGEQTWSEEICQAFDISPHICPPLVTSEAEVGTLLPHIARDVGMKEGVKVFAGGADNACGAIGAGILSSDRTLCSIGTSGVILSYEEDHERELQGNLHLFHHAKKDTFYTMGVTLSAGYSLNWAKHLLAPEESFQSLLEGAAHVAPGAKGLLFTPYLVGERTPHADSTIRGSLIGLDSRHERAHVVRAVLEGITFSLNESIALFRQAGKNIDSIVSIGGGARSRTWLQMQADIFQADVIQLDNEQGPALGAAMLAAVGCGWYPSLEACANQLIHQAAVYEPNQQHAEVYADLFHLYQKIYTQTKDIHAGLKPYRMAKSNMKTLYSLEGISKIQYEGKQSKNPLAFQYYNPSEVIGGKTMKDHLRFSVAYWHTLTADGTDMFGTGTMQRAWDSYSGMDLAKARLEVAFQLFDLLDVPYFSFHDRDIAPEGETLQETNQQLDIILERMKEYMKQSGVKLLWNTANMFKHPRFVHGAATSCHADVFAYAAAQVKKGIETAKELGAENYVFWGGREGYDTLLNTDMKRELDHMAAFLHMAVDYAKEIGYTGQFLIEPKPKEPTTHQYDTDAATSIAFLKQYGLDSHFKLNIEANHATLAGHTFEHELRVARIHGLLGSVDANQGNSLLGWDTDEFPTDLYATTLAMYEILQNGGLGAGGLNFDAKVRRASFELDDILYAHIAGMDAFAKGLRVAHRLIEDRVFEDVIKHRYRSFSEGIGRDISEGKANFHTLEEYALKHPLIRNESGREEQLKARLNQYLLEDLQNNILGVVIPWDLLQQSFWPMVMQGIYYTIPLAIIAFIIGIFIALVTALARMSKIKALRWIFSIYVSAVRGTPLFVQLFIIFYFFPTFNITLDPYPSAIIAFSLNVGAYASEIIRASVLSVPKGQWEAGYSIGMTHRKTLVRVILPQAVRVSIPPLSNSFISLVKDTSLASQILVAEMFRKSQEIAAANLDQILFIYMEAALIYWVFCFILSLVQHQIEKRLDRYVARTGLNKSTVSSQVSTLMKEHLVYEIGQGESSGGRRPVLLMFNKRAGCSIGIDVGVDYVNGILTDLEGSILYEEQIKLPPSSPDVTIRKLIELIQQLITQMPSSPYGLIGIGLCIHGLVDADEQIVFTPHSKWKNVDLKKPLQDTFQVPIFIENEANAGAYGEKIFGAAKHYDHLIYASIGTGIGIGIIINHHLYRGAYGFSGEMGHMTIDFNGPTCSCGNRGCWELYASEKALFQSLQTDGQPISHQDLEQLAKLNDMRTLNALRNFGFYLGVGLTNVLHTFNPQAIILRNKVIESHQTVLHVIGEEVSSRMDTQFSSQIELLPSSLGHNAPVLGMTSLVIEAFLQDATMADIEQFLALDIRVGTIIEAEFFAEARVPALKLKIDFGEEIGLKQSSAQLTKRYTAENIIGRQIVAVVNFPPRRIAGFKSEVLVLGGMPSKEDVVLLATDEPVENGTKIGMWTFCWSFFVILPIVAILHQVGHIMVAWMFGAKVSFALGRGKKVLKIGVVEIRRIYFLDAFCHYEEMRKNNRFSHILVYLGGSLCNLLSVLILNTMIANDILPEHQFFYQFAYFSVYYVFFALLPVQYADHHPSDGQAIVNIIRHGEPCDIIDMKIDRILSIVMLLISKKQVQAKDLAELHEVSVRTIYRDIETINQAGIPVVTTQGAGGGISLVDDYRLEKKLFTDDDIELILTALESMTSAYSFKESEYVLKKIKSLIPRQHVFIDLSSWGKDSQAEKKLQLLHTAASAHQFIQFTYRNAKGETLPRNVEPYTLVLKGRHWYLYAFCCVKKAFRLFKLTRMTDLITISAYFRPKRIKNEEKPWNDSWHEEPSVTTLTLRLTEASVGKVKEWVDENELIVSDGTYLASLTVPQDDWLHSFLFHLGPDVDILSPQHIKEAFDLQLKQFMKRLETMLICIIFRMNRMRRYQLVRPISLLMRMYVFGLTALILLLEGWQNHSIFIYAAIGMLFGSSLAVHAYETIRMKEENGRLYVKTSKWIESFILCLFLSRLSFKLGELTNHSLTKIGIYQHIVSDDAMTMLSFFLLAAYYVVFSYQMMKAGKRSTHMHHNTNQEQERMELDEESLFLVSQTFKALSDPTRIRILHLLSQGEYSVNDIAETLNLMQSTVSHQLRFLKNLRLVKSRRAGTSIFYSPEDQHVMEVLEQMIHHAQHDMKKKKTGCFAISGCFTIFLFVFVLAAIAISFNQKELKKLPIDTESIVLSRLDDYKPLVETELRDQDLDQYTALILGMMYQESKGRGGDPMQSSESLGLKRNEINDPQKSIRQGVHHFSTMYKHGKKKGVDLETIIQSYNMGIGYIDFVAKNGGKHSEKLAKQYSKKQVKRNPKVYTCGGNKDNFRYPYCYGDFTYAEKVKEKTKTVEEKMKLASSSSPSSVNEETSQADLAAAFKEQMNKSALFQIPGVHDGMSALYAKKMGFQGLYLSGAAFCASKGLPDLGMIHSTEMAEKAKEIIRASQLPLLVDMDTGYGGVLNAARAAKEMVESKVAAVQIEDQQMPKKCGHLNGKSLVPVEEMVAKIKAIKQAAPTLLVIARTDAKSVNGMEDVIRRANLYVEAGADAIFPEALITAEDFTHASNNIKGPLLANMTEFGKTPYYHADEFSMFGFQMVIYPVSSLRVAAKAYERLFTEIMEKGTQQGILGDMQTRKELYETIHYDEYEEMDQHLAKTILPENQTDQLLEEIAAYAVDGEITSKEAIETARYVLIDTLGCGMLALNFPECTKHLGPIVPGTVVPNGARVPGTSFVLDPVQAAFDIGCMIRWLDYNDTWLAQEWGHPSDNLGGILAVSDYISRTRLANGEEPLTMNDVLHAIVKAHEIQGVLALENCLNRNGLDHVLFVKVATSAVVCAMLGGTKEEVQHVLSQAFVDNSPLRTYRHAPNTGSRKSWAAGDATSRGVRLAMMTRKGEMGYQTPLSAEKWGFEDVLMKGKPLTLAQPLGSYVIENVLFKIAYPAEFHAQTAAEAAVMLHDAVKDRLDEIDRVEITTHESAIRIIDKKGPLYNPADRDHCLQYITAIGLIYGELTADHYEEETAQNPAIDRLRDQMVVKEDKRYTEDYLDPKKRSIANCVQIFFKDGTMTDRIEIEYPLGHRRRRQEGIPLLEKKWLYHLKTRFPQKQVDQIVSLCQNPNQLKTTTVPAFMDLFVIMTEQLQYKPGLEDIVASETSISYLDVEQEEIVIRGYDLIELAQNKTYLETAYLLIYGRLPDTMEYHQFQQDISSQTNLHPTIQTILTKLPKTTHPMDAMRTCLSALAGYDDALHDRSEACQVKRAVRLLGQLPAIVAGSYHILTKDAAISPDQTKSYTENFLSMLTGRTPTQDEITAFDQTLTLYSEHELPNSTFAARVIASTHSDMYGAFTGAISSLKGDLHGGANEAVMHMLLEGKTTEGFLALIERKLAAKEKMMGFGHRVYMRKMDPRAALLKRSLKTLTESKGDTTLYDMCVAGEAYMKEQKNLYPNLDYYAAPIYYVLGIPISLYTPIFFAARASGLAAHVIEQHLHNRIFRPRVRYLGPRMAQNISDIIEQYLKEVLDQNGREILEIKRNEIADKFQCVPSQINYVINTRFTSERGYIVESKRGGGGYIRIIKVKMNDEVDLLNNIISQIYHRLSQAASDHIIMRLVENNILSEREAKMMISVMDRSVLHIDLPERDELRARMMKAMLNALKLKMNEQNQKPKNFTGIVVILTIAINGLIALLFLMPKTDKFSHLDITFLPLLNAVMNSFTFIFLLSALIMIKQKNIKAHRRFIFAAFSTTLVFLISYVTYHSMAADTHFGGEGIIRPIYFFILITHIVLSAIIVPLALITLFRGAQMQVERHRKIARWTMPLWLYVSLTGVIVYIMISPYYILQETTKDVKTLEQELQQLQFQMYRMQENMKDISKKAKIIGIDQAKEDEWMIVSAIESADTCKIMLSDCEKAFRGQSDFSLIAEYPEEGIHIADIKGPPDNGYGSICMKHLKEIAREQNIPVITGDLVKRDWNHVDRLIHFYEKHQFDVQINWEEQSGEIYWVDSLVAVAAISTTAFGAQASAKEITVKKGDTLWGISQKNDVSLKDLKGWNNLSTDMIYVGDKLTISSKEKTQEQYKVQKGDSLWKIAQKFNVSISDIKSWNNLNSDIIVTGSTLSVAGQSSAPVSSEPVQKQEPVQKEQTTSASQSVQKELTVTATAYTANDGGISGITATGVNLNKNPNAKVIAVDPNVIPLGSKVYVEGYGEATAADTGGAIKGNKIDVHVPSKSQAKNWGVKSVKVKVLNMGLTKEQQADLYERLIQLKEDVKGSKKKEESMLVESSEISNGVGNHIADHGSIYLDRMTEQTLDQVDDQLEGEIDAALKRMEDGTYGICEKTGKEIPYERLKAVPYTRFSIGAKKNEETTQDPNEFDRSFSDQMRDLTNRETMDQMHSDTYERLEEEQDMGIFSVSKQNDKKFESLLIEGERIEAVYRLRHDQICFTNKRLIFGDNRVFSKKKVRVSLPYRSIESFAIQEAGVFDQDTGMLLVTSSKVFELDFSKETDLSDVQAILTKHLCMIHQNWQTAQTLKQVKCVHTNAKKYMVDRALTVGSTYEVKNETEEFLFVVDNTGKVGGYYKEYFEDMSSTTLQISSKLESFLQGTKKLYINGQFVTSHDNKTFATPNPATGETLIDVYEAGEKDIDEAVKAAKKAFHGPWRSMSAAERARFMFKLADLMEENQEELAQLETLDNGKPINETTNADIPLAIEHMRYYAGWTTKMNGQTIPVSQGYFNYTRHEPVGVVGQIIPWNFPLLMAMWKMGAALATGCTIVLKPAEQTPLSALYLAELVDKAGFPEGVINIVPGFGETAGNALTEHPDVNKLAFTGSTSVGKLIMEKAAKSIKRVTLELGGKSPNIILPDADLKKAIPGALNGVMFNQGQVCCAGSRVFVHRSQYDEVVDQMAKYAGSLKQGAGLHQDTQIGPLVSKEQHERVLGYIEKGKSEGATAVVGGDCPYEAGYFVSPTIFKDVEDEMTIAKEEIFGPVLSAIPYDSIDEVVERANQSEYGLAAGLWTENLKHAHDIAARLEAGTIWVNCYNVFDAASPFGGYKQSGLGREMGSYALNNYTEVKSVWINLQDMAEIKVPELAESISEGTIAQWLKQPGDYVEQGEYLLELETDKVNVELTAEESGVLKEVLKDSGDTVQVGEVIGTIAAGAGGSESAAPAPEQASAPASKEEPAAAQKEEAVKEEPKAGNGRTIASPAARKLAREKGLDLSEIPTVDPLGRVRKQDVASYQKPASAPKAAPKANAAVQTEQPGKPVERERMSRRRQTIAKRLVEVQQTAAMLTTFNEVDMTAVMDLRKRRKDAFLEQNDVKLGFMSFFTKAVVAALKKYPLLNAEIQGDELVLKKFYDIGIAVAANEGLVVPVVRDADRLSFAGIEKEIGHLAKKARDNKLALSELQGGSFTITNGGTFGSLLSTPILNSPQVGILGMHKIQLRPVAIDEERFENRPMMYLALSYDHRIVDGKEAVGFLVTIKNLLEDPEQLLLEGMELTDLAKTLAKSDDVELEYGVQSYYEPFEKKIFISHFWDDRKQEDMLAGLKSDVFLRAVGTVYSDLTVFQEIIRYAHTLSIPDVCKQLFMLFEDIRIEERIKHDRPGTKKVFKRRRELYRRHFKTQLTINRERSILTDALFCAIYVKLTADSPLEEIPPLHEQINPMIPFIESSLERVYDAGSTADIAAIVKELMEGFDELLEKDMLNTYFFFPELDYEQAAKEPLFHDLKRKPKLSEDIKVDREKEGDEDIHQEYMEVWHRETEAPSKSFLQFDLEHGGKSDLGKDAAREGDDGDQALGTVQGSAKQTHRKDYSKLEALEEAEGEESGAGHENGKENKYAFPVMISPDPPMPEQINVYKQHAKEIEPYQKRLKQMIQKTLEHKKSWPKTDLHAGRLSKKLIRYFTESNPRLFYKKQAPSSQIDAVFTLLVDCSASMFDKMDETKKGIVLFHEALKSVQVPHQIVGFWEDTNDATETSQPNYFNTVVSFKDSLFDAGPSIMSLEPEEDNRDGYAIRQMTKMILKRREEQKFLIVFSDGEPAAFSYEQNGIVDTHEAVLEARKKGIEVINVFLSNSPIEEAQMKTIQDMYGKFSIFVPDVDTLPDVLYPLLKKLLHKSIGMFNEQSLPEEIQAMIEAKAKVLDDEFRPLIGTGGYESQDTSIIQDAMIALALGKNVLLKGPTGSGKTKLAETLSAFFQQPMHSVNCSVDLDAESLIGYKTIHNDGQVASIEFIEGPVTKAMKKGHLLYIDEINMAKPETLPILNGVLDYRKMMTNPFTGEVVRAEEGFGVIAAINEGYVGTVPLNEALKNRFVVIDVPYIGGGILKDVLQSQSVLKDERLIDQFVQLSSDLITQAHNGQVSEEAASIRALLDTCDLAQYIPPLRAVERGIVEKLEDDREKAAVRNIAQTLFEMSGNQGFSIHNLLSGLLNIDPSFANKGSSIFQEAKEVDQCPKCGLTFQQFRKTGRFGCAECYRTFDQYLNPVLRKVHSGNTVHNGKVPKRIAGSLHVRRKLELMQQELKQLIEQEEFEKAAEVRDQIRALEHEMIHRTNEEVIFKAGMRTHLMNIMKDASDIIDSLDETEQCLLCDLESLHDQFNEMHAEASSFYLQAYMEEFTPGFAQFSLAIEHLSKQKHGALIVIQRRDEVEDFIQKGTNLHAKISASLIESIFYPGNPLHDGALLVKENTLVSAANVLPLTSKKSPSLGTRHRAAIGLSGMTDALVLTGKMSFAKEGVLMRETNSIRAKLTLFLTILIPILITQAGLSLITFLDTVMSGKVSAEDLAGVAIGSSIWTPVYTGLAGILMAVTPIVAQLMGAGHKEDVPRAVFQAIYLSFLLSIAVIVIGTISVPYILGGLGLEQSVEDIARHFLSFLAFGIIPLFGYSVLRSFIDALGKTRVTMFITLTALPINFVLNYVLIFGNFGFPKLGGAGAGLASAMTYWAIFIMSICIVVKAEPFASFRLFQKLPRMNISRVGQILKIGLPIGFAIFFETSIFAAVTLLMGHFDTITIASHQAAMNFASILYILPLSISMALTIVVGFEAGAKRYKDAQSYSYIGIGTAVLFSLCTAALILLFRPEIAGLYTAESAVLQMTQHFLIYAIFFQLSDAIAAPIQGALRGYKDVNYTLIAAFVSYWVIGLPAGYLIGTYTSFGAFGYWIGLIAGLAAGAIVLFIRLRLIQKRMLPHPDDESFGVAGLIAQSRKRGIPVTYACGTLGEMGRNMGSPTYANRETLPELRKQELINACKEMDITDLRMLGLRDKTLEFEDDEYLADVMESIIDEVKPTLIVTFYPGHGVHPDHDATGEAVIRALYRKKKEDRPVTYCMAITKNREEVLGNADIVIDITDVADIKLNALRAHRTQTEGMLRELEQKLKNKEPVVQKWFDEEIFWTYQWNDMKPIQTEDVTAHLESFLNRPVFVHLETTTGSYSAHVNEQNMTVVAYIRNAKVVYSQAKIKGQGPYRVGMKTEDGWIYAEGLTDYVFDDQGRLLLAGHLPDGKLAISLQISETPFQVMSSAHELAAAYQSLWKNRQLDVDDMSSLHEAICDDLLDARTHPRARKSLHQKYVLAVERILESELKHDHQLQLISLHTKKLRELIQNEGRNEQHSKGVLYTAASFTLWGLFPLYWKLMEHISSGEILAHRIVWSFVFMCGILLYLKQVRPAMQTVKGLILDGAFFSLLLSAILISVNWYVYIWAVNHGLMLEASLGYYINPLVSVLLGIIFLKERLNKWQTIAILIAAFGVILSTVQYGSFPVVAFLLAFSFGFYGLIKKRMSFTSAIGLTIETLLLAPAALVYLLFKEPVVTMNPNSFGSLGLLFFAGVFTAVPLLLFSEGAKRIPLYQVGILQYIAPTITLFLGLFVYHEHLSAAKIVTFLCIWVAILLFTTSQLRMKKTANSHMFDWNRLFPFQKQFSKEALKNSDPKDVEQYVNQVMESVFGSNYPAQFPFQDPLSQNQKTRETDVQKEPEVEVFETTDHVFVKIELARPNTEKVKIKHTANLLFIDHFPEEGAQKKVVLPAAVKRKGTKASYQDGILEIMFLKHDDPGISEIDIPLMLDGPKRFKDLTDTIPSISQKMLAERLKELEQEGIIERTVLPETPVKVIYSLTEKGNALHDVFHEVSRWAGEYTKTIDILKQRASVKEYDTTHEMTKEELTELLEITTKAPSAWNLQHWHFTVFHSAEAKAKLLPIAYNQKQVSQASAVIAVLGDLEANQNGEKIYSELAEQGFITEDIKETLMTQINGAYQSEQYAREAAYSNASLAAMQLMIAAKAMGYDTCAMGGFSKEAYIKEFNVSGRYEPVMLISVGKAAKEAHKSNRFDIEEVSDFLMQGNLTALLITASIIFIVVVIGFAAGRDKSSRQSVEEWSVGGRKFGGLLVWFLVGADLYTAYTFLGLTSTAYTAGSVAFFAIPYSVLAYFIAYFFLPKLWTVAKSHNLTTLADYARERFDSKLLSSLIAIVGVLMLIPYICLQLSGIQDTLTVAGTNYINVNAVVIISFILVALYTFFSGIKGPTYTAIIKDILVWVIMLFMVVSLPIIHFNGWTPMMNTLAKEAPQLLTIPEGGPKGILWFITASGVSALALFMWAHAATGVFTAKSADAIRKNSMFLPLYNIVLILVIFLGFIAFLVLPEDTNPRFALLHLIQTSYGGVMQGLAYSTIALASLIPCSIMAIGASNLFANNLYRDLIHPNVSPKRLTIITRSMVFIVIGLALLFGMLFPTALVTLQLIGVSGMVQIFPAIAISLFWKKQSREATIAGLVIGIIVTFTANISQVTFGLYEGFLGLLANVVVILILNPFFQKKVTSNSVMNELFEKDDEKTEAITRMSLQHFIQDALSQWMKQKGPESDIVLSSRIRLARNLEHVRFPTQFSQEEAEAVLQQFEQKFASQEVKDIGNFVLIRMNETQPLAKRVLVEKHLISPNLAESRFGGCLLSENEEISVMLNEEDHIRIQCLFPGFQLANALKAANQVDDWIEEQVDYAFSEKRGYLTSCPTNVGTGIRASVMMHLPALALTRQMNRIIPAINQLGLVVRGIYGEGSEAIGNIFQISNQMTLGQSEENIVDDLNSVTAQLIEQERSARKALYQTSKIELEDRVYRSLGILANCRMIESKETAKCLSDVRLGIDLGIIKGLSSNILNELMILTQPGFLQQYSGGALEPNERDIKRAAIIRERLRLEMHRNGQEDETIMLAYFGVSGAHPGGIELTKTMIEHIKLPPHARILDAGCGTGQTAAYLGNIGYQVEAIDTHPLMIEKANLRFKREELPTRALEASIEQLPFPDQAFSLLISESVLSFTKLPVALAEIKRVLAPGSQLIANEAVLKAPLTREEMAIVRDFYGFHSLLSLEEWKEQLTAAGFRDIQILSFDEHMVQEEPTEMELSEHIPPSLYETLQTHYDLIQAHRKQLSHILFECTVMERYYKLCQQHMGKVARITDRNGRVHVGRIERVTNRKVYIRPVGGSRGGYGYGYWGGYYGWGAAYGIGLGFITGFALAGLFFFMKKSYKILSIASILGLTAALLDQKSGTSESNKTNEQKNAASSSADSSNQELTLKSEYFNDIKVVSGLKTIQNPENVLALVNKEYALPGTYKPSDLVVPKVEFSFSEDIEKRYIRKEAAEALEKLFKGAKKENFELAAVSGYRSYDRQKVIFDSEVKLKGKEKAQEAVALPGESEHQTGLAMDISSKSAGFEISEKFGETPDGKWVAKNAYKYGFIIRYPKGKEDITKYEYEPWHLRYVGKEAAKAMHDHDLTFEEYMNKVKKIMSVHIGAEKGQIAETVLLPGDPLRAKYIADTYLEDVECYNEVRGMYGYTGTYKGKRVSVQGTGMGVPSISIYVNELIQSYDVQNLIRVGSCGAIKRDVNVRDVILAQTSSTDSQMNRVAFGPIDYAPCADFGLLKKAYDTAEAKNVAVRVGNVFTADQFYNEKPLELMAQYGILAIEMETTALYSLAAKFDRKALSILTVSDHVLTGEETTAEERQTTFDEMILIALDSVLTLRFFQKKPSAFHLTIYQTPEYGAVSGHQPVYRTKIGGRTHLDVLEKAFSTFNVHDTVPNDYNARFITTGDIVVIDDRKKGKCYYQLSPAGWKRSERLMTLFLFILFGAIAALMVSGAFQDLDNQIILWFESIRLPFLNDVMLALTDFGISALLVPIMLIFSVVLFMYKRYYSIMMLFLLYLTEKTINHELKGLFARERPAFDHLVGETYYSFPSGHSMNAVTIYPFMAYLLVEMIPWLKKRQKIVYLITGLGVLVIGISRMYIGVHYLTDVAGGFAIGLALFLICKKIDERLPVIRQKMKAKAPKYQVGDIVVVVMYGTVGTITKVHQIDQHYLYEVNHNEVLYFETSLQLYDEYSGVIVDTEKLDIEYEFLIGDVVYVKDYGKELFKIIGHRTEIWRYLEDGWEDVIYELTRLKDGEWLETEEEDLTLVLRKYEMDQFVHQLLFVHYVGETSKELEEDMVQTALLQLEEKQESEASLEFLAVSIVDELLDIYNDYKILYEFFKDPEYKDMMDFILESLHEHFGMTYQKDETVKEIEDQLILVDQTKLPEKISYEELMSMERLLKRNYFDFSMNQKLYEPARHWKDIELWKDVPEEKWNDWIWQLTHTVKTLEDLEKIVNLTEEEREGVKISTKTIPLNITPYYASLMNPDDPRCPIRMQSVPIAEELHKTKYDLEDPLHEDEDSPVPGLTHRYPDRVLFLVTNQCSMYCRYCTRRRFSGQIGMGVPKKQLDAAIGYIRETPEVRDVLISGGDGLLINDQVLEYILKNLRDIPHVEIIRIGTRAPVVFPQRITDELCEILKKYHPVWLNTHFNTSIEITKEAKEACERLVNAGVPVGNQAVILAGINDSVPIMKKLMHDLVKIRVRPYYIYQCDLSEGIGHFRTPVSKGLEIIEGLRGHTSGYAVPSFVVDAPGGGGKIALQPNYLLSQSPDKVVLRNFEGVITSYPEPEHYVAGQADAYFNEIYEEIGITALFEDEARSFTPENLNRMKRREAYETNPEHDTLKNKREKRDELKEKKYQAQLKKEQTVKMMIGDHVPKDVLHQFKQEKIPIVLWMTEDPFYTDISAACARDAQLILTIDEGILPFYKQLGAENTHYFPIPTNTRVFQKNESEMCTFDIALIGYPYPNRIKAIDTLLKQKWRILVAGKEWHRHLNKSRRHYRDFTLITNWLSPQQMADIYQQTAIVLNPHRPSQFVYNKNKAMIQNMSLNNRAFDIAATGSFQLTDLHPPPTFSSFAFYKDEDDLIKQVEYYGSNAGERKAAALNNYEQAVRWNTFDTMPQRLYEIVKSALMGKCPGCGTWNSMTEEVVRKEPANRRSAFNHSVQTIQKPSPISAIETSEEPRIKTNLEEFNRVLGSGIVKGSLVLIGGDPGIGKSTLLLQVSAQLSDKNQNVLYISGEESIKQTKLRADRLGIESASLHVLAETDMEYITSAIQEMKPAFVVVDSIQTVYQSDITSAPGSVSQVRECTAQLMKIAKTNGIPIFIVGHVTKEGSIAGPRLLEHMVDTVLYFEGERHHTFRILRAVKNRFGSTNELGIFEMREEGLTEVLNPSEIFLEERSAGVSGSCVVASMEGTRPVLVEIQALISPTSFGNPRRMATGLDHNRVSLLMAVLEKRVGLLLQNQDAYLKVAGGVKLDEPAIDLAIAVSIASSFKDAAPHQADCFIGEVGLTGEVRRVSRIEQRVQEAAKLGFKRMFIPQANIDGWKKPRGIELVGVENVAEALRISLGGKSLFFILLAINLLIVIACGILMLLPGGQSASTKEVKSEYAFNISSSKESLTSFVNDYLKNQGSNDMDFHVAIDQDVKVTGAIKAFSSTIDANVSFTPTVEDNGDVLLKVDDFSIGQLSIPISFVLSYMGQFKARLILIVMSLAFVLSACSAQEAGIKDKLEDTQVKEHITIAAVGDSLTEGIGDQDKKGYAGMTRDKIEAVDGVQSVTLKNYAIKGSRTVDLLKRLKEKKVQDGLKDADYIFFTIGGNDLMHVVRQNVLNLTFAPFKKEQGPFEERFKTILAQLREQNDHAKIMYVSMYNPFKFSLSELRDIDEVVKDWNAAAKKELKKDGNADMINVADLFEEGSDEKLLADDDFHPNQKGYSLMANRLFSEVKKEGLPKELLLVSCSNGQIKDALNYQIEPFEFENQDSQKVSLDDLKGKVWVADFIFTSCETICPPMTAHMTELQKRLKEEKLDAHIISFSVDPEVDSPKKLKEFAKAYPLSFKNWDFLTGYSQSEIEKFAMKSFKTIVKKPEDEDQVIHQSLFFLVNQEGKVMKNYDGVQNTPYDDIIKDIKTLNRMDGAQIKVTEVPVLKGDETYRFMLTFRLEAFLKKVYVSKGKRAVYSFREDVKRNVKWSTYEQIYQEPTLKHNAVKDILKAHQNLKDVVIHTPLQKNERLSERYECNVYLKREDLQVVRSFKLRGAFNKMSQLPKDKLENGIVCASAGNHAQGVAYSCKYLGIHGKIFMPATTPRQKVSQVELFGKEYVEIILTGDTFDDSYHEAVKCGDEEKREFIHPFDDLDVMAGQGTTAVEILNDIEVEPHFLFASVGGGGLLSGVGTYIKNISPETEIIAVEPLGAASLHASHEKGEVVTLDSIDKFVDGAAVQRIGEKTFTSLQSVVDKISLVPEGKVCTTILELYNQCAIVAEPAGALPIAALDAHREEIKGKNVVCIVSGGNNDIGRMQEIKERSMIYEGLQHYFIVNFPQRAGALREFLDEVLGPNDDISRFEYTKKNNRSKGPALVGIELKERDDYAALIERMDKKGFHYVEVNKDQDLFHLFIQSITSIYGDHQDIKHAIHLAKQFSGNEQPVLITGDIGTGKTLFAQEMASLTHMYCPILNEETLQKAFTEKNNQILYLDEIGALSISMQHQVIHFLETSPATKVIASSSLSIESTFLPELFYRLNVLHLALPALAERKTDIPVLTNAFFQELNMAPDIDPSVWEALQQYPFEGNVQELKNIVHYAASILEGQTVFLHHLPPFVLAPLPSAVGKKEEHQLTLMEKQEFVFLLEAIKSLNEKGEAASRRILSELSKQGDIPLTPQQVRNRLDDLEKKAYVTKGKGRAGTKITLEGLSFLKSLDGYIMFTVKEEIANAITHGIGVILSIPAIVFLVLFAVQYGTVTEIISFSIFGASMLLLYLSSTLLHSIRHKKTKDIFEILDHSAIYVLIAGTYTPFLLGPLKGALGYTLLAIVWALAAGGIVFKIFFVKRFIIVSTLVYLLMGWMIIIAIKPLYIQLTGAGFGLLLLGGILYSVGTIFYIWRKIPYHHAIWHSFVLGGSASMFFCILFYCVNIPALYDHELTDPRISYTKRMHLIHEHAKRFARGCIDQSGSVMTIHQQKKLPDGPVIYVTKELNPVTTTLLIGHLEQPFAFMAKPKLFRCPILKQWLKKMAVIHQNQTEVLLEEAKERIMSGQSLLLSEEYRHVAEALAEEFDCPLVPIETSGTDRLLTGKFVKRMRPVNVDIHIKAPVMISDYAQKRAATGEDRVIGQDNQMPWHLPADLAYFKKVTGGHTIVMGRKTFESIGRALPNRRNIVLTTSSSFKAEGCEVVHSIADVLAIAESETELFIIGGSKLYEEMMPYADRLYITHIHHAFEGDRYFPYYNEDEWTIVSREKGHRDEKNPYNYEFVVYDKKMKQYKELCRHVLQHGDEKGDRTGTGTISTFGYQMRFDLQEGFPLLTTKKLHLKSIIHELLWFLKGDTNVKYLQENGVRIWNEWADENGELGRVYGAQWRSWASGDGETVDQITKLIHDIEHNPNSRRLIVSAWNPGEIDQMALPPCHCLFQFYVSNGKLSCQLYQRSADIFLGVPFNIASYALLTMMIAKVTNLEPGEFIHTLGDAHIYQNHLPQVKMQLEREERTLPKLRITRDVKSIFDFTFDDFVLENYDPHPHIKGEVSVMYYEVVIPAAGQGKRMKAGRNKLFIELKRMPVIIHTLKVFDAHSQCKRMILAINEEERQDFERLLKVHAFQTPVSLVTGGEERQQSVYEGLKAVKDADIVLVHDGARPFIKHTQIDLLVKAAIEKGSAVVAVPVKDTIKRVQEGKVEQTIERQSLWAVQTPQAFRHSILKEAHEYAERTGFLGTDDASLVEQLHGENVYIVQGDYTNIKLTTPDDLLVAKAIMDAERGKKYTMNEMVQITKQMLNDRGVKIEDIAHIVLKLQEKYHPNLPLSVCIENVEKVLNKREIVHAVLTGLALDQLAEQKLLPEPLQHLVETDEPLYGIDEIIPLSIVNVYGSIGLTNFGYLDKEKFGIIRELDEGPGEVHTFLDDLVAALAAAAASRIAHSHQDIKDEEQERVNQMWMRKTLVALFTIATFGLVSPPSALMTDKPSELSSSDKTPYTAVYDKSLTQQESKEQTDPFEQYKQEVLSNAENQSFLKFGRKITPVIEDEYREEIQPKIEQVLTDYLTNFKDDEKFQDVVLTDQPSSGNGEKIFHIYNRKTGEDLLRFHVRRDQPPHSGYWFNFHYHTAEDGFQTHHELGNIYWDKNTPPSWMSHLITTSFRANEQTIETAKALAEDLHGEYVERRKQSVKQLAIKRGDVLVVGKERFEWYQTNGEKFFFHPSSAMFRVKRLMRGEKDPLIEATQLQPGDSFLDCTLGLGSDAITASMRVGTNGRVVGIEKNPMTALLVREGLNTWETGIREADEAMKRISVVSGDSIEQLKKLSDGSFDVVYFDPMFEETIQESASIAPLRHAAEHHFDHEIAVQEALRVARKRVVLKDHWKSTRFDSYQFHVLKRKTAQFHYGYIEKEMAYEEYMRQLVVPMRQELTSAGFQELTTEEEVEQTMQEREGTTFVVVNSVCGCAAGLARPAATQAVMKAEKTPDRIVTVFAGQDREATAKMREYFTGEEPSSPSMALLKGNELVHFIPRDEIEGHEMEDIMNNVLSAFEKHCMIKQGIDRAPHRSLLRAAGVKDEDFGKPFIAVCNSYIDIVPGHVHLQEFGKIVKEAIREAGGVPFEFNTIGVDDGIAMGHIGMRYSLPSREIIADSVETVVSAHWFDGMVCIPNCDKITPGMMMAAMRVNIPTVFVSGGPMEAGRTSDGRKISLSSVFEGVGAYQSGKINEEELNELEQFGCPTCGSCSGMFTANSMNCLAEALGIALPGNGTILATSPERREFAKKSAKQLMELIKKDIKPRDIVTEKAIDNAFALDMALGGSTNTVLHTLAIANEAGVEYSLERINEVAERVPHLSKLAPASDVYIEDLHEAGGVTAALNELSKKEGALHLDTMTVTAKTLGENIAGHEVKDYNVIYPIDKPFTEKGGLAVLFGNLAPDGAIIKTGGVQDGITRHEGPAIVFESQEEALEGIINRKKRKQLEAAASFVSDRLKDEPTGHDAAHVARVRELAVRIAHQEGGSLFIIEMAAIVHDVIDEKLSSEWKITTEQLEYQLLLWELDTRDIRYIMDIITTMSFRHRHKQFRPMTLEGAIVQDADRLDAIGASGIARVFTYAGATGEPHYTKQGSVLKHMEEKLLKLKDLMNTRAGKQLADERHELMSLFIKKWKEECGLTDEMSIYDIQVKTINGQEKSMADYKGKVLIIVNTASKCGLTPQFKQLQELYDQYHEKGLEILGFPCNQFMNQEPEGEEAIQEFCSLNYGVTFPMFAKIDVNGEEAHPLFKHLTSEAKGVLGTKTVKWNFTKFIVDQNGEVTERFSPKTPPKELESSIIALLDKMQNGKVKWFNNEKGFGFIEVEGGDDVFVHFTAIEGDGYKSLEEGQEVSFEIVEGNRGPQAANVTKIVYSDLEQLVDVAKKGRPFLEKDISEIEQRLKQNILAIEIQLKIKMKVKSIGSIAFFQEDWMELKEALLLAKHIDKKEPQSLLSFEDEKGAMWSVKELEKLNEELKLEPDQLQVYFDASFHKETGDSGLGVVVYYKLGEDAYRLRKNQSFQGITNNEAEYAALFEAVNALKDLGASRNSVTIRGDSLVVMNQLKGEWPCYDDIHNKWLDRIEAALKELRLTPTYEVIDRKQNAEADQLARQILADVPIESKLKLEADGAEMLRIGQGFDVHQLTEGRPLIIGGVTIPYEKGLLGHSDADVLLHTVADACLGAIAEGDIGRHFPDTDPEFKDADSFKLLQHVWALVKEKGYTLVNIDCTIMAQKPKMAPYIQPMCEKIAEALEADVTQVNVKATTTEKLGFTGRGEGIASQATVLLQKKMFNEGIWILFAIINFIIVLLFYKGFGKMGLFVWIGFATVAANLQVVKTVELFGLTATLGNILYGSVFFATDVLNEKYGQNEARKAVWIGFATLLTLTVVMQEALLFHPAPSDMSQTSLETIFGFMPRVALGSLAAYIISQMLDVYVYSFIRRIFPSDGALWVRNAGSTMISQLLDTLIFTTIAFLGTYPFHVWIEIFITTYVIKFIVAAIGTPYAYAAKRMVPLDERVKMPAEIYIDGASAGNPGPSGIGIFIKYDGKAESFSIPLGSMSNHEAEFSALIEGMKICVEKGLRSVSFRTDSQVVDRAANAGFAKNPAFQPFIKEMIELQRQFDLFFIKWIPSKENQVADQLARKAIHLSKNKHVLLVDGMALLFRSFYATAVHRNFMINDHGVPTNGVNGYLKHLLTAVQTFEPTHIVCCWDMGSQTYRNELFQDYKANRGEAPVELIPQFDLAKEATEELGIVNVGLKGFEADDCIGTLAAVYQNEARVTVLTGDRDLLQILNERVTVALMQKGIGNYKHYTKALFEEEMGISPKALIDMKALMGDSSDNYPGVKGIGEKTALKFIQTYQTIDGLLENVHELTAAQQKKMQAGLEDLKLSRLLAEIKCDVPLSCPIDETKMNINQERAAAMLRYHQIKGIEPMVNRLSKIEISRDSLVQTTGALYQSLLKRDDHERAAKLASIIKKEAEEEVYIAFTGHYSAGKSSLVNHLLHDHILPTSPIPTSANLVVVRKGESEVKIHTSDGRFAKMSGSYDKEAVQRFCKDGEQIEMVEISGDYRGLEEKVALIDTPGIDSTDHTHFLSAASILHQADALFYVVHYNHVHSEENIRFIRSIKEKVPNLYFIVNQVDRHDEHETAFEDYKNQVVDMLLKEGIEEEHLYFTSVTDESHPRNEMIRLIEKLQELQTLPKASLRAYTEQKIENVLKEHIDSLKEELQEEDLDSLVQEKRKEVMELEAKRSFIENGAKQLEDEVSSEVENILKNANLTPFKMRELASDYIESKAPGFKVGLLFAKNKTEQEKEKRANDFLADVKARMKAEVDWHIAELLKREVKKHQLGEELLNQVMAFETPVEESLLENVIHHGATFSNEYVLQYAKDAGEALKRQTKQKAIPLIEQMTETLKTQLMNEKGKQQDKWAQAAQELLALEQSMAKNDHIRRDIEHIWDIWQNGTNEQITDDWFYVKKHRMQHDELNQNHTSTHQMRQSQHITTAQSIDQFEQLSQILMPLNALQSQRKSFEQRTKRLQAKEFTLALFGAFSSGKSSFANALVGRKVLPSSPTPTTATINKLTRPTEDHPHESVKVVFKTEQEILEELDQILGFSTEEKGDTFQAKLDRTLKKRALEQDHRIIVEHFLNAHEKFRNSIQKQTPLNVTLQELKPYVAEEAVSCVVKEVTVYLSTPLTDKGLTIVDTPGASSMNKRHTEIAFQYMKDADALLYLTYYQHSFSKADRSFLRKLGLVKDSFSMDKMFFIINAADLAKDQTELETVFDYVKNELTKEGIRHPNLHHVSSKEEIEGKDQSPYNQYAQLRTQLDYFIEEELTKDAIELLYFEASTLCRTVDKLHETLHQSEDEKQAEKKKIDTSYEVIVDQMSHIKRSKLVTESVKKDLHEQLYHIVQRLSLYANDLLKTAFYPGISQGEFRQELKKALEQALKDYEFEFVQEIKALDIRMESFITQYFKEEWEKGLQAACAEDPYFSLRLSPPDEKNAELKQIEVEADLTPFEPLLKKQKSAKAFFEQNGKAAFIEAIRDVLFQLTTKWADKEKEELQSRYEMMVKTFTERYETEALKQLNEQKQTFIMSTTDAKEQAMIEQVYKQTNEWKNQLKTIIIWFVIGFFVCQRLIEMLVAKRNEKKVKAVGAIEFGASHYPYMVAMHAGFFLSLMVEVWGLNRPPSRYFLVLLVFLLATQVIRYWALCSLGTYWNTKILVVPNAMMVKKGPYRWLKHPNYVVVAIELMLIPLLFNAYFTAILFTCLNAWMMAVRIQTEEKALKQYLLNMAYILSVGTSLPQHHVNQKKAADFARSQFKRSFKDIDRLLRAFQNGEIESRQFVQPIEWYQTHHSFEEKNNLYLEKALAHAKEAVIHCLHEKAFLKKPIPFEEIDALFFISSTGLSTPSLDAKLMNALPFSPYTKRVPIWGLGCGGGAAGLSRAYEYIRAFPEAKVLVVACEMCSLTFQPQDQSKSNLIGTSLFGDGTAALLLTGEKGVSEYTHLKTVPKVIGTQSVTMKESEDVMGWEFTSDGFRVIFSRDIPSIISGWLKEQVDQFLEQQGYSAEDLSVFLAHPGGKKVIDAYIKSLSLQEDQLFSSKEVLRQHGNMSSATVLYVIKHYLEHQSAEAGDMGLCGALGPGFSSELLLMKWEEVKVKTLSLGIQHVLAMYAGAVLVPLIVGDALGLTPAQLTYLISADIFMCGAATLLQVWKNRFFGIGLPVVLGCTFTAVSPMIAIGSKYGISSIYGSIIASGCIVILLSFFFGKLVKFFPPVVTGSVVTIIGITLIPVAMNNMAGGEGSADYGSFENLGLAFLVLFIIVLLYRFTKGFMKAIAILIGILLGTAVAAFMGKVETAEVANAQVFRMIEPFYFGMPTFEFAPIMTMTLVAIVSLVESTGVYFALGDLTNRSLKEKDLAKGYRAEGIAVLLGGIFNAFPYTAYSQNVGLIQLTGVKKNQVIVVTGALLMLFGLFPKIAAFTTIIPKSVLGGAMVAMFGMVIAYGIKMLSRVDFAKQENLLIVACSVGIGLGVTVVPQMFEHLPDSIKLLTSNGIVAGSFTAILLHIIYHMIPFKKETGHDLMELLRQKIENEGIVLSNQVLKVDAFLNHQIDPVLMHEIGQEFARLFKHDGITKIITIESSGIAPAVMAGLALQVPVVFARKRQSLTLTDNLLTASVYSFTKKVESTIAVSNTHLSEHDCVLIIDDFLANGEAAKGLAAIAKQAKAKVAGFGIVIEKSFQPGRNTLVQMGYRVESLARIESLEEGKVTFVREVQSTASRLPFSLSKEHNFYEELGNWIGDVFYDILPEKGFDLRDEQIFMAFQLERAFKEKSVMFAEAGVGTGKTIVYLLFAVTYARYTGKPAIIACADETLIEQLVKQEGDIYKIANHLDIQIDARLSKSHDQYLCLKKLEKTMQREDDEKWLDIYESLPSFVHESQGMQTFYPYGDRKEYPELSNDEWSRIGYDSFQDCLTCDMRHRCGLNLSRDHYRKATDLIICSHDFYMEHVWTKESRKREGQLPLLPEHSSVVFDEGHLLEFAAQKALTYRVKQSTLETFLERLLQNDIREEFAELVEDALATNDEFFYLLKTHAKEVKGSHRLEIGRVDEVKRSASELCDLLEKIGEALVFESEMYTIDQYELSVVEEYIEQMAYSLSLYQKNAISWLEKQELDTTFVVMPKTVAEVLGEKVFSQKRPYIFSSATLSENQSFDYLAESLGIKDYLSMSVASPYDYDEQMKIYFHGIQQEQEAKAQQVITQLKENGGRSLILFPSFDELHFFLPFDVYFEGDEEISTIVQKFQADETSVLSSVHLWEGLDIPGESLTNVIIWGLPYPPHDPVFEAKRNEAKDAHAEVDLPYMLLRLRQGIGRLIRTSQDAGSIHIYFDKEDTALQSKIESVLPVKPIIMGIEAIVAKEVRDLGYECTVDNGKVIFKGDALAICRANLWLRTADRIKVQVAEFSAKTFDELFERTKAIDWAAFLPKNSTFPVIGKSVKSQLASVPDCQRIVKKAIAQKLKSSYNIQSEWLEETGPEYKIEIALLKDKAVLTLDTSGVGLHKRGYRMDQGGAPIKETLAAALVLLTNWTPDRPFVDPFCGSGTIAIEAAMIGQNIAPGFNRDFASESWEWIGEDVWNKARVEVEEKANYDQPLRIIASDIDHRMVDIAKMNAEEAGLSELIEFKQMQVKDFQTKEEYGVIVGNPPYGERLSDKPAVEKMYQGMGEAFKNLDTWSIYILTSHEKFEECFGRKATKKRKLFNGFIKTDYYQYWGKRPPRKQTTESMGNEVRVRYAPSPTGHLHIGNARTALFNYLFARSQGGKFIIRIEDTDQKRNVEGGEESQLRHLQWLGIDWDESIDKDGGYGPYRQSERNDIYKKYYDELLEKDLAYKCYCTAEELEAEREAQIARSEMPRYSGKCSHLSKEEEDKLIAEGREPSIRFRVPKGEIIKFDDMVKGDISFETDGIGDFVIVKKDGTPTYNFAVAVDDHLMKMTHVLRGEDHISNTPKQIMIFNAFGWDVPLFGHMTLIVNENRKKLSKRDESIIQFIEQYKNLGYLPEALFNFIALLGWSPVGEEELFTKEQFIDIFDVNRLSKSPALFDMHKLKWVNNQYVKALDLDQVVALTLPHLQKAGKVSEQLTEEENTWVRKLISLYHEQLSYGAEIVELTELFFKEQIEYNQEAKEVLAEEQVPEVMASFAGQLEQLESFTPDEIKAAIKAVQKETGHKGKKLFMPIRVAVTGQTHGPELPQSIELLGKETVLNRIKQIMLADKVKLSAKEILEKEFKTGVRGYKQEEVDKFLDMVIKDYETFNQEIEKLQQENLHLSKQLEEAGKRQPAQSNTTNFDILKRLSNLEKHVFGSKLYDMKIIAVTGYKPFELGIFKQDEPALQYIKAELQKRLTALIEEGLEWVLISGQLGAEIWTAEVVFELQEEYPALKLAVITPFYEQEERWNEQNKELYEGILSQADFVESVTHRPYESPAQFKQKNRFFIEKTDGLLVLYDPEHEGSPKYMIREAEAYTDYPIMYITMDDLRAQVEAEDPKNEFKPLFEPFTFPGGASIDGRLVVAPMTHFGSHDDGTISKDEIDFITARSSEMGMVITACANVTPDGKAFEGQPSIARDEDIPGLKKLASAIQAKGTKAIIQIHHGGSQALPHLVPNGDVVAPSDVFKDGKQIARALKEEEITHIIDSFKEAARRAVQAGFDGVEIHGANGYLLQQFYSPHSNQRTDQWGGNEEKRLAFPIAVVDAVKEAIKEHAAKPFIFGYRLSPEEPETPGLTMTETFTLVDVLKTKNLDYLHISLMEIGSKARRGADSNKTRMELLKERCGNTLPLIGVGSVITAEDALHAYNQGIPLIAVARELIVDPDWAKKIKEGREQEIETVIKRSQKDKYLIPEGLWSVMEASQGWVPMEDMKQDGENKHELLANEDMLYEAIEQFFASSPFHEILNSAEALMTTSQSLASITTDVTEDEQNVYIEIQFPDHFVEGDIALEVKAQYLHLSVQEKIKTDTTSSYSSFTKTILMPAKIDETKMQSVWKDQSLRVSAPKQTTQQQPPQPPDYFMPPYQNPYPLPRPQKQQPSQFKSVLSQFKKTNGQYDFNKMFDTAGQMMSTMNQVGSLAKGFTSIFKMDNQTLLEHTQNLRIWIEKAYEQYQKGKAEEESYDFYTDIQPAVDTFDQKMEEWLTAAISFVQQVKPRYLHQEQLEAVKENGKEVVLQSYFGKQHAPRVKNLVESVVYTLNLLIEEIKQRSQILRETKAKNKDNLTRTNAYKRFYDRHPEMKWSLLASFVSRNAGWSMTDLKGELFHPGLTDQQGHLFFTAYERANWLIFSDAYPQLLLYEWSKRCSQPLFHLLPYFSVSRFMSAEWEHFWLKHDTERLLYALIINEQYTIQSPIIQNPLLKKNVFHSIQYLFSEWGHFQTVVFPTVDGHLYGLTIRKFSNVKERITLGKKLAKLLFRADLFSDFYHFLHTVPHTGSRFDFEPFLGIARRSTPFLRTVYPVMTHSLDDQREDWFQKKLSPSLFEAEALPKQIELTDWYFHKKRQLRFLFSLEHYFMIRYPNGKSYQPIQQIGTKKRISGESSYSNRGMTLEADLNETNQYYLVNGIAVIHKKPTPVQIVNVDYPKRSAAVIKEAYFKQSSTTDYNGVYKGRYIDFEAKETKSTTSFPLKNFHDHQIEHMKQVEKQGGICFVIISAFGSVYYLPASDLFFFWERQKQNGRKSISKDELMEAGHIMTLGYSPRIDYIKVVETLHFSDESSGAAIFTSYVEKLKEEKVEIKGDRVDILRANPLAYDLSSELTDELPWQETEEFVPFMFELWNELKEKMLPRFQTRKSRCDEDDMLQGIISMIAMFYWIKGERVQTFEWELIKQETFPVAPINWTERLEFILLKPTQYHCFIQLDELYTELKKQYGKYEALKKMLSKKQINECLDIIGDMFPEAECELVHANPFELVIAVALSAQCTDVLVNKVTKTLFQKYKTPEDYLSVPLEELQQDIRSIGLYRNKAKNIQKLSKMLIEEYGGEVPKDRDELVKLPGVGRKTANVVVSVAFGVPAIAVDTHVERVSKRLGICRWKDSVLEVEQTLMKKVPKEDWSVTHHRLIFFGRYHCKAQRPQCESCPLLDMCREGQKRLKKGLVKFFKMLKEDIDTVFDQDPAARSYIEVVLTYSGLHAIWAHRIAHAFYKRKLYFIARIISQVSRFFTGVEIHPAATIGRRFFIDHGMGVVIGETCEIGDNVTVFQGVTLGGTGKEKGKRHPTILDDALIATGAKVLGSITVGKGAKIGAGSVVLKDVPDHSTVVGIPGRVVVQNGKKINRDLNHQDLPDPISDRFKELEREMEKLKGELASLSRKEEQSMNRQQFINMQQMGATSLPNLLIAHYEQLGLNESQMMVMLKIKMNEEQGVFFQTFEELSHGMTISAEECAYMVQHLIQKGFISIQPFEDRSGIQHDRYSVEPLWGVLFDFLETKQAKEAQKQHVQAEKSLYALFEDEFGRPLSPLEGETLSIWMDQDHHDAEMIRLALREAVLSGKLNFRYIDRILFEWKKKGLKTAEEAKEHSQHFRSQQKTSKEETSTYKRQVPFYNWLEQLKTTINQVFKHVDQEVTIGAWIANKRSSGKIAFLQLRDGTGFIQGVVVKAEVEEEVFKLAKSVTQETSVYVTGQVTKDERSPLGFELQVKSIEVIHEATDYPITPKEHGTEFLMDHRHLWLRSKKQHAIMKIRNEIIRATYEYFHQEGFVKVDPPILTGSAPEGTTELFATKYFDEDAYLSQSGQLYMEAAAMALGKVFSFGPTFRAEKSKTKRHLIEFWMIEPEMAFVEFNENLEYQENYVSHVVQSVLENCKVELHTLGRDTAKLENIKAPFPRITYDEAIKFLQEKGFDDIEWGDDFGAPHETAIAESYDKPVFITHYPTSLKPFYMQPAPDREDVVLCADLIAPEGYGEIIGGSERVHDLELLEARLKEHGLDQETYKWYTELRQYGSVPHSGFGLGLERTVAWISGAPHVRETIPFPRLLNRLYPALVLLIGIISFTWIYQIAMGQREQGHEAAIERAKEQANIVQVEQVETFVGKEKQFIVEGKNKQNETTYVWVPASKKEKVIAKKAKEGITSNQAVQAVQKENTVSKLKEVKLAREGDVLLWEVTYLNENNQYSFSYVDFSTGRVEKNLTPMTSKLHKATVTEANLHYVGSITIDEDLLDAAGMMANEKVQIVNNHNGARLETYIIPGERKSGVICLNGAAARLVQPGDEVIIIAYGMLSEEEAKTHTPKVVVLNKQNQIEQMIGQEPARTILMKEQNEPIVMLTAYDYPAAKQAEKAEVDMILVGDSLGMVVLGLDSTVQVTMDDMIHHTKAVKRGAKDTFVVTDMPFMSYHYSLEETMKNAARIMQESGADALKLEGGDGVFESIQALTRGGIPVVSHLGLTPQSVGVLGGYKVQGKDHESAQKLIEDSLKCEEAGAIALVLECVPGELTKRITDMLKIPVIGIGAGAEADGQVLVYHDVVGYGVSRTPKFVKQYAQIDTVLEEALIQYTKEVKARTFPEDMHTFHIKEEVLDGLYGGMRSAIRKRLIELFTASSQDFVSSQQICDELGCSRTAVWKHMEDLRKEGYEVEAVRRKGYRLLRKPDKISEDEILFGLETESFGRHIYFQKEVASTQLIAHDLVNEGAPHGTIVVSDHQTDGKGRLQRTWHSPNGTGIWMSLILRPEIPLYKAPQMTLLASVAIAEAIAKQTGLTPSIKWPNDILLNGKKVVGILTELKAEADQVHAVIIGPGINVNQTADDFPAELKDVATSLRMELNEKVDRAALIQQIMSAFEKRYDDYMKQGFAPIKQLWESLAMTIGQHIVARTVNGQYTGKALGINEEGVLLLETEDGIQKIYSADIEIKMNEPFTHAIPILHTLHEHGHQAYFVGGAVRDVLLGREIGDIDIATDATPDKVESLFEKTVDVGKEHGTVIVLHEGVSYEVTTFRTESEYEDFRRPKEVAFIKSLKEDLLRRDLTINAMAMDINGEIIDHVGGKQDIKRKRIQTVGDPACRFQEDALRMMRAVRFLSQLGFELTDETAEAMKKDKHLLANISVERKKIEMEKLLKGRHCEQAIQVLISTKLYEELPGLSFQSFPYYLLDGLEEVWGACIHLLGLDEAEAAVFLKEWKLSTKLLKDAIAISKYVDCDWDAENMFEAGEHVLLSSLKITQLKHERRIFFDELEAAKRSYDALPIKKLQDLAVSGKDLMAFRQKTSGKWIAEELHFVKKAVLQNRLENRKEAIEEWLKECDMKKLKVGITCYPSVGGSGIIATELGKRLAEKGHDVHFITSSIPFRLNKVYPNIYFHEVDVNQYAVFQYPPYDLALASKLAEVAKREKLDIIHAHYAVPHAVCAFLAKQMTGHSVKVVTTLHGTDITVLGYDPSLKEVIRFAIESSDRVTAVSHSLAAQTYDLIKPDKKIDTIHNFVDERVYLREDHDLLKTHYGLLPNEKVIIHVSNFRKVKRVHDVIHVFQKISEQVQAKLLLIGDGPEKSVVCELVKKLGLTDRVLFLGKQEKVEELYSISDLKLLLSEKESFGLVLLEAMACGVPCIGTDVGGIPEVITHGETGFLVPLGDIDGAAKYAVSLLNDEALHEKVSAAAQSSVQAHFSSEKIVSEYEKLYLELIEGDMKRLDILAFGAHSDDVEIGMGGTIAKYVKKGARVGICDLTQAELSSNGTVESRKEEAKAAAAILGVRARIQLTLPDRGLYLNDEAMKEIAGVIRTYKPKLIFAPHHQDRHPDHGHAGSLVEEAAFSAGIHKFEDSYKQPAHKISQMYYYMINGHHRPDFVIDISEEMHQKIDSLHAYKSQFIKSANSVETPLVNGYIDFVKMRESMYGREVNKAYAEGFITKKPLLMDDDLLGGMNIALIAHDKKKSDMIQFATAYRDILADHTLYATGTTGLRVKEATGLPIHRFQSGPLGGDQQIGALIADNAMDLVLFFRDPLTAQPHEPDVSALIRLCDVYTIPLATNMGTAEILVRNLNKGTFDFRDVAKNGGTNVNFVSNFTDVDDKLIKAANELGEDVPTIADRFIQAYFEDVSALGCKKADLHPRVTENMDDIIAFIATLIEKGYAYEADGDVYYSTRSFEGYGKLSHQSIDELKTGARIRVGEKKRDALDFALWKAAKDQEISWDSPWGEGRPGWHIECSAMVKKYLGDTIDIHAGGQDLTFPHHENEIAQSEALTGKPFAKYWMHNGYINIDNEKMSKSLGNFVLVHDIVKEQDPDVLRFFMLSVHYRHPINYSMDLLESTKSAFNRLKTSYANLHHRLESSTNITEDNAEWLAKIEEQRATFISEMNDDFNTANAISVLFELAKQANYYMENDHTSEEVIKAFIGLFQEITSVLGFSLEEKHTLDEEVEALIEKRNEARRNRDFALSDQIRDQLKNMNIVLEDTPQGTRWKRGEMTNETIKVVIAGARGRMGIEAVKLAEETGHFQLVAALDHVHEGKKLSDVIHTTSHAPIYTDIDVCLSETAPDVLIDLTTPEIGKVHTKKALEHGVRPVVGTTGFSEDDLKELQQLTEEKGIGCIIAPNFAVGAVLMMKFAKMAANYFPDVEIIELHHDKKLDAPSGTGLKTAEMIAEVRESKKQGHPEEKELIEGARGADYDGIRLHSVRLPGMIAHQEVLFGMDGQTLTIRHDSYNRASFMSGVKLSVEQVMHIDQLVYGLENIIDMLKEIRLKNIVFILIGSAIFSFGLVHFNMQNNLAEGGFTGITLLLYFLFHIDPSISNLVLNIPIFFIGWKMLGRTMFTYTIVGTVSLSVFLAIFQRFQIHMPLQHDLALAALFAGVFIGTGLGIIFKFGGTTGGVDIIARLINKHYQVAMGRTMFIFDACVITISLTYLNYKEAMYTLVAVFVAAKVIDFMQEGAYAAKGAMIISEKDDIIQKKITDEMERGVTILKGVGSYTKQERNVLYCVVPKNELVHLKSVVTSVDPHAFVSVSDVHDVLGEGFTLDEHKKPLIAMILLFFLVLHPAVAKGEEANTLQELTELSDSIFQLTRQAKYDEALQVALYVEKTFKAENWRGTLTNTQIRQITLGYQDMIKGLPQEELNEREKLRYASQFRMLLDAIQSDSEPLWGSLEKPIMGSFPTLKKEVKDPESTTFYETWNELVSLYDMIYPSLTIDISPEKLQTIKQHMEVIEQGEFLKASSGTKLERLTKLEEDLSSVFAHVDEDEADPSLLWVILTTGSIILLTLTYVGFRKYRAEKEKKQKRVYGYYWYIPQLVETPAVFLAFVPDSPTASFFFLFVLLAFLMKRNAPYFEALALVTLIKYGLWAVGMNIFVLLSVDDFPWEGYMLIGSHFAMAVQAVLFAPYYRFQMRHLVVAGIWILHNDVIDYVFGMMPRYSMLSAYSNEIGYATFWLSIAVLLVSYYLVLSKKSVKLELPHRGKGMKFVGDSRIPAERKPNIPKDYSEYPGKTEAFWPNFLLKEWLVGAVFLIGFLVLTVVHAPPLERMADPTDTGYIPLPDWYFLFLYQLLKYEFAAGSFTVVGAMIMPGIAFGALLLAPFLDSGPERRPYRRPIAVGMMILAVGAATYLTWESVATHDWEAAAKQGEIKKEAEIDTSAEEYKIYQEQTCISCHGDNMQGGAAGPSLVDNGLSPEEIAKIAVEGKGNMPKGVFKGSDEELEKLSKYLSEVKSKMLNKIYDWVDERLDITPIWRDIADHEVPEHVNPAHHFSAFVYCFGGLTFFVTVIQVLSGMFLTMYYVPDIKNAWESVYYLQNEVAFGQIVRGMHHWGASLVIVMMFLHTLRVFFQGAYKKPRELNWIVGVLIFFVMLGLGFTGYLLPWDMKALFATKVGLQIAEATPFIGKEIKTLLAGHPDIVGAQTLTRFFAIHVFFLPAALFGLMAAHFIMIRKQGISGPLMAAGMLMPMVRFALDPVLKGTEDQDMVQVVSVDELTKEPKRFDFKIDQVDAWYESKESRSAWVYKEGDEIVALSPICKHLGCTVNWNSDPKNPNKFFCPCHYGLYDKDGTNVPGTPPLAPLDHYKQQVKDGYLYLGKAVPKGEGMKFQAEDADRFLQSRAYIDTAIIPLVGINAQMKQTVSLGEFTILVAEELERQLKGRVFLFPPHTYLEVKQEDILTMKQSLKDHFQHVALITSDHQWKEHAEIGELFLLKPVPLEHLKVELKQKVIQDSVEQILNFLLQKWNPSMEKVHFVEQAEFCPRGIIMSTHCVDEVPFRFYKENIMTTDAEKSFHDIRLNKQQDLFIQLNFRSAYRSPEYAAVLETNPHIPKDLYENEKDKDLAEKVLEHSIATFQKERLMKEIDEALDRHDQETFNKLAKELSLLSMNSSLQEAIKLVEAGETEKGLQTLAQAEKHLHDEEKAQAAQLYYDWGDIDKARNLISDLHDLYPEETGLTCFYAELLIDSDEEEKAIAVLETIPEDDDAYPESLLLMADLYQMQGLFEVSEQKLLKAKELLPNEAIIDFALGELYFSQGLSKKAADFFYKVADQQHEVGGVNVYQRLAESLSTAGEFEDALEWYEKAVKDQADPNTLFGYGFTAMRAGRTKTAIQQLTELKDIDPSYSSLYMPLAKSYEEEGLYHEALEVVKEGIKVDEYNKELYLYGAKIDLKNGDSVDAKKLLQEALALDPGYIEAVQTLLAIYLNEELFDEILDVIKEVKSFGEDDPKWNWYAASASVGREEYKEAAEYFKLALPDFDEERDFLYEYASFLLEEGRQKEALPLLRKVLEKDGTNEEIEETILRIEDEISLMLNFEKLKDGKQLNGLALAYMGDAIFEVYVRHHLLQTGATKPNELHKRASKIVSAKSQAAILFTLQQQGFFTEAEEAVLKRGRNAKSGTVPKNTDVQTYRYSTAFEALMGYLFIEKQDERLEELIGQAIEIGTSGRKTNESATMNGEIHIPGDKSISHRSVMFGAIADGTTVVKNFLPGADCLSTIDCFRKMGVEIEQKGTDVVIHGKGLKELKEPSDILDVGNSGTTIRLMMGILAGCEFHSTLIGDESIAKRPMKRVTGPLKQLGAKIDGRANGEYTPLSIRGGHLKGITYESPVASAQIKSAVLLAGLQAEGTTTLTEPHKSRDHTERMLSMFGVKLDEDEQSVSIEGGQTLTATDIFVPGDISSAAFFLVAGSIVPNSRIVLKNVGLNKTRTGIIDVLKLMGANLEINEVDAKGGEPYGDLTISTSSLKGIEISGDMISRLIDEIPIIALLATQAEGTTIIKDAAELKVKETNRIDTVVSELKKLGADIEATDDGMKIHGKTMLQGGAVVSSYGDHRIGMMLGIAACMTKQAIEIEDTEAVRVSYPNFFEHIEYLTKTVMNDANETILIAGLGLIGGSIALSIKKEYPHKKIVGFDVSKEQMVAATKLGIIDATADSFLTGLEESSTIILATPVQQTVKMLSDIADSGIERELTITDVGSTKQKVVHFAEKVLPEHYQFIGGHPMAGSHKSGVIAAKDFLFENAFYILTPAKETNHQAVDRLMDLLKGTNAHFIEMTPEEHDAVTSVISHFPHIVAASLVHQAHHFEEQFPLVKRFAAGGFRDITRIASSNPAMWRDILLHNKHKILDRFHEWKKEINRIETFVQQEDAEGLFSYFQDAKEYRDGLPLRKKGAIPAFYDLYVDVPDHPGVISEITGHLASENISITNIRIIETREDINGILRISFQTDDDRKRAEICIKNRANYDTFYADMQIKDQLKQLKPYQPGKPIEEVKKEYQLDKIVKLASNENPFGCSVHAREAIQAELEHLAIYPDGYSASLRTELAEFLQVSEKQLIFGNGSDELVQIIARAFLDQHTNTVIPSPSFPQYRHNAVIEHAEIREVPLLDGGAHDLKGMLDAIDENTKVVWVCNPNNPTGNHLSESEIVAFLDEVPAHVLVVLDEAYVEYVRAEDFPDSLSLLQSHQNVIVLRTFSKAYGLAALRVGYGIASEELITAIEPAREPFNTSRIAQAAARAAIKDQDFIQSCRQKNEAGLKQYQDFADRFGLYIYPSQTNFVLIDFKRDADELFNALLKKGYIVRSGKALGFPTSLRITVGTKEQNEEILSTLADLMIRFQLEQDEKLFIPFITAGDPSEDITIDLAISLQAAGAHAIELGVPYSDPLADGPVIQRASKRALNHGMNIVKAIELAGKMKKNGVKIPVILFTYYNPVLQLDTEYFFALLRKNHISGLLTPDLPFEESSELQKNCQTHDISYISLVAPTSKERLVNIVEQAEGFVYCVSSLGVTGVRQSFDASITDFIQQVKQLSHIPVAVGFGISTREQVDSMNKLSDGVVVGSALVKKIEELQEQLLASDTRQEALREFETYAKTFSPLYSFKMKLLGAEVIPVTSGNGTLKDATNEAIRYWVQHCSDHFYMIGSVVGPHPYPQIVSEFQRMIGDEAKEQLLEKEGRLPHKVIACVGGGSNAIGMYRAFLDEEVDIIGVEAAGKGIDTPLHAATITKGTKGVIHGSLTYLIQDEFGQIIEPYSISAGLDYPGIGPEHAYLHASGRVQYVSATDEEALDALKLLTEKEGILPAIESAHALAKAFEVSKTMNEDEIVLVCLSGRGDKDVHTLMNVLESEGKQNKPYVKYCGAVSQEDVECIAQSHADAIGFIFAPSKRQVLPDQVKQWLTQTKCKKKIAGVFVNEKIQRVREITKQIPLDIVQLHGDETQDDAKEIKQQTGAVVWKVFHHERDTLEKMTSFAPVVDGFLIDAKVKGMRGGSGTAFAWEAVPLYVKHALEKTCVIAGGITPETIADLLAYGPEAIDLSSGIEENGKKSSAKIEALEERMLNDVRISKMLNQIIARKKEHVQTLQLPVDEHFERRSFKEALMNPHRSIGLIAEVKKASPSKGIIQPNFDPLQTAKAYEKSNADCLSVLTDEPFFQGKNEYLSLIKKHVDRPILRKDFIIDSIQVEESRRIGADAILLIGEVLEPQKLHELYAEAKENGLDVLVEVHAADTLENILKLFTPEIIGVNNRNLNTFTTTVEQTKEIAPLVPKEVLLVSESGIRTFDDLTFVKNHGAGAVLVGESLMREQSQEKAVQALFGEMHDMMSGVLTDAEVAASLSILAHRGETAEEMTGFVKAMRQNAAPMERSLDVVDTCGTGGDGLSTFNISTAAAIVASAAGAKIAKHGNRSVSSKSGSADVLECLGIHIQSTPEETSRQIQEKNMGFLFAPLYHSSMKQVATVRKQLGFRTVFNLLGPLCHPMQAKKQIIGVYSKEKAKLMAKALAPLEPEHVLFVCGEDGLDELTITANSYVIELKKDVMTEYTLNPEDFGLQKGYLSDIQVQSPEESAKLIQNILNHQTVGAPLHITALNAGAALYVAGKSENLMAGTLKAIETIKNGAAKEQLARLKQLTQFLKDSESYKTIPIVETITVDTLSPIQIVEKLKQDIVYLLESKDESSSWSRYSFIGLHPFLTLHDDQNKYIARDAAGQEVMQKQELKELLDWMKEQYQIKAPDIDIPFTGGAVGYLSYDLIPNIEPSVRPHRNASLAENCTLFVCQTMIAFDHETNHVHFIQYTQLTGHEAEDEKIRAYKENQKQLEQMIHKLHSKTDMKELILTGNMNEPPSFEHVTSTYEKAQFLKDVEKIKEYIRAGDIFQGVLSQRFDIPVSVSSFELYRVLRIVNPSPYMYFMKLKDRDLVGSSPERLIHAKNRHLEIHPIAGTRKRGRTREEDAELAKELLEDEKEKAEHYMLVDLARNDVGRVAEYGSVSVPTFTKVVNFSHVMHIISIVTGKLKRDTHPVDALMSAFPAGTLTGAPKIRAMQLLNEMEPEPRETYGGCIAYIGFDGNIDSCITIRTMSVKNQTASIQAGAGIVADSVPENEWEETCNKAGALLKAIQLAEHIFSEKESVQDESPTISSCMIEDTETEVLNKTKQLLEAIISRNQVDPERVVQILISATQDIHSVFPAKALRQFEGWTYVPVTCMQELDIDGGLKQCIRVLMTVQTDTKQEDIQHVYLEEAVTLRPDLQLTKNKELMSQQHDYVIGKNAVIETLKSDRELYKLWMAENTVKGQAQQVIELAKKQNITIQYVPRKKLDQMVTGQHQGIVAQVAAYEYAELDDLYQIAEKRNEQPFFLILDEIEDPHNLGSIMRTADAVGAHGIVIPKRRAVGLTTTVAKASTGAIEHIPVAKVTNLSRALDEMKERGIWVAGTDASAKQDYRQFDGTMPLALVIGSEGKGIGRLIKEKCDFLIKLPMAGKVTSLNASVAAGLLMYEVYRKRYPLGETSTGHSYTKLLIVTDTVVDAIYGDEMVRLLQQKWPVNKVVVPSGEQSKSFAEFEHIHTKAIQFQLDRSACIIALGGGVIGDLAGFAAATYMRGIDFIQVPTTLLAHDSAVGGKTGINHPLGKNLIGAFHQPKAVIYDTSMLETLSQIERRSGFAEVIKHALISSEDFLSELMSIRSLSDLSKSELAHMLYQGIQVKASIVQEDEKEQGVRAFLNLGHTLGHAIEAEYGYGAITHGDAIAIGMQFALYVSEKQLGLSLNRLELKEWMQELGFPVQVTPDISTKTFVDRMIGDKKARGGSVQFVLLKQIGDVTLQSFTKDELHYWLEEWKREEGCMRYLTAGESHGPQLTTIIEGVPAGLYIEQDDINYELARRQKGHGRGRRMQIEKDQAKVLSGVRHGRTLGSPIALVVENNDWKHWTKVMGAEPITEEEESEMKRQISRPRPGHADLNGAIKYGHRDMRNVLERSSARETTVRVAAGAVAKQILAHLGIKVAGHVLEIGGVKAAHTAYESIEDLQKVTEESPVRCYDSEAGQQMMDAIDEAKKNGDSIGGIVEVIVEGMPVGVGSYVHYDRKLDSKLAGAVLSINAFKGVEFGIGFEAASKNGSEVHDEIIWDEEKGYTRKTNRLGGLEGGMSTGMPIVVRGVMKPIPTLYKPLQSVDIETKEPFSASIERSDSCAVPAASVVAEAVVAWEIANAVVEQFGLDQIDRIKENVEKMRQLQREFMDPYQVFVGKWKKLTGVDLNLYKEAQMKRRLTSLYDKKGFKDFEAFAAALEKDRALLDETMDRMTINVSEFYRNYQRWEVLDQKILPLLKNGGTLKIWSAACSTGEEPYTLSMLLSSHPLVKDFQIIATDIDDKVLQSAQKGRYHERSLQEVPDHIKQKYFTKEDSSFYTVKNEVRKHIQFKKHNLLADPYEKQLDLIVCRNVLIYFTEEAKEEIYLKMSSSLKQNGVLFVGSTEQIFHPEKFGLTSADTFFYQKKMVKPDGVERQLIGDIVSRFEKKGLQLVGAKLMSIPKEVAETHYGEHKEKPFFGELVDFITSGPVFAMVWQGEQVVDVTRQIIGKTNPKEALPGTIRGDYGLTVGKNIIHGSDSPESAEREINLFFKQEELTSWDQTISSWIYMKLKAMISFLNHDIDIIEKELEQTVRSDYALLSEAGLHLLQAGGKRIRPVFVLLSGMFGDYDINKIKYVAVALELIHMASLVHDDVIDDAELRRGKPTIKAKWDNRIAMYTGDYMFARSLEYMTKINHPMAHEILSKMVVELCLGEIEQVKDKYNMEQNLRTYLRRIKRKTALLIAGSCQLGAIAAGTDEKTHKALYWFGYYVGMSYQIIDDVLDFTSTEEELGKPVGGDLLQGNVTLPVLYALKNPTLEGQLKLINSETTEKQLKPVIESLKQTDAIDRSIRVSEMYLKKAFEQLDKLPRGRARTSLASIAKYIGKRKFMQDIYGILSNLNIKLNKKLSHPYLAKHLRAPLIDEDKLLLFHAMFDEAQIDAEKKENYILTAMLVQIALDTHDEVTTAAAIKQDEFKNRQLTILAGDYFSGLYYSLLSDMKDIYMIRTLATAIKEINEHKIRLYDRSIQDAAHFYKSVATVESALFQRISEHFQLTHWNEIASRFLVYKRFMKQNDSYTDAYSCFDNFENEGYEKAKRPIKEHLVSSPVVQKELLNRLDHMKNEPAYHQKVEEGVIKAIDNGVNVIGLTRGSDTRFHHSEKLDKGEVIIAQFTEHTSAIKVRGDAVIQTSFGEIQSEAKMSEINKELIEHAVRDILKAIGEDPDREGLLDTPKRVAKMYEEVFSGLNEDPKEHFKTIFGEDHEELVLVKDIAFHSMCEHHLVPFYGKAHVAYIPRGGKVTGLSKLARAVEAVAKRPQLQERITSTIADSMVETLNPHGVMIVVEAEHMCMTMRGVKKPGAKTVTSAVRGTFANDAAARAEVLSFIKNDMNKTELINAVAEASELSKKDATKAVDSVFDTILDALKNGDKIQLIGFGNFEVRERSARKGRNPQTGAEIEIPASKVPAFKPGKALKDAVAGKMEKVDIFKDIAERTGGDIYLGVVGAVRTGKSTFIKKFMELVVLPNINNEADRARAQDELPQSAAGKTIMTTEPKFVPNQAASIHVSDGLDVNIRLVDCVGYTVPGARGYEDENGPRMINTPWYEEPIPFHEAAEIGTRKVIQEHSTIGVVITTDGSIGEIPRHDYIESEERVIDELKEVGKPFIMVINSVRPYHPETEALRQELSQKYDIPVLAMSVESMREQDVLSVLREALYEFPVLEVNVNLPSWVMVLKEDHWLRESYQDSVKETVKDIKRLRDVDRVVGQFSEFDFIERAGLAGIEMGQGIAEIDLYAPDDLYDHILKEVVGVEIRGKDHLLELMQDFAHAKTEYDQVSDALKMVKQTGYGIAAPALSDMSLDEPEIIRQGSRFGVRLKAVAPSIHMIKVDVESEFAPIIGTEKQSEELVRYLMQDFEDDPLSIWNSDIFGRSLSSLVREGIQAKLSLMPENARYKLKETLERIINEGSGGLIAIILMDILLVDGYNMIGAWPQLQHLKENSFEEARDVLIQHLAEYQAYTGYRVIVVFDAHMVKGIEKKRTNHRVEVIFTRENETADERIEKLAQDLNNIRTQIHVATSDFTEQWAIFGQGALRKSARELLREIEVIERKIETRVKKITSDKPASKIELSEDVLKTFEKWRRGNLEMIRAKVSVTLLALMLLTGCLYPENRKAENRVPYEEQLQSVQTAIEEFQKATNGLLPIETKEADTPVYQKYVIDFKRLSPRYLHDVPSTSYEGGGEYIYVLTDVEKKPTVKLLDVKMTQTINELRLRIKMYQDEHTYPPYGKVVSANLYTLNEKKLGLKSPPAVMSPVTGNSLPLLISSNGDIYVDYRSDFAHILKNTKQKLKPGENIQDVYWQETPFVPAFSVPYTINKKGEPAFLEKMWFALGSMGLMFLAVVTIYFSRFKLKSKFLKITASTVAYSLMLISGIIVFLVVFSGPVNEMKKISVLGAGSWGTALALVLADNHHDVHMWGHRQELIDQINEKHENHDYLPNVELPASIQATTDLKQALEGTEAIIVAVPTKAIREVLKQANELISSKVPFVHVSKGIEPDTLLRISQMIEQEVPSEKREAVVVLSGPSHAEEVGLRHPTTVTVSSENIEAAQFVQDLFMNNHFRVYTNPDVIGVEIGGALKNIIALAAGITDGLGYGDNAKAALITRGLAEIARLGTKMGGNPLTFAGLTGVGDLIVTCTSVHSRNWRCGNLLGKGYKLEEVLEKMGMVVEGVRTTKGAYQLSKEYKVSMPITEALYGVLFEGKKVDDAVESLMARVKTHEMEDLVNMFENQTKMGKPVVAIVGRPNVGKSTIFNRIAGERISIVEDTPGVTRDRIYSSAEWLNYDFNLIDTGGIDIGDEPFLAQIRHQAEIAMDEADVIIFMVNGRDGVTSADEEVAKILYRTKKPVVLAVNKLDNPEMRSDVYDFYALGFGEPFPISGTHGLGLGDLLDAVAEHFKNLPDTQYAEEVVQFCLIGRPNVGKSSLVNAMLGEDRVIVSNIAGTTRDAVDTMFTYNQRDFVIVDTAGMRKKGKVYETTEKYSVLRALKAIDRSDVVAVVLDGEEGIIEQDKRIAGYAHEAGKAVVIIVNKWDAVEKDERTMKEFEQNIREHFQFLDYAPVLFMSALTKKRIHTLMPSIITASENHAMRVQTNILNDIIMDAVAMNPTPTHNGQRLKIYYATQVAIKPPSFVVFVNDPELMHFSYERFLENRIRDAFGFEGTPIKIFARARKMANTIEQFILAVATTNKERVIGGTAVFFCENKEELDMYAMNLEAILDGIAHGIGEDLYLIVKHFMTRAERKKQHIEHALSTGQHAATGLEDVSFVHASLPDLATSQIDTHTTIGGLTFGSPIFINAMTGGGGESTYEINRSLSIAAKETNIPVAVGSQMAALKDKEERRTYEVVRKVNPDGIVFANLGSEATIKQAQEAVSMLEANMLQIHLNVIQEIVMPEGDRDFRGALERIAAIVESVGVPVVVKEVGFGMSKETARKLFYAGVAAIDVGGFGGTNFSMIENLRRQKALRYFDQWGIPTAASLAEVHTAFQNQTILASGGIQDALDVTKSLALGASAAGLAGFFLKSLTSGGESGLIADIMDLQEDIKMMMTVLGVKTIEELRQAPVVISGETSHWLKERGVDTTYYSLRMTEEMNQIDVQVPEVGDVVKGIVSKVEDKHVNVDIVNVKQPGIIPISELSSLHVEKASDVVKDGDELELKVTKVEDDALILSKRAVDADRAWEDLEKKFETKEVFEAEVKDVVKGGLVVDIGVRGFIPASLVEAHYVEDFTDYKGKTLSLVVVELDREKNRVILSHRAVVEQEQLDKKQDFLQKLEVGSVIDGKVQRLTDFGAFVDIGGIDGLVHISQLSHAHVEKPSDVVEEGQEVQVKVLAVDRDNERISLSIKETLPGPWSQIGEKVKQGDVLEGTVQRLVSFGAFVEILPGVEGLVHISMLQIGDAITIEYVNENEVKTAKSKVLENNNDDIFINYPADKETGRTIYLNQQTEITVFFFDENQIPYKCKSEVIGKRKEDIPMIVISIPPKEEMVRLQRREYLRVDTMIKATIMQTDEEPFDTFIVNISAGGVAIAVPEGVSLKDYGEVATEFELPLKEPVKIKAVAEMNRVYQDEQSGKTRAIMEFSEITNDHQQHIMKYCFQQQLLTRVKKIKQIVLIFSIVLSSLLTESKSEAFTSQVIQRGATGEDVVELQARLQYNGFYNGKIDGVYGWGTYWAVRNFQSQFGIKKVDGLVGEKTKSLLVQKTKYYKEFVQKQLQQGNQFTHYGGKPLDQQTKKRSTQKKTAQTKENQKSQSGSSATAANMPGGFSSNDIQLLSQAVYSEARGEPYEGQVAIAAVILNRLNNPTFPNTIAGVIFEPLAFTAVADGQFYMTPDETAKKAVFDAINGWDPSESAIYYFNPDTATSPWIWGRPQIKRIGKHIFCEMIAIISAGLAPGIALLSYFYLKDQYDNEPVHMVIRSFMLGVILVFPTMFIQYVLQEENIATNPILISFVTSGFLEESLKWFILMVSVYAHAQFDEHYDGIVYGTSVSLGFATLENILYLVGHGVEYAFTRALLPVSSHALFGVVMGFYIGKARFSDKKEQRKWLILSLTLPVLFHGLYDFILLGMKNWGYIMVPFMIFLWWFGLRKAKKARAVKMVQMEDEQVIERVHVGDSDALDYLITKYRNFVRAKARSYFLIGADREDIVQEGMIGLYKSIRDFREDKLTSFKAFAELCITRQIITAIKTATRQKHIPLNSYVSLDKPIYDEESDRTLLDVISGAKALNPEDLIISKEEFDDIEMKMGELLSELERKVLVLYLDGRSYQEISEDLNRHVKSIDNALQRVKRKLEKYLELREISLMKQEKAIIIGGGPCGLSAAIAFKQIGIDALVIEKGNVVNSIYHYPTHQTFFSTSEKLEIGDVAFITENRKPVRIQALSYYREVVRRKSLRVHAFEKVNAVTKQDGRFTVNTSKDDYSCDYVVIATGYYDHPNYMNVKGEDLPHVYHYFKEGHPYFDKDVTVIGGKNSSVDAALELVKCGSRVTVLYRGTEYSSSIKPWILPEFEALVRNGTIRMEFGAQVKEITEEEVIFTNQQDQTDRVKSDYVFAMTGYHPDHSFLEKMGVTIDQESGRPAFDEQTMETNVEGIFIAGVIAAGNNANEIFIENGRFHGGLIAEEINKRINGMRLERLNYNKIKIFLTLDDLTDRGLTKEDLWKDSFKVHQLFKDMMNEANQELGFEANGPIAVEVFSLQAQGMVVIVTKSQQEDADDEFDEDYIEMQVKLDESKHVLYQFASFEDVIQLSHSLSRIGLLGGTVYHYEGQYYLSLDDVGELSADTVISILAEFGSPTTLTIHRLKEYGKVIMQEDAVKTIQMYFIGFTAAIAAVTTGVCVTAKMVKTAKQNNIKKHYFTIEALQSDRPAVIFFISDTHRRLISDTLLAEIRQEEPDVIMIGGDLAEKGVPYARIEENVKRLSRIAPVYFVWGNNDHELHQQRLKEILHAYDVTTLQNETAVWNFEGQRIKIGGIDDIRLEKADYEAIRPEFVKEDVNILLSHNPDVHHLMSEEEGIDLVLSGHTHGGQIRIGKFGPYEKGRTGQVKGAFFLISNGYGTTKIPMRLGAEPETHLIYLMDQPTQKMMETLIKRKHKYEGFAKQCKRWQWTALLSLAILLFYFVITSLQPEAMIATLLGHEVFLFWIMAEVFAFYASYYYKKKEEKAEDEYHRLRCEIIQKSTDLFTQLLMLVISFLLGIFMFDHWTDFTSLWEIQDARILTYGIGGAVLVIIVDAIVMKVFPAHMYDDGGLNEKMFKNRSIPHIVWLTLLIAFSEEILFRGIVQQQFGLEIASIVFALLHFRYLSKILLFILVVSISIFLGLLYEWTGNLFVPVMTHFVIDLVFACQIRLKYRGRDEHGRNVENEEKERAMRYFGYDSFKTGQEDIIQSVLNQKDTVAMLPTGGGKSICYQIPGYMTDGLVLIISPLLSLMEDQVERMKMRGEKRVAALNSTLSFQERRHIIRHLPSYKFLFVAPEALMSEVLLEQLKSMHIGLFVVDEAHCISEWGHDFRPEYSKLGEWREALGHPVALALTATATKQTLKDTVQTLRLQHPDFHIHSVNRPNIALLKEAHETKEAKEKRAIELVEFLQGPGLIYCPTRQMTEDMALFMKQKTHQRVEYYHGGMDAGDRMLIQQQFISGQLDLICCTSAFGMGIDKADIRFVIHMSPPQSIEAFMQEIGRAGRDGKNSVSILLYTEEDADIQQHLIQAEGFVDPEIDFFLARLTQTQTNDEKKLREQLMESGLQETRARMLIHYYQPRVLLMKLKEKLQDRQTEKLRKVWQFKERITGHSCFRQSLLSYFYEQLDQTESSGNCCSSCGLDLSDYEKKEQPLELNEMKHWNTVLNRMFHLMDSVYKLNGERSISAVYHLFKGKKSSQTIQDASLFQLSKYFGCYPGFTRDQLNRSTIKLDEEHYIKKTGETFTVTDAGQRMLNQYFLEKPMPVYFHGAKYHDKAKVLWMRLSLLVQVLSHHMAGSYQYVPIQRDVSVQSWTKSFLKQHHEKNKLSEELHHELETLLSRISDQEALIFVYSLTSNERIGRTYQQMAEWLKEDVWYVYLVFWNVLHYFIHAAQKGEALVMQQLVGDLEFKRVLTTSTHKTLELVQKGFDIDQIAHIRSLKKATIEDHIVELSIHEPNFSIEPYVSEEAQQAIHAVARELQTNKMKLIKEKLEHSFTYFQIRLALTRMVKANGMAKYTIVDKDTCIACGACGAAAPDIYDYDDEGIAFVTLDDNQGTVEVPEVLEEDMLDAFEGCPTDSIKVADESFEGDPLKHEMLSSISFVLILLDFPFPGLPAYLKIDFSDIPAIIAILIYGPGAGIAVEALKNVLHYLIQGSMSGVPVGQVANFIAGTLFILPVAFMFKKIKSAKGMAWSMIAGTLLMTVMMSILNYFLFLPAYTWFLNAPELSDHALKTTITAGILPFNFIKGIIITIVFSLIFVKMRPWFENKRRLQNSMHETFQKIYDSYHQDLYQFLFYMVKDKNQAEDLVQEVYIRVLHSYKTFEGRSSEKTWLFSIARHVAIDWFRKQQTIRQRVLGTFDWDKQDVKDPDLLPDELAVQDENTKEIYAALDHCTIDQRAVIILRFIQGYSIMETAKALKFSESKVKTTQHRGLKVLRKHMELLKEELVNEQVRLERRTNMRIISFLKSVGKEMKKVSWPKKNEMVRYTITVILTVVFFAIFFSFLDIGISQLIELIMKLWKSVVGKLWLTILFLVLIVLSILTVLLLEFIENYHVEEAKSDLTQMANKVAVILESHEDQSLARSITSELADKLTSIAIIQEDGLEWYSSEKDGKLPAITKKQIEADSDLNQALKDRKKISKRAEPDAGNQKDERIVVGVPYEANGKKGMVFLSQSLLAVEQTTKHTTRYIFLAAGIAIVLTTIFAFFLSTRVTYPLRKMREGAQDLAKGKFDTKIPILTQDEIGELAIAFNQMGKQLKFHITALNQEKEHLSNILSSMADGVITINIDGTILMTNPPAERFLQAWYYEQNMKIKDGDELPPEARELFHTAVSTEKEQMIEVTLQGRTWVLLMSPLYNQQDVRGAVAVLRDMTEERRLDKLRKDFIANVSHELRTPIAMLQGYSEAIVDDIAGSEEEKKEIAQIIYDESLRMGRLVNDLLDLARMEAGHITLNLESTDTEELTEKIYRKFLGIAKEKQIDLTYNIQVDEPYFVFDPDKIEQVFTNLIDNAIRHTPEGGEVHFSVQSVENGLKMDVKDSGSGIPEEDLPFIFERFYKADKARTRGRSGTGLGLAIVKNIVEAHQGSIHAHSKTGAGTHFTFYIPRKKMEHTTQTKILVVDDEARIRRLLKMYLERENYEIDEAENGDEAIQKGLQTDYDLILLDLMMPGTDGIEVCNQIRDKKATPIIMLTAKGEEANRVQGFEAGTDDYIVKPFSPREVVLRVKALLRRSSQTSYLNTGTTTKDVLVFSHLSIDHDAHRVTADGKEVSLTPKEYELLYFLAKTPDKVYDREKLLKEVWQYEFFGDLRTVDTHVKRLREKLNKVSPEAAKKIVTVWGVGYKFEVGAEMAAVSENLLFAAFLFYLAAVPFFGGAIKGRRNKAALIGITLTIIGFLSQLGYFISRWIASGHAPVSNLFEFTTAFGMMLVLAFIILYFVYQVSVLGLFTLPIALLIIAYASMFPSDISPLIPSLQSNWLYIHVTTAALGQAILAISFVAGVIFLLKHVDQTKPGKKTFGLELVIFMIVVTLAFIAVTSIFRMTGYEATFNWIDKNKEKSVMVYELPALVGPHKGELVSEDRLEPFVELPPVFSGRKVNTVLWSFSVGLIIYGLIRLIIRKRLSALLQPLVKQVNLDLVDEIGYRAVSIGFPVFALGGLIFAMIWAQIAWTRFWGWDPKEVWALITFLFYAAYLHLRLSRGWHGEKSAWLAVIGFAIIMFNLIFVNLVIAGLHSYAMKEVKCECGHINPIGTLLCESCGNAKEKNSSKLLDMRYDGSARRSQTYNKTIVDKVWNFFSSVKVGVWLIVITLLASSLGTIFPQERFIPPGASASTYYEEQYGSFGKLYYTLGFHDLYNSWWFLALIASIGISLVICSLDRVIPLYRALKNQGVIKKEGFMRRQRLFSETDKTLDQHTYEGIIRVMKQKRYRVREENGYILAEKGRFSRWGPYVNHIGLIIFLIGSMLRFVPGMYVDETLWVREGETAPIPGTDGQYFLKNNAFSIDRYETGNEKEVFENAIEKAGDGQVVKSYKTDAVLYKREGEVVLGEKPKLKQVTEHDIKVNEPLKFDNFSLYQVDFKQNELDQMVFQLIRKDTEKSFGTVKINLLEPKSEYDLGSGYKVKVMSYLPDFYFDDDGTPSTKTRNPNNPAFVFEMISPEKPKGEKSFVAIQETVEGSDNNLYKMKFDRVETKNVTGLTVRKDLTLGVLIVGGIIFMIGVVQGMYWQHRRIWLSAKDGKVLVAGHTNKNWFGLKSDLNVLLSGSGIKQPVDQKELPDTTSMKKRRFFIRTGILLVMLAALCYTMYNSVFAKQDRVKEGSIAPNFVLQSVDGDRIELKDLKGKGVFLNFWGTWCGPCKQEFPYMANQYEVFKDRGVEIVAVNVAESKIAVKNFMESYGVNFPVAMDKDRQVTEAYDIGQLPTTLLLNPEGKVIKVIKGTMTERQIYEYMNLIKPMERLQKVIAHAGVASRRKAEELIKEGRVTVNGQTVTELGVKVGSSDKIEVNGLKLEREEPVYFMLYKPRGVISAAEDDKGRKVVTDFFDDVPQRLYPIGRLDYDTSGLILITNDGEFAHKLMHPKYEIDKTYAAKLKGIPSKELLRKLEKGIMLDHKKTAPARAKMLSIDKRKQTCIVQLTIHEGRNRQVRRMFEAIGHDVLKLKREQYSFLHIEGMRPGDRRELSPHEVKRLRAIADHGKSAFMAFINWLSLALIPLIIAGILIAGTIKKVPTYETFVEGGKEGIQIAFSIIPYLVGMLVAITIFRASGALDFVMGLLKPVFTAIGFPAEVVPLAFIRPISGTAALGMTSDLIATYGPDSFIGQLAAVMQGSTDTTLYILTVYFGAVGIKKMGDALKVGLLADLIGVIASVIIVSLLFSGAMVNLIWVFLTVIGLVYAMFNGTMHEVNEAVFKGSKEAVTISIGLISVLVFWLGLMKIAEEAGLLNFFSKMCRPFISKLFPDIPPNHPAMGYILSNLMANFFGLGNAATPLGIKAMEQMKALNGGKNEASRSMITFLAVNTSSITLVPTTVIAIRMTYGADQPTDIVGPTILATLISGIGAILIDRYFHYRRSRRGMAHMNVKAQVDQAGVFLSKVAIEMNGFLNEATLSSLKRLNPEAEAYYCDILSTLRKLAVYSEDAAAVCRKMGQQQTFPQQAAQQMLHRIYHQCIEEFFTPKKDTWYEDSRSAYTGKSSIVFHHEVSADMKQLFSSLEKDFLAMREELEYTTSHQQVKMVMTLDIVNWKAILEALLYAAGDEGLTRKQLMSVLEVDESVLLDIMSSVKEEYQKQERGIELIEYADSYMLLTKKEYSMYLKKLVETPSKGLSQAALEVLAIVSYKQPITRSEVEEIRGVKSERVLHSLVAKALLCEVGRADGPGRAILYGTTPTFLEQFGLKALDELPPLPENVEADGVQEEADLFFENFNQTFEDIKMEKNWYVVHTYSGYENKVKANLEKRVESMGMQDKIFRVVVPEEEETDIKNGKKKVVKKKVFPGYVLVEIVMTDDSWYVVRNTPGVTGFVGSAGSGSKPTALLPGEAETILKRMGLEERKTEIDFELKETVKVIDGPFANFTGSIEEIDYDKSKVKVFVNMFGRETPVELEFTQIDKLYPEAYVAFLHEFHTTRDYFECHEILEEYWKEDPPEQRKEYWVGLIQLAVALYHQRRGNGKGAKRLISNSLHLLEANRSVLSNLGLDDEAFLMLLRTLKKKMDEDMPYESVMLPIKDEALLSLCQEMAQKEGLLFGQESNLSHTFLIEKHRLRDRTDVLLERKKQIERKKSRGMPGEKDVKQLQQTMKSYEMDEDRQLFLWKDGEDIVGAIGVLKTDDQVQIEHISVNPSHRDQGIGKEMVLAVEDIFKTKTLIPNELTQGFFHKCHSESNMFTGIIEEVGTVQSLKKSADAMEIVITCSRVLEDVHLGDSIAINGVCLTVTSFTKGQFAADVMPETVKSTSLDQLTKGSPVNLERAMSSNGRFGGHFVSGHVDGTAVITRIEKKSNAIYYDLKMDKTLTDMLTQKGSIAIDGVSLTIFDLRDSQVTVSIIPHTLEGTIFPTKSMGDIVNIECDMIGKYIYRFLTKEQGDKQPSRLTPSFLKEHGFMGKIKLKIAILFVLLLCLGAGYLYMNGMKIEDVPTAIGESLTNNDKDYTIYEYTIMKIDGDEYYGQAKNGTKIIFNGKKFEDDVADLKKGDRIKAYFSNEKRIDGLIKVVKVVNMTHYMALLFATACGMAVANIYFAQPLLDSLAAEFDITYSSIGIVITITQLCYAAGLLLIVPLGDLLNRRRLIIGQMLLSVLALILVGIAPIVTVLFIGLALVGLLAVVTQVLVAFAASWAAPEERGRIVGLVQSGIVIGILLARTFAGVLTDFAGWRSVYLVSAVIMLILTGVLFRVLPDDSKRESLSYAHLLRSMFVLFIQERILRIRGILALLIFIVFGTLWTSLVLPLSTAPHSLSHTAIGAFGLAGAAGALGAARAGRLADRGFGQFTSGIALVLLFISWFFISLTEHSLIALVIGIIILDLSVQAVHVTNQTMIFTVRPEARSRLTAAYMISYSIGSATGSIVSTSIYANYGWNGVCLFGAAISATAILYWAKKGYIQLTNGKKIEFELYPEAAPGTVANFEKLANEGFYDGLKFHRVIPGFVSQGGDPNGNGTGGPGYTIKCETEGNPHQHERGSLSMAHAGKDTGGSQFFIVHDPQPHLNGVHTVFGKVTSGIEAVLDMEQGQGMEKVEVFKKMMLGMMAALLFLIGAPKVSLADAAVGDVIVTLGQDLTPADRQKVLDELNPPENATKIEVTNKEEHEYLGKYIPRSSIGTRALSSSSITIEKSGTGLTVDTHNIKTITDEMYLNALMTAGVKDAKVVVTAPFEVSGTAALTGLLKAYEVSSDKAIPEDVKQVANEELVTTSKLGDSIGKDNASALIAKIKDDIAKNGVPKTTKEVEEKVDQAASDLNLNLTQDQKDQLVSLFDKMKNINIDWNQVGSQIDKAKDKITKFIESDEGKNLLQKIWDFFVSIWNAIVSVFYRDPKKNEDYFKENVGMGLSFDLGVRKIYIHDQEIQLYYVNGLCDTQYVIYLLKELIEINDNEPESDDLAHVVENRLVNQQVSKVETLDEAVDQVLSGLVAVVVEGENYAFIIDVRSYPGRMPEEPDTEKVVRGARDGFVENIIVNTALIRRRVRDEKLRYKMLKVGERSKADVCVCYIEDIADPDLVDIIEKEVSGIKVDGLTMSDKTIEEFIIKQGYNPFPLVRYTERPDVAANHILEGHVIIITDTSPSVIITPTTIFHHVQHAEEYRQAPAVGTFLRWVRFLGILCSTFLLPIWFLFILEPNLLPDNLSYIGFNKPSHIPVILQVFLADFGVEFLRMAAIHTPTALSTAMGLIAAVLIGQIAIDVGLFTPEVILYVSLAAIGTFTTPSYELSVANKIVRLIILALVAIFKLNGLIIGFTLLLIYLTSIRSLQTPYMWPFLPFNGKALWQVLIRTSVPGSKVRPSIVHPQNRSKIPPNSMGQRRKVILVTDGDIYAAKTIELAAKNVGGRCISSSKGNPSKRTGPELVQMILKTPYDPVFVMFDDSGLTGEGTGETAMKHVARHPEIEVIGAIAVASKTHQAEWTKVHVSIDREGELTEYGVDKHGLPEMEPHKMSGDTVYCLDSLNLPFVVGIGDIGKMGRKDDLSKGSPITMKAVELILERSGFHEERQGKRMDYLIAFVAGGLICVIGQLLLDVLKLTPAHVMTTFVVAGTILDGFGIYDKFIEFAGAGATVPIVSFGHSLLHGAMHQADVHGFIGIGIGIFELTSAGISAAILFSFIIALIFKPKGMQIPAGKANPAPPVGPALGQAGVNIMGFCKEFNARTADQAGLIIPVEISVFEDRSFTFITKTPPAAVLLKKAAGIESGSGEPNRNKVATVKRDKVREIAETKMPDLNAASVESAMRMVEGTARSMGIVIEDMSSLKENYPSKVKTYQPKPPYVLNCIKAFLVGGLICLIGEGLQNFYIHFFDFNEKTAGNPTVATLILISSILTGIGIYDKIGQFAGAGSAVPVTGFANSMTSAALEHRSEGLVLGVATNMFKLAGNVIVFGVVSAYVVGIIRYVLEKMFSLVGLGGGLTVGAGFVAFLTVLGIIPRLMQLTKTQRFIQGYEAAVISGAVVGGWATLSQIHLHLTKWLALPVGLLSGIFVGMLAAALTEVLNVLPILTKRIGMDGKIVLLLMAIVLGKVFGSLFHWLIYIMDGQIFIRLRHRIKTGIDQLIYLEDIAQITGDEFAVQKLSKMPVYHVSKKDRHIVVLDIMHVVKTIKKTWPDIDIQTVGGSEAIVEIDTGKRQLSPVLFVFVWLLLFVGAALAIMNFHEDVSMRLVHIRLYEMITGKTVEHPYLLQIPYSFGLGFGMILFFNHVFKKRLNEEPSPLEVEMFKYQLDLDHYVALNENKETLKDIHDRMDVEVKKQAKKAQLSNDEVKELIKKSQDGDQQARDLLVEKNMRLVWSVVQRFLNRGYEPDDLFQIGCIGLLKSVDKFDLSYDVKFSTYAVPMIIGEIQRFIRDDGTVKVSRSLKELGNKIRRARDELSKSHGRMPTVQEIAEYLDITPEDVVLAQEAVRSPSSIHETVYENDGDPITLLDQIADHSEERWFDKIALKEAIKELEEREKLIVYLRYYKDQTQSEVAERLGISQVQVSRLEKKILKQIQMQMDQKDSMNLTFSALSQNESFARVTVAAFIAQLDPTLDELTEIKTVVSEAVTNSIIHGYDGNPDGKVHIHVTLDDHVVYLTIRDEGMGITDLEEARQPLFTTKPDLERSGMGFTIMENFMDDVMVDSSPEMGTTIRLTKHLSKSKALCNMSLGIDFQVKESVLCIRLTGELDHHSAETLRQKVTNYLETEDIRHIVLNLADLSFMDSSGLGVILGRYKEIKQLGGEMVVCAISPAVNRLFDMSGLFKIIRMEPSEQTALQTLGVASMGAQFSEAAAYIKQASTYVPTVGLILGSGLGILADEIENPIKIKYEDIPEFPVSTVEGHAGQLVIGTLKGTVVCAMQGRFHFYEGYDMKQVTFPVRVMKEIGIETCIVTNAAGGVNTSFRPGDLMLITDHINMMGTNPLIGPNDSQGVRFPDMSAPYDKELLALAAETAQRLGISVQQGVYAGMTGPSYETPAEVRFLRTLGADAVGMSTVPEVIVARHAGIKVLGISCISNAASGILDQPLSHDEVIEVTEKVKASFLDLVKDIVKQLSMPDYQYKRIFLVVMDSVGIGEAPDAADFNDVGADTLGHIAEKMNGLHMPNMAKLGLSHIKEIKGIPADEKPLAYYGKMQEASNGKDTMTGHWEIMGLYIDTPFKVFPDGFPDELLNELKEKTGRGIIGNKPASGTEILDELGEEHMKTGDLIVYTSADSVLQIAAHEEVVPLDELYRICEIARELTLDEKYMVGRIIARPFVGEPGAFVRTPNRHDYALKPFDRTVMNELKDDGLDVIAIGKISDIYDGEGITSSLRTKSNMDGMDKLVDTLKTDFTGLSFLNLVDFDALYGHRRDPEGYGKALEEFDARLPEVFDLLKEDDLLVITADHGNDPVHHGTDHTREYVPLIAYSKKHQEANELPTAKTFADLGATVADNFKSTMPKYGTSFLSKLKMTVERGLSENTIVSYKRDLQNYLSFLMTHEQLTDISDVTRLHIIHYLKQLKEEGKSSKTSVRHLSSIRSFHQFLLREKVTTDDPSWNIETQKTERTLPKVLSLGEVEKLLDTPNQHTPFDYRDKAMLELLYATGIRVSEMLDLTLADVHLTMGFIRCFGKGRKERIVPIGEAAASAIEEYIEKGRSKLLKKQPSDALFLNHHGKKMSRQGFWKNLKKRAIEAGIQKELTPHTLRHSFATHLLENGADLRAVQEMLGHADISTTQIYTHVTKTRLKDVYHKFHPRAMRKWLKTTGEVIKVFILFTGFTVLFYYAMIWINSEYESYHRYDKPEGAAIKVMEMDQPNQDNWQDRLIYFYQNGEAEAVSLTKKANTAKFDATVEVAFRLGVDPRKNDQQIRGAVVLPNGTGKTQRVLVFAKGEKAKEAEAAGADYVGDSDYITKIQQGWFDFDVIVATPDMMGEVGKIGRVLGPKGLMPNPKTGTVTFEVEKAINEIKAGKVEYRVDKAGNIHAPIGKVSFEDEKLVENFATIYDTILKAKPAAAKGVYVKNVSVTSTMGPGVKVDPSSFSAKMENRIDRIKKQLHSSSYKLTPQREATVRVLLENEEDHLSAEDVYLLVKEKSPEIGLATVYRTLELLTELKVVDKINFGDGVSRYDLRKEGAAHFHHHLVCMECGTVDEIEDDLLEDVEEIIERDWKFKIKDHRLTFHGICHRCHDDESMRKKSWKEHLLQHVKDHLSIYLFVSVLFLMGVIFGAIIVNSMTFSQKEDLFYYLNQFFGQLTNEKAAESKEMFLQSFLHHMKYLGLMWILGISIIGLPLIFLMIFLKGIVVGFTVGFLVNQMGLSGFFLSFVSVLPQNILLIPAYLVIGTCAIAFSIRLIGQLFMKKTISQAPVQWFGRYASVLLMILALAALSSFFESYISFMLMKKLAGVLMKEFFADIHIHIGRTRTGRAVKITGARSLTIDQILIEAAESKGMGMIGVIDAQSPEVLEELIEGVEEGRYTELNDGGLSFGPTVLLLGSELEINDDHSKGPIHVLAFMPTLHKMSEFSAWLSLHMKNVHLSSQRLYVDGKTLQRKVKELGGLFIPAHIFTPHKSLYGKGVNTSLTEVFDPDLIDAVELGLSCDTSMASRLSELNRYPFLTNSDAHSLGKIAREYTKIKMDHASFAEFKLALEEKDGRAVTGNYGLAPRLGKYYHTTCEKCGRPHASDQEECHECGHTRMTKGVSERLKELADQESEKRMRPPYVHQLPLQFIPGVGPKTLEKLKAVFHTEMNILHQATEQELKAVLPEKTAGYIIKARKGEVGLIAGGGGVYGKVMKDFEEKTLSSKELYNGKIIDLVLEDVELPNGKQGKREIIKHPGAVAVIARTDENKIILVKQYRKALERAIVEIPAGKLEKGEEPAHTALRELEEETGYTTQQLQKLTAFYTSPGFADEIVHIYLADQLVPLEEKRELDEDEFVEVMEVSLEEALHLIEKQHIYDAKTAYAIQYLQLQEVLESTKKKRRIGTSDLLVSEAALGCMSLGTEKEKALSLLDEAIDLGINYLDTADLYDFGTNEEIVGEAIKNRRQDLILATKGGNRFEKGKPGWDWDPSKAYIKEAVKQSLKRLQTDYIDLYQLHGGTIDDPIDETIEAFEELVEEGVIRYYGISSIRPNVIKEYAKKSNIVSVMMQYSLLDRRPEEWFSLLEEQSISVVARGPLAKGLLTEKPFSQASAAIQKNGYLQYSFEELQQIIPSLKKVAYDLSLTELSIQYVLKHSAVSSVVFGASSVYQLKENIAAANARSLSDQEVKAVTYYTKPFVYEAHRMKQNLAVETEKREEQKRQDLLRQQKEKEKNKSFSELLDESHLDWRKYKKKWIAIFAFILCPLAVIGIFFTNKMMYIRKLTDEELIKRESDGGHYHHEEFQQLKKEKVCIPSAFGYNLHGYFVPPHTTRTIVLCHGVTVSLINSVKYMKLFQKLGWNVLLYDHRRHGMSGGKTTSYGYYEKEDLAKIVKWLRQRLGESAIIGIHGESMGAVTTLLYAAKLEANANFYIADCPFASFKDQLLYRLKTDFRLSGQWILPLSDQVLKWRDGYRIRQVSPLDVIDRVKEPVLFIHSRHDDYIPCEQSQQLYARKKGDKQLFIAPHGAHAMSFSENKEAYEQEIQTFLQRFELNMKAEKLKAEIEQEILEMEQDQNLLLFYQLMDFRHKVMLEYFEPAKKASNDEEIKNLLETIEHSQTKLTDMLEYYVHFFTGMFEFEQRNYLSAIAYYRSAEKKLNLISDDIERAEFYFKLAEIYYHMKQTHFSMHYALQALDTYSAYRTYTLRIIHCEFVIGANYDDLKCYEHALPYFKNALKRARSIGNPRVIGSALFNLGNCYYQMNDLAEASRYLKDSIEVFEKENLTHLNRSLFMLTQILFKQKQIEESLTLYQQGIMKACELEDEIYICKFQFLKALYVDADITIIDDTLDLLEDKRLYPDIEELALDAAHYYNELGLFEVSTRFYERKIQAISKIQNGGHLYEVKKDVWLLQDEVTFETEEFPTLELAVNWIKENMDQVTDVLMIWLTGERTGEWEELKNQLFKLYIHTAQKVFFDEEMTIDFNEKANTLMLKSPQQILSPRMGILVKKKVVVDEITSKFKDSMSTVIVDYRGLSVSEVTELRKQLREAGVEFKVYKNTLTRRAVEQVELTGLNDFLTGPNAIAFSNEDVIAPAKIINEFAKSHEALEIKAGVIEGNVATVEEVKALAELPSREGLLSMLLSVLQAPVRNLALATKAVAEQKEEQGAMIIRLDQKNKEQAKELLHIQLAAYQREAEQIGYQDLPPLKETVKDIIETNEIFIGFEKEGHLLGIASYELYDDRIILSRLAVHPHHVKQGIGTALLQSIIQHQKTIELTTAEANIPAIKLYEKLGFKQKDRLQVENNLMLTKMERLMLRKVEVIEYQPSWPKQFQDEMIRQVKPSDFYAVTSVIQSWWGGRDLRAKLPKLFFEHFQQTSFVVVEKGELIGFLVGFLSQSHSDEAYIHFVGVHPDHRKLKIGKILYQAFYEAAEKEGRTTIKAITAPVNKVSIAYHTKLGFQIEKGDKTVDGISVFSDYDGIHEDRVLFVKKLVWIVTSLVVFSLLKLLVTSLPSGVVERLFSRYAVHAKVTSDQTTMTFQGRPLDDQQTSEIIQHFNDAIFIERYYIYPGDEERFLHPQEGPAPLTMQTKLGKHDVTLYLYHYDDHVDVVRQFKKKLTAYRLRSEPLQASNMNERVILLVDMQSFYASVEKVEAPHLKDVPLIVSGDPERRSGVVLAACPLAKKRGVQNASRLWEAQEKCPEAVVVRPRMQRYLDVSVMMTELLEQYTDLVEPYSIDEQFLDITGSVTLLGSPREIAQNIQTTIMNQTGIYARVGIGPNKVLAKMACDHFAKKNTSGIYELRADRVAADLWPLPVGKLFGVGKRMEHHLKRMGISTIGTLATYPSDRLKKRWGINGELLQRTALGHDPSPVTLHTHDQQKAVGHHMTLPHDYASFEDIKVALLELSEEVARRARFKHYVGQTVSVGVRGADFSHPTGFHRQIKLHSPTQYGTDIADAAIQLCQQHWDGQPIRSVGITLSQLQPDSQYQLSLFDHHLKKDRLSKVFDAIHMKYGPAALLHASSLTSAGQAYHRAEKIGGHYKMATSMSIPFLAVYLTQVKGASASSAGLIIAVSSLIGIVASFYGGYVSDRIGRKKVMLLSIFGWSFVFVGFAFADAIWVFFLMNALNGLCRALFEPTSKALLSDVTPSSIRLFVFNLRYTAINIGVIFGPLLGLYLGSSKTTFPFLVAAFIYLLYGLTLAWQFQKHPVAAPESTKQISVKKALSIIQKDTVFSIILIGVTLCSFGYSHLSSTLPQYLSASPMIEDGPKLFGYLLSLNAVVVIVVQYPLIMIAKRYSTILSLTTGNILLAGSLFAIAFSQSLGMLAFIIVVFTIGEVLLFAMMDLFVDNIAKMPVSVSEEEARALQGLNDYLSLEEVRDIYIPLIRFLTLHVFAEKQKNQHVNAFLNYPHHAKIPFLIGIAGSVAVGKSTTARIIETLLSRLGDGLKVSLVTTDGFLYPQKELKDRGLMEKKGFPESYDVKALLSFLNELKSGKQTVHAPVYSHLTYDRLEGVYETVEDADIVIIEGINVLQSPALDDLKDEPRVFVSDFFDFSIYVDAAETQIQLWYKERFRLLRETAFQDPESFFHQYKDLTDEEADQMASTIWNTVNRPNLYQNILPTKYRADLILKKGDQHKVEEIAIRRVMGRLTGKRTWITGASGGIGEKMAYLAAEEGAEIIISARRTEKLTDVKEKIVSAGGVCHIAQLDVSQLEDIDRAYEEVGPVDILVNNAGFGVFDLVEDASIEEMVSMFEVNVFGLIACTKKVIPEMKQRGQGHIINIASQAGKVATPKSAIYSASKHAVLGFSNSLRMELADSGIHVTTVNPGPIATDFFTIADRSGEYVKNVDFMMLSADKVAGKVVSAMMTKKREINLPGWMNAGSKLYQLFPFLFEKAARKALMKKMSKIGFIGAGSMAESMIKGLLKSGMMSNEDIIVTNKTNEKRLEELQARYGVKTDFARSFIYEEADILVFALKPKDAESGISEVQPHLHGQLIISILAGISIETIQHYAGRKSAVVRAMPNTSAAIQQSATGIAVSREVTEKQKKKAVELFETIGHVTVLDESQLNAVTAIAGSGPAFIYHLIEGMERGASELGMDQATAKLLICQMIAGAANMLQDSGKEPAELRKEITSEGGTTEAGLNTLAAYQFEEAVVDCVKTATKRAAELNEMFSASTYKMKWQTESELKELLTALMQYESISGTTGEVALAEYLYYLLRERPYFEQNPDHLALHPMKDGRYYLTALVKRSTMRRTVLLLSHFDVVDTEDYGEFQNMACKPEELVASFSQKSALLPKRAREDLASGDWLFGRGAMDMKAGLTVQLSMLERAMTETFDGNVLLVTVPDEEVNSQGMLEAVPKLKELKEKHDLDYTACLNSEPMFEKYPGDEHHYMYTGSIGKVLAGFFCKGIETHVGEPFSGLNANFMVSELNRLLELNSDYCEEVDGEVTPPPTNLMQKDLKEAYSVQTPHTAVSLFNVLMMKRSSEELHGLLYDTAKQAADQIEANLQQKTADFQRFKHFTPIDARVTVLTYHELYQKAAERSGEQEVERIVNYAFANRGELGDRDFSTKIVSELTTLCKEEGPLIVLFYSPPFYPSVSSTEDPHIQKTFKKIQEEAKEVYGLEVEEVKYFPGLSDLSYLQLEKQEVGHYTTNMPLYQKGYSLPQGEKEALYVPVINVGPLGKDPHKWTERLHVPFSFGILPELLESTIHALLEKETKLFSPWTLKGVTLKNRIVMSPMCMYSSYDRDGKLQPFHFTHYISRAQGQAGLIMVEASAVSPEGRISDHDLGIWSDEHIEGFASLNEQIKAYGTKTAIQLAHAGRKAELDGDILAPSSIPFDETSKTPVEMSVDQIKDTVQAFQDAAVRAKKAGFDIIEIHGAHGYLINEFLSPLANHRTDDYGGSPENRYRFLREVVDAVNAVWDGPLFVRVSASDYTTKGLDIADYIGIAMALNIEEIIASVKEATVLELNDLVKAIEEEFGVTAAAPVAVAAGGGAAAEEKTDFDLVLAGAGDQKIKVIKVVREITGLGLKEAKELVDNTPKPLKEGIAKEEAEELKAKLEEVGASVEVKIEKMYHIDGHHFYTKHRQGKRQATIIFEAGYGISSDTWSNMARDIDPELGVFLYDRLGNGKSSESGEGRTLHDLADDLDALLKEANIQPPFLIVAHSFGSLVSRLWASRRGDDVIGMVLLDPASEEQEQLPLLSKEERTSYMAQFTAECTHEDFQQMLSTIKEEQTHYGMMPLLVISSGKSRLFHPAHEAWLRLHKRMLSLSSQSGWIQAQNSSHYIHHDEPHIVQLAIYDVWCAAKQPVSYYQTANTNNPKAVIVIFGATGDLAKRKLYPSIHRLYHSGKLGDQFAVVGVGRRPWSHEDLRSVVKESVSSDAEARTEEFISHFYYHDFDVSSPASYQSLNTLLTGLEDTYSIPNNRMFYLAMAPEFFGTIAKFLKSEGVSETTGWSRLVIEKPFGHDLPSAKTLNEEIRDAFTEDQIYRIDHYLGKQMVQNIEVIRFANAIFEPLWTNRYISNIQITSSESLGVEDRARYYENSGALRDMVQNHMLQMVALLAMEPPIKLNTEEIRSEKRKVLRALRPFSKDEVDQFFVRGQYDTGTIDGSEVPSYLKEQNVDPNSNTETFVAGKLLIDNFRWAGVPFYIRTGKRLEKKSTQIVVQFKDIPMNLYYGNGNAMHPNLLVIHIQPDEGITLHLNARKLDGGTYAKPIKLDYQTNYNDIMNTPEAYEKLIHDCLLGDATNFAHWDEVALSWNFVDPISEKWAENKTLKPNYPAGSMGPKEADELLEKDGYHWWNINKQSYTFPEGFWWGSSASATQTEGSVPGDGKGPNIWDHWFEQEPTRFFDGVGPNVTSQFYRKYKEDIRLMKEIGHNSFRLSISWSRLLPEGTGAVNEEAVSFYNDVINELIAHDIEPFVNLYHFDMPMALQEKGGWVNRQVVDDYVSYATLCFQLFGDRVKKWFTHNEPIVPVEGGYMYSFHYPNEVDFQKAVQVGFHELLSNAKAIAAYKEMQQGGKIGIILNLTPSYPRSQNPRDVEAAEMADAFFNRSFLDPAVKGHFPEKLVEVLKKEGFMPSMEEGDLELIQENTIDLLGINYYQPRRVKAKEHIPHPQAPFMPNHYFDSFEMPGRKMNVYRGWEIYEKGIYDILKKVQTDYDNIECFISENGMGVEGEERFKDEEGMIHDDYRIDFISEHLKWVHQAIQEGSNVKGYHLWTFMDNWSWSNAYKNRYGFVSVDLQKDGKRTIKKSGYWFQSVSKNNGFMEKKTLEGLTEEQVSFQLILHSGNARSKLLEALKQYREGLEEKAFGLMKEAEEDLRHAHDIHFQLVQKEAGGETTSFSLLLMHAEDHLMSTITIKELVGELLPIFQSLKQMYPDLEGKTVLITGAGTGIGQAMARRFGQEKANVVINYFSDKENPDDTIADIQKHGGQAVKIKGDVSKEEDMQAMINKAVDTFGSLDVMINNAGIENEVPSTEMTLDNWNKVMSTNLTGMFLGCRDALRYMTDHGIEGSIINMSSVHQQIPWPHFVHYAASKGGAKLLTETLALEYAPKKIRVNSIAPGAIDTPINAEKFDDPALKKGVIELIPIGYIGKPEEVAACAAWLASKEASYVTGLTLYVDGGMTKYPGFQAGKGMSKQQIGVVGLAVMGKNLALNIESRGFSVSVYNRSSSKTEEFLQEAKGKNVVGTYSIEEFVQSLETPRKILLMVKAGAATDATIQSLLPHLEKGDILIDGGNTYYKDTQRRNQELAESGIHFIGTGVSGGEEGALKGPSIMPGGQKEAHELVKPILEAISAKVDGEPCTTYIGPDGAGHYVKMVHNGIEYGDMQLISESYFILKHVAGLSAGELHEVFSEWNKGELDSYLIEITADIFTKVDEETNQPLVDVILDKAGQKGTGKWTSKSSLDLGVPLPIITESVFARYISAMKDERVEASQLIQGPEPVQSAENKQELIEAVRKALFMSKICSYAQGFAQMKAASDEYNWDLKYGEIAMIFRGGCIIRAAFLQQIKEAYDRNPELKNLLLDPYFKDIAQNYQSSLRKVISLAVEQGVPVPSFSSALAYFDSYRTAVLPANLIQAQRDYFGAHTYERTDKEGVFHTEWMKMNAFYANVEMAYDPSLRGKPLAISGNAKERKGIVVTCSYEARALGVKPPMPLWEAKRLCPGLIVRTPNFDRYRSSSQEMFTILREYSDLVEPVSIDEGYIDLTHTPYAEHAVKTAHDIQTRLVEELMLPSSIGIAPNKFLAKMASNWKKPMGITILRKRDVPNMLWPLPAGDMHGVGQKTADKLKTIGIHTIEDLAKANEYTLKELLGINGPRLKQKANGEHDGIVDPERIYEFKSVGNSSTLPHDSDDSDELVTLIDKLSQSVSARLRRKEVMANRLLIMIRYASWKNITRSVMLTNPTDRKEDIFEAAKQLFLKHWNDQPVRLLGVTGTDLVERKAAVKQLDLFSYTEDAKEEPLQTILDGLKEKYGKPLVQRGITIKEKESKTSGTSFNKDFFQDERGNMIIDTFNEVFFLVEFFTIILPALTAIGIAFLLKDCRMNEHLGGHRLEELDASCLNRTDFLFIIYDRITTWISKVIRMKRSSNDDEDHMIASPALAASAQTNTSSDGFFHHYFVQPFSELIIWLANFFHDDYGLSIMFVTLIVRLLIFPLFANQFKKQRVMQEKMALVKPQIDQIQSKLKKTKEPEKQKELQMEMMKVYKENNVNPLAMGCLPMLIQIPIVLGFYSAIRSTPEIATHTFLWFNLGQTDLLVAIFAGAMYFLQFYVTQKYAKQSGTQTEAALKQAKVMGMIFPIMMLFLSINAPAALPLYWMTSGLLLTIQTIILNVMYQKSKTMINEKRLLDEFLELVQVDSETKHEEKIVEVLKEKFSQLGLKVVEDDSKAATGHGAGNLVCTLEGNQEADTIYFTSHMDTVVPGNGVKPVIEDGYVKTDGTTILGADDKTGLAAMFEAIRVLKEKNLPHGKIEFVITAGEESGLVGAKALDPNLMTAKYGYALDSDGKVGTIIVAAPTQAKVRATIYGKTAHAGVAPEKGVSAITIASKAIASMPLGRIDEETTANIGRFEGGTQTNIVCDQVDILAEARSLEPAKMEAQVAKMKEAFEKTAKEMGGSADVQIDIMYPGFKFSHGDQVVEVAKKAAAKIGRPSELQTSGGGSDANVIAGNGVPTVNLAVGYEDIHTKNEKMPIEELVKTAEMVLAIIEETTNVFSKKEVDFGSRLLIEAFEEPDLDGDVLDVGCGYGPIGLSLANEMTSRTIHMIDVNERAVELSKENAKHNRIDNVRIYQSDLFSNVHSSAAFASILTNPPIRAGKKVVHAIFEKSADHLLPEGELWVVIQKKQGGPSAIEKLEQLFGEVEVVLKKKGYYIIKAKKVMNESFNDLSEWQKKALMGGGEKRAAAHKNKGKLTARERLHELLDEGSLMEIQSFATGSEHVGDGVVIGTGLIHGKPVCVYAQDATVYGGSLGEMHAKKIASLMDLAAKNQMPVIGLKDSGGARIQEGVVSLEGYGQIFKRNVLYSGRIPQISVILGSCAGGAVYSPALTDFVFMTEQTAHMFLTGPKVIEKATGETVCPDRLGGASVQHQTSGNVHYTGKDEKDVLKAVRTLLTYIQTKQQSVTRAGARKHDSADPGRILPKDPSRTYDVKQVVTAITDPDSFFETQPCFSKNIVTGFARLQGASIGVVANQPKVLAGSLDLDAADKAARFIRFCDAFHIPILTLVDVPGFLPGEKAEHAGIIRHGAKLLYAYAEATVPKITVILRKAFGGAYVAMNSKGLGADFAYAWPEAEIDVMGKTFADEIVHPASRESENKPSVKAAQAGLIDDIFMPAETRERLIRSFDLLRSKEEDRPLKKHGNMPLMRLLFYTVLTMLSPIWPLGQNPLPGDPFVIINKQTNELAFIDQGKIQKVYPASTGKTADLTPEGEFTIMIKAKDPYYRRKNIEGGAKNNPLGRRWIGFDARGTDGRTYGIHGTSDETSIGKFITAGCVRLHNQDVELLFDQLPIGTKVWITKSSASFETLAKDKQAIMFKIGYRTLKTALGTAIAIYIAQLLGLQNYSAAGIITILCIQVTKKRSLLASGARFAACSLAILFSYLFFDLIGYHPFVIGLMLLVFIPTTVLLRIKEGIVTSSVIILHLYMSGGITLHLIWNELLLITIGVGVALIMNLYMPSVDKKLKRYSEQIEANFAKIFEEIEQYLMTGKQDWTGKEIPETHQLIKEAKALAYRDVENHVLRHENLYYHYFNMRQKQFEIIERVLPKITSISVTTEHGQIIAEYIRDLREHIHPGNTAHKFLRRLIDMKEEFDALPLPQTREEFEARAALFHFLGEMEQYLVLKSYFKGMKEMIKIEKLTKSFGKNEVLKGIDTTIKEGEVVAVIGPSGSGKSTFLRCINLLEKPTSGVITIKDTEITNPKTNALKVRENIGMVFQHFHLFPHKTVLENITYAPMNVKNQSKEDSIKQAEDLLKKVGLLEKKDDFPNRLSGGQKQRVAIARALAMTPDIMLFDEPTSALDPEMVKEVLEVMKELAQSGMTLVIVTHEMGFAKEVADRVIFMDDGKIVEDANPVQFFDSPSSQRAQDFLQKILMPFILEGLKVTLSIVVVSLFLGFILGILLTLCKISVFKPLIWIADFYTSIFRGTPLVLQLLIIYFGLPQLLGFQIDQYWAAVAAFSLNSAAYVSEIIRAGINAIDKGQKEAAVALGIPYAKMMKDLLLPQAFKNISPALVNETITLTKESAIVTVIGLGDVMRRAYQAGAVTYNYLEPLIFAGLIYYVIVLVLTFVGKSVERKLKSNDMTAGLAAALAACGTSNSNASGDDKTLVMATSADYPPFESKDGDKIVGFDVDLATALAKKNGYKLEIQDMDFASLVSALKTNKADIVLAGMTPTEKRKKQVDFSDVYYNAKNLVVSKKSSGIKVEKDLKDKTVGVQLGSIQQDEANGLQKKYNLTVEDRNKISDIIQEIKAGRFDAAIIEDKVAAGYLKKEKDFQAFGLSSNEGSAIAFKKNSDLTAKFNKSLNEMKDNGELDKLIKKWFADEKMNIDFNLFMNDIVKQAREEIKQAGYTELTSAEEVDEALTKKGTALVMVNSVCGCAGGIARPAAGYSVHYDKRPDQLLTVFAGQDKEATARAREYFEGFPPSSPSFALLKDGKIIKMVERHEIEGHEPMEVVSKLQAAFDEHCEEKKAMLIYNGNAGQKNMEKTLGQTVPLLSLHIDELILKPTKQPNDAYDFCRHIDETVELLIILGGDGTVHECMNGIGGLEKRPAVAILPGGTCNDFSRTLGIPQQMQKAAQMIVDGKETKVDLIKAEDRYVLNFWGIGLIADTSNNINDKEKAVLGKISYFTSALRTLQQTDPFHVRIETEEESWEEEAVIVLVMNGHFIGTNKIDLPNASIDDGKAEILICRNTSFSALKEIFSMNREELEDFTGDLSLIQASSIRIHTKEEMDADTDGEVYMKAPSSLEVLKQHLTFIVPAEMAIEQMKMPQLGESVTEGTISKWLVSPGDHVNKYDPIAEVMTDKVNAEVPSSFTGTITKLSAEEGETLQVGEVFCEIEVEGSEQQSEKAAPEQSKAPEADQTNENQSQKKRYSPAVLRLADEHGIDLAAVQGTGAGGRITRKDLLQLIENGGVKEKTAPVNERAVQPEPAQPTQAKATPAGDVELPVTPIRQAIAANMLRSKHEIPHAWTMMEVDVTNLVTRRNQLKDQFKAKEGFNLTFFAFFVKAVAQALKEFPEMNSMWAGDKIVQKKAINVSIAVATDDALFVPVIKDADEKTIKGIAKEIHELASKVRQGTLKQNDMEGGTFTVNNTGSFGSVQSMGIINYPQAAILQVESIVKRPMIVNGMIAARDMVNLCLSLDHRVLDGLVCGRFLQRIKQILEGIDEQTSVYMSYIDAITLAMKEEMERDPKVFVLGEDVGKKGGVFKATAGLYEQFGEARVMDTPLAESAIAGVGIGAAMYGMRPIAEMQFADFIMPAINQIISEAAKIRYRSNNDWSCPMVIRAPYGGGVHGALYHSQSVEAIFANQPGLKIVMPSTPYDVKGLLKAAVRDPDPVLFFEHKRAYRLIKGEVPEEDYTLPIGKADVKREGDDITVITYGLCVHFAVQAADRLAKDGISAHILDLRTVYPLDQEAIIEAASKTGKVLLLTEDTKEGSIMSEVAAIISEHCLFDLDAPIKRLAGPDIPAMPYAPTMEKFFMVNPDKVEAEMRELAAFMNIGLASPDKIRSWSFGEVKKPETINYRTLKPEKDGLFCERIFGPQKDWECHCGKYKRVRYKGVVCDRCGVEVTRAKVRRERMGHIELAAPVSHIWYFKGIPSRMGLVLDMSPRALEEVIYFASYVVTDPGNTPLEKKQLLSEKEFRAYLDKYGNTFQAAMGAEAINKLLQDIDLVKEVDTLKEELKTAQGQRRTRAIKRLEVLEAFRNSGNKPSWMILDVLPVIPPELRPMVQLDGGRFATSDLNDLYRRVINRNNRLKRLLDLGAPSIIVQNEKRMLQEAVDALIDNGRRGRPVTGPGNRPLKSLSHMLKGKQGRFRQNLLGKRVDYSGRSVIVVGPHLKMYQCGLPKEMALELFKPFVMKELVEKGLAHNIKSAKRKIERVQPEVWDVLESVIREHPVLLNRAPTLHRLGIQAFEPTLVEGRAIRLHPLVCTAYNADFDGDQMAVHVPLSAEAQAEARILMLAAQNILNPKDGKPVVTPSQDMVLGNYYLTLERKGAIGEGMVFKDTDEALLAYQNGYVHLHTRVAVAASSLKNVTFTDEQRSKLLITTVGKLIFNEILPESFPYMNEPTKSNIEEKTPDRFFLEKGEDVKAAIEKQEINAPFKKGILGKIIAEIFKRFHITETSKMLDRMKNLGFRYSTKAGITVGVSDIVVLDDKQQILEEAQAKVDNVMKQFRRGLITEEERYERVISIWSSSKDVIQGKLMKSLDEVNPIYMMSDSGARGNASNFTQLAGMRGLMANPAGRIIELPIKSSFREGLTVLEYFISTHGARKGLADTALKTADSGYLTRRLVDVAQDVIIRETDCGTDRGILAKSIKEGNEIIEKLEERLIGRFARKPIVHPETGEVIVAENELIDEDKALEVVEAGIEEVWIRSAFTCNTPHGVCKRCYGRNLATGTDVEVGEAVGIIAAQSIGEPGTQLTMRTFHTGGVAGDDITQGLPRIQELFEARNPKGQATISEIDGVVAEINDVRDKQQEIVVQGEVETRSYTAPYNARLKVVEGDKVTRGQVLTEGSIDPKELLKVTDMTAVQEYLLHEVQKVYRMQGVEIGDKHVEVMVRQMLRKVRVADAGDTDVLPGTLLDVHQFTEANKKVLFEGKRPATGRPVLLGITKASLETDSFLSAASFQETTRVLTDAAIKGKRDELLGLKENVIIGKLVPAGTGMPNYRKVKPVSQVQPSDDMVPVEMRHQELGLSDEQAIDIYRTMLLARKIDERMWLLNRSGKIPFVISCQGQEAQQVGAAFALNREEDYVLPYYRDMGVVLAFGMTAKDLMMSGFAKQDDPNSGGRQMPGHFGQKANRIVTGSSPVTTQVPHAVGIALAGRLEQKNFVSFVTFGEGSSNQGDFHEGANFAAVHKLPVIFMCENNKYAISVPYDKQVACERISDRAIGYGMPGVTVDGNDPLEVYAAVKEARDRAARGEGPTLIETISYRLTAHSSDDDDSSYREKEEVLEARKKDPLIQYETYLIEGNVMTSEMKEEMTKEIMQIVNEATDEAENAAYAEAESALRYVYAEMATEYDLVILGGGTGGYVAAIRASQLGLKTAVVEKEKLGGTCLHKGCIPSKALLRSAEVYQTVKRAADFGVEAGGIALQFANVQKRKTEIVEKLAGGVKHLMKQGKIDVYEGIGRILGPSIFSPMPGTISVEMANGEENEMLIPKQVIIATGSRPRVLPGLEADGTHILTSDDALELPELPQSMLIVGGGVIGIEWASMLNDFGVNVTVIEFADRILPTEDHEISKEMEKLLSKKGITFVTNAKVLPESVEKQENLVTIQAEKDGDIQTFEAEKLLLSVGRVPNIEGIGLENTDIQTEKQGIVVNEHYQTKESHIYAIGDVIGGLQLAHVASHEGMIAVEHMAGKDPKPLDETLVSKCVYSHPETASVGLTEQAAKEQGFEVKIGKFPFMAIGKALVYGESDGFVKIIADQKTDDILGIHMIGPHVTDMISEAGLAKVLDATPWEVGQTIHPHPTLSEAIGEAALAVDGKAIHFLTKEWRILTINPGSTSTKIGVFHNERSIFETTLRHTDEELKSFPHIIDQFSFRKETILKTLHEQGMNISKFDAVCARGGLLRPIEGGTYEVNEQMVKDLKEGYAGQHASNLGGIIAREIALGLNIPAFIVDPVVVDELKPIARISGLPTIERKSIFHALNQKAVARKTAASFGKSYEDLNMIITHMGGGITIGVHEKGKVIDVNNGLHGEGPFSPERAGTLPTGDLVNLCFSGEYTQEEMLKRIIGEGGLAGYLGTTDAVKVERMIEAGDERAALIYEAMCYQIAKEIGAASAVLKGAVDVIVLTGGLAYSKQITSSIRGYIDWISDVVVYPGENELQSLAEGALRILKEEESPKEYMERYDYEQLVFCQDEQSGLKAIIAIHDTTLGPALGGTRMWTYENEEAAIEDALRLARGMTYKNAAAGLNLGGGKTVIIGDPRKDKNEEMFRAFGRYIQGLNGRYITAEDVGTTVEDMDLIHEETDFVTGISPAFGSSGNPSPVTAYGVYKGMKAAAKAAFGTDSLEGKTIAVQGVGNVAYNLCKHLHEEGAQLIVTDINKDSVKRAVEDFGAKAVDPDDIYDQACDIYAPCALGATINDVTIPKLKAKVIAGAANNQLRETHHGDLIHEMGIVYAPDYVINAGGVINVADELYGYNADRAMKKVEGIYQNIERVIEISNRDAIPTYKAADRLAEERIERMRKSRSQFLQNGQHILSRRMKLDDLIMKAAQLQNKTAAVAHAEDEEVLHAIKMAIERKVARFLLVGNKRNLKELVKQHEINEIDIIHSDSPEESSKIAVQAVSEKHADILMKGHVPTAVLLKAVLNKEYGLRTASVLSHVAAFEVPGFDRFIYVTDSAMNIAPDLNMLREITINSVQVAQAVGNDMPKVAVLSAVEVVNPAMDSTLTAASLAQMNRRGQISGCVIDGPLALDNAISQTAASHKNIKSDVAGHADILLVPTIEAGNILYKSLIYFAHAKVGAVVAGAKAPIALTSRSDSAESKLYSIALAICTSNMIVGAGQGGSALLETLLKTNMIQIIAIADLDLEAPGMAEAKKNGIDTTTDWKEYIKDDIDIIIETTGSSAVLKELMEEKPEHAVIVPSSMAYVISELMSEKQQLIQILKEQTYKHDRIFNATNDGMIFINMDEEVVLFNRSAAKMVGCSQKDAIGRDIREVIPNTKLPDILRSREPEFNQKQFLNQQIQIVTTRLPIIDDAGRMLGALSIFKDITDAVELAEEVTNLKEVRTMLEAIIQSSDEAISVVDEQGKGILINRAYTKMTGLTDKEVVGKPAGADISEGESMHLKVLETRRPVRGVRMKVGPNKKDVIVNVAPVIVDGILKGSVGVIHDVSEIQSLTNELNKARQLIRTLEAKYTFEDIIGESEQMLVALEQAKLGAKTPATILLRGESGTGKELFAHAIHNESDRKYNRFVRVNCAALSETLLESELFGYEEGAFSGARRGGKKGLFEEANQGSIFLDEIGEMTPSTQAKLLRVMQEKEIVRVGGTKAIPVDVRVITATNVNIEKAMAEGKFREDLYYRMNRYPISIPPLRQRLEDIDSLSKRLIQKINLDYGRNVRGLTEQALHRLRSYKWPGNVRELENVLGRAMIFLNPQEEWIDEGHISFMESEDQEEKEQQELAVSQFEGETLSDAVEAFEAQLIKQTLEKHQFNRTKTAKTLGISIRNLYYKMDKYQLAKDSMQIILIPGALAALGIKLLRDTVFGIIIAPFPFLWLQGIAGLLFLGGGLYVVAGFILYRDRKRNKVTARFKQRMTKIFAHRGFKGIYPENTMIAFEHALHSGADGIELDVQLTKDGRLAVIHDEKLNRTTNMKGLVKDHTYEELKAGDASHSFYEETGAVSIPLLEEVLELVTQSLIINIELKNSIYRYPGIEEKVKKQIEHFQIEDRVLVSSFHHGSLALFHKLMPHVELAVLTMDVIHQPEMYIKTVPARGYHPNIKGAGVTKEVVSALHASQQVIRPFTVNSEKQMKNMFSLGVDGIFTDFPDRAVKIREEVAYNGQECLTLFKDKEPDVLLLDIIMPHLDGLAVLERLRENEMTKQPSVIMLTAFGQEDVTKKAVDLGASYFILKPFDMENLVGHIRQVSGNGTQVTHRSSSIMPEKMRKAIGVILLVSLISTGFMSIVKEYISIPTNVAVFEKQKHSIDTSIEASANASSPAFSLSEKENQLDITGQKAGKAEIVYDFKGFPIKKTKVDVLPELKVVPGGQSIGVKLHSVGVLVVGFHQITTADGKKSPGEAAGIQSGDMIIEINGQKMEKMNDLTPFIQKAGKTGETLRLLIKRDHKTFQTTLTPAKDASEGIYRIGLYIRDSAAGIGTMTFFEPSSKKYGALGHVISDMDTKKPIVVDNGEIVRSTVTSIEKGTGGNPGEKLARFSSERKTIGDISRNSPFGIFGTLTEKLENHVADKPLPVALSNEVKEGPAEILTVVDHDKVEKFDIKIVSTTPQKFPATKGMVLKVTDERLLSKTGGIVQGMSGSPIIQNGKVIGAVTHVFVNDPTSGYGVHIEWMLSEAGIDLYQKNKKAMSYDKVSQAQSIIIGTKQTVKALKRDSVKEVVVAKDADPALTASVLKLAQEKGVDILVVDSMKKLGKACGIEVGAAAVAIMLMLAELTIKNFAIIEELTVSFEKGLTVLTGETGAGKSIMIDAVSLLVGGRGSSEFVRYGEKKAELEGLFLVPADHPVFALCEEQGIDASDEMMILRRDINNSGKSICRINGKLVTISLLREVGRLLLDIHGQHDNQLLMEDENHLHLLDQFGAEEIAPALLQYQEAYDQYMKTAQKLRQLSENEQEMVHRLDLLQFQLEEIEAAQLEPGEDERLQEERHQISNYEKIYSSLQNAYNALRNEQGGLDWVGMSSSELEQVSEINDDLKKLSEQVSNSYYLLEDSTFQMRSMLDQLEFDPARLDFIESRLNEMKQLKRKYGTTVEEILEYAAKIEEEIDQIQNRDSHLQTLKNKLDAMSRDALLEALNVSELRKKWAKKLAKQIQTELKDLYMEKSSFDTAFSIRYAPGSTDCPLLDGKPVQLGKNGIDQAQFVISTNTGEPMKSLSKVASGGEISRVMLAVKSIFSAKQDVTSIIFDEVDTGVSGRVAQAIAEKIYKVASGSQVLCITHLPQVAAMADTHLFISKRSKAGRTLTSVKPLSHEEKVSEIGRMIAGVEVTELTKQHAKELLHQANDVKTTGMNKGQRHIKIREIIASQEIETQDELVDILKADGYNITQATVSRDIKELHLVKVPTNNGTYKYSLPADQRFNPLSKLKRSLMDAFIKMDAASHLIVLKTMPGNAQAIGALMDNLDWEEIMGTICGDDTILIICRTPDDTETVSSKILELLMTSKKERLDVLLVEQGLMETREKAKRAIMAGIVYSNENRLDKPGEKIARDTPLTVKGNPLKYVSRGGLKLEKALKEFDLTVEGKLLIDIGSSTGGFTDCALQNGAIKSYAVDVGYNQLAWKLRQDDRVIVMERTNFRHSVPADFTEGLPEVASIDVSFISLKLILPALKHILVPGGDCIALVKPQFEAGRELVGKKGIVREPSVHLGVLEAMNQFAAKEGYDVKDVSFSPITGGDGNIEFLLHLVLHPDQEENTALPVSELEKVVKEAHSVLKEKKMSIAELEELSADIRMFLIESLANSGGHIGPNLGVVELTVALHKVFDSPKDKFLWDVGHQSYVHKLLTGRGAEFDTLRQYKGLCGFPKRNESEHDVWETGHSSTSLSGAMGMAAARDIKGTDEYILPIIGDGALTGGMALEALNHIGDEKKDMIVILNDNEMSIAPNVGAIHTMLGRLRTAGKYQWVKDELEYLFKRIPAVGGKLAATAERIKDSLKYLLVSGMFFEEMGFTYLGPVDGHSYEDLFENLEYAKKTKGPVLLHVITKKGKGYQPAESDKIGTWHGTGPYKIDTGDFVKPAAAAPSWSGLVSETVRKLARKDERIVAITPAMPVGSKLEGFAKEFPERMFDVGIAEQHAATMAAGLATQDMKPFLAIYSTFLQRAYDQVLHDICRQNLNVFIGIDRAGLVGADGETHQGVFDIAFMRHMPNMVLMMPKDENEGQHMVNTAIQYDDGPIAMRFPRGNGLGVKMDEQLKTIPIGSWEVLRPGKDAVILTFGTTIKMALQAAEELQKEGKSIRVVNARFIKPLDEAMLNDILSEGIPILTLEEAVLQGGFGSSVLEYVHDKKASHIKVERMGIPDQFIEHGSVDALLEEIGLTKAQVAKTLRDLLPAAPRKGIGSMQDFLTTRKQAIEDYLFTYVQELKIPEDLKSSMLYSLKAGGKRIRPVLVLALLHAYGKKEEDGIPVGCAVEMIHTYSLIHDDLPCMDDDDLRRGKPTNHKVYGEATAVLAGDALLTESFRLITSQLSSSVSPDQKLKIVDELVKSAGALGMVGGQFDDMEAEQKQVPLAELESIHARKTGKLLTFSVTAGAMLAGASDDEIEKLREFSYHIGIAFQIRDDILDLEGSEEKIGKRIGSDTANEKSTYPSLLTLSGAKEKLHEHITRAKEIVSNLELEQQLLHELCDLIASRDHSNKQKEEQMTFEEAMKGLEEIVGKLEEGDVPLEQAIHYFQEGMTLSKLCHEKLQHVEKQMDFILKEDGELAPFSVKEADAGEKMSEKAFVTVTALTKYIKRKFDVDPHLEDIWIKGELSNVKIHSRGHVYFTLKDENARMQAVMFQRSAAKLPFSPKSGMKVFVRGGIQVYEPSGNYQLYAKEMQPDGVGALHLAYEELKKKLASEGLFDARYKKPIPEYPEVVGVITSPTGAAVRDVITTINRRYQQAKIIVLPALVQGENATRSIVERIKEANEKQLCDVLIVGRGGGSIEELWAFNEEAVARAIFASDIPIISAVGHETDFTISDFTADMRAPTPTGAAELAVPSTADLIERIKSIDIRLTRAVKNRTSQAKDRLVALQSSYAFRFPKRLQEQKEQQFDLVFDRFQKQLTRQIEQKRSQLDRQTYRLKPLHPKEQLLQAKKRHANETEQLIRSMNVQMKTIHSQFQSVLGKLNALNPLQVMERGYSLAYKDDELIKSVNQVDTKDQLAITMKDGRLICEVIEKEGMTATIIDGKETAKEKREQLAKEVEELKQKGVTPGLAVILIGDDPASLSYVRGKKKAAEAMGMHFQLDHLDASLTEEELLQLIDQYNANDQFHGILVQLPLPKHISEKAVIERISPEKDVDGFHPLNIGKMLLGEDTFLPCTPAGIVELLNKTGVDLSGKEVVVVGRSNIVGKPVGQLLLNENATVTYCHSRTANISEHTLKADILVVAVGRANFIKADQIKEGAIVIDVGVNRLDTGKLVGDVDFEGAKEKASYITPVPGGVGPMTITMLAHNTVKSAKRTLMKRRTAREKALQTLFQIDVSNIDPKEAITHALDEQESDPFFEELVFGVLEQKDKLDDMISQHLVNWKLDRIANVDRAILRLSVYEMVYQEDIPVSVSMNEAIELAKLFGDDKAPKFVNGVLSNIKNDLKSENNLLEMNLDEDQLGKVQIAPEVIEVIAGIAASEVEGIAEMRGNFAADVAERFGKKNHRKGVKVDVSDEGITIDVYCVVEFGLSIPKVSTAVQENIRQTLLNMTALTINEINIHVVGIQFDTKAPEAEVDQEMMTPKKPNSALRKYARVRLSNLIEVTAYIPGIGHNLQEHSVVLIRGGRVKDLPGVRYHIVRGALDTAGVDGRMQGRSKYGTKRPKQSMIKKLLIANRGEIAVRIIRACKELGIETVAVFSEADRDALHVQMADEAYCIGPTASKDSYLNVTNIVSVAKLTGTDAIHPGYGFLAENADFAELCEECNVIFVGPTASAISKMGTKDVARETMKSAGVPIVPGSQGIVKDLDDAVSTAASIGYPVIIKATAGGGGKGIRVARTEEELINGVTITQQEAAQNFGNPGVYLEKFIEDFRHVEIQVLADQHGNTIHLGERDCSIQRRMQKLLEETPSPALNADIREQMGEAAVKAAEAVEYTGAGTVEFIYDYNEEKFYFMEMNTRIQVEHPVTEMVTGVDLIKEQIKVASGEKLSLTQEDVVYEGWAIECRINAENPEKNFMPSAGEIKMYLPPGGLGVRVDSAAYPGYVIPPYYDSMIAKVITYGKTREEAIAKMKRALQEFVIEGVYTTIPFHLRLLEHETFVSGNFNTKFLETYQIMMLKIEEIHELIKLIDDSTIDEFTYENEGAKIKLKKNKEVVQQVAAPAQQAPTAQTASENLHKITSPMVGTFYASSSPEADPYVTTGSKVKENSVVCIVEAMKLFNEIEAEVKGEIVEVLAENGQLVEFGQPLFLVKAEMLKKQTVWLLTMLSLVVVLSVYYIMSPQGENAVTVEDTKSKGEEKKVETEKGTKGADKKSTDKETNGKSGEEGKAVSEQTDDELFTTYRLELEDKRSKQREEYNEIVSSDDATAQEKSEAYDQMTALSEAEGTERQLETLIKTKGYKDALVSAEGDKVSITVRSDKKSKSQAADIIDMVTKEMRGLDNVAVTFEPTNFLTEWITSIILFILFAIVIDLLLPNSSMQKYAKMVVSLLLIVVMLNPIFALFRADPDQIFAELMKKEEAQSEEIKNQMNLEKKEIQASQRAYILKQMAVQLEKSAKEPLEKESYEMKHVEVLADEEQNMEADQFRIKAVLSPLTGDAVETVAKVDIDLSRQKEESAESSSKEITRVKETLANVWNTSPEHIALNIEGGDAADHEGAEEKEPLSNEQPAAEEVANGQADALELHSISDFWETILDEYGGFLPESQKGTVKEMIDGDKELSPQTWLKAFVHYLFHEVIANGKLLGTLILLTIFCSLLQLLQNAFEQSTVSKVAYALVYMVLIIIALNSFHVAISYATEAIQTMTSFILALIPLLLALIASSGGLVSAGFFHPVILFLMNTSGVFIQYVVLPLIFLSAILSIISTLTEQYKVTQLAQLLRNVAIGGLAVFLTVFLGVISVQGASAAVTDGIALRTAKFITGNFIPVLGRMFTDATDTVISASVLLKNTVGLVGVAILISIAAFPAIKVLSLALIYKLAAAILQPLGGGPIISCLDVISKSVLYIFAALAVVSLMFFLSITVIITAGNLTMMMKMLVVFTGCVIFLYLIDQIYAIISMIEKIAASAGVNMKYVETILKIIGIAYIAEFGAQLTKDAGQGAIASKIELGGKILILVMAVPILTVIIETILGMIPSMTMGVDVNVIFQIAGVGIVVAFLHTILDQMGKKEYAQWVTLLGFIYILFMVATIVDDLFKKIKAVFLFQGLKEAEWAQIEEIRIRTERPIELMQGGKARFLSYHTTWEDASQLLGRLSNYSMYTLEEELKQGYITISGGHRVGLAGKVIVENGFVKGLRDISSFNIRIAKEKIGIALPFLPYLYEEHWHNTLIIGPPQTGKTTLLRDIARLASTGTKTIPPRKTGIIDERSEIAGCIRGVPQHHFGHRIDVLDACPKAEGLMMMIRSMSPEVMIVDEIGKSEDVEALLEAIHAGVNIIVSAHGYSLEDVYKRPSFKPLWELRVFERYVELNRNNGPGTIGRMYGGDGQEMKWRRGVMAGMRFLSAAIELTAAILILITNDVRKAVVINSILAIIGPLIFIITMTIGIYQIAGQLSYAKLVFIFIGVVFILVGIYKMISVNDFRTGLTIEVDGGIWRVVDFQHVKPGKGAAFVRSKLRNLRTGAIQEKTFRAGEKVAKAQIETKTMQYLYANGDQHVFMDTSSYEQLELSEAQIKDELKYLLENMSVQIVMYGAETLGVELPNTVELEVVETEPGIKGDTTSGGSKPAKTETGLIVNVPFFVNQGDKLVINTSDGSYVSRAMPRKGPVAKRDVLPDPIYNSKLVSRLINKMMIDGKRGKSQTILYKSFDIIKERTGNEAMEVFEQALKNIMPVLEVKARRVGGANYQVPVEVRPDRRTTLGLRWLVNYARLRGEKTMEERLANEILDAANNTGAAVKKREDTHKMAEANKAFAHYRWMKLEKLRTLLSELEIDGLVITSSFNLQYMTSFTGSAGLAVVSKDRAAFITDFRYTEQAKDQVKGYDIIEHKGNIVETAAQTAKEFGVKRLGFEQNHMTFATYQQYATKAGEIELVPVSESVEKLRLIKSSEEIKILEEAAKIADHAFDHILTYIKPGLTEIAVMNELEFFMRKEGAEGSSFDMIVASGVRSSLPHGRASEKVIESGDLVTLDFGAYYKGYCSDMTRTIAVGTPSDKLKEIYHIVLEAENAGVDRIKPGLTGKEADRITRDIIEKYGYGQYFGHSTGHGLGMEVHEAPGLSSRSEVVLEEGMVVTVEPGIYLPDVGGVRIEDDIVLTADGNKRLTHSPKELIILMPHFLVLNGPNLNRLGKREPAVYGSKTLTDLETDLFQFAERANIQLTFFQSNHEGDLIDALHEAEDQYDGVVFNPGAFTHYSYALRDAIASISLSVIEVHISNVHKREEFRHHSVLAPVCQGQIVGLGLEGYKLAIRYLVSEGGAVSMKRDEKKNQEEKNQSVQTTSLVARAAATGFVGGVFWGFIGFLTHVFHFSEVSPNMLLQPFVLGEWKKGGLGTFISIMLLGILSIGAAFIYYGLLKRIKGFWMGLVYGGLLWLLVFYVFNPIFPDVKQVQDLQQSTIVTTFCLYILYGMFVGYSISFEYNELTSQKLARALGKKTEVEGVMFGGKKNYVTAIRRKDQSIEFLKLPRTSNKRTAFLKKIPFVRGVAALVEASANGSKHLNFSSERYDLDPSEDHTLEKEQKGSKLSMIFGIAVIGVLSLLFSKFVFTLVPVFLAELVRPIFSGNFAQIAVETFFKLVLLLGYIYFISMTPLIKRVFQYHGAEHKVINCYEQNLDITVENVQKQSRLHYRCGSSFILFTVIVGMFVYLLVPTDPLWVRVLNRLALIPVVLGISFEVLQLTNKLREVPVLKVLGYPGLWLQLLTTKEPSDDQVEVAIASFNELLRLEEASKQASDSAHQVIMLLSVVIIGAALFFLFRWLMNRRTGTEGNLYRKAVKQSKRRYQQPKPKTKSQMKNRVTHLRSVPTDHKSKPVLLKKKSQTHLTVIEGKKNKKKNRALFMKIDGVFSGGGIKGAALAGAYEALEARGFHFVRLAGTSAGAIIASLIAAGFTSQEIRELLDEMDEHQLLDRRCQFIPFKMLRWVSIYWRLGLYKGDRLEKWLTDVLKRKGVTVFGDLKKDSLKIVASDLTNGKILVLPDDLPSYGLNPERFSVARAIRMSCSLPYFFEPVKLKSSKGICTIVDGGVLSNFPIWLFAEEKKRPFVGVTLTPNEKERPQHSIRNAFELFGALFETMRGAHDERHIATKHERHIIFIPVEHVIATDFQLMTEKKKALVDLGRQKAEQFLKSWTFMEDYIEQIYMLIEEKGYARVSDIAEALAVHPSSVTKMVQKLDKDEYLIYEKYRGLILTPKGKKIGKRLVYRHELLEQFLRIIGVDEEKIYDDVEGIEHHLSWNSIDRIGDLVQFFEENDERSVQLKAIQKKNEQTNQMQKEKWCFIDSGNQDPAFNMAMDEALLYWHSEKLIPPVIRFYGWDPATLSVGYFQNVEKEINLEAVKRYGLGFVRRPTGGRGVLHDQELTYSVIVSEEHPEMPATVTEAYRVISEGILEGFKELGLDAYFAIPRTDKEKESLKNPRSSVCFDAPSWYELVVEGRKVAGSAQTRQKGVILQHGSILIDLDEDKLFDLFLYPNDRVRERMQRSFKNKAVAINEISDRTCTIDDARVAFKRGFEKGLNIELEPYELTDEELAFVHHLAKTKYASDDWNYKRMKTLTEAEFIKGYRKAQLIDVREPNEFEGGHILGARNIPLSQLKQRKNEIRPDKPVYLYCQNNFRSGKAAQTLRKNGCREIYNLKGGFKKWGGRIKTKNMNKQDQPLIFELSKEGRIGYSLPDLDVPEQEIPSLFDETYIRDEDAELPEVSELDIMRHYTALSRRNHGVDSGFYPLGSCTMKYNPKINEKVARLAGFSQVHPLQEADTVQGALELLYDLGEHLEEITGMDAVTLQPAAGAHGEWTGLMMIRAYHEARGDHQRTKVIVPDSAHGTNPASATVAGFETITVASDENGLVDLEDLRRVVNEETAALMLTNPNTLGLFEENILEMAEIVHGAGGKLYYDGANLNAVLSRARPGDMGFDVVHLNLHKTFTGPHGGGGPGSGPVGVKKDLIPYLPKPVLVKKEGRFYFEYDRPESIGRVKPFYGNFGINVRAYAYIRSMGPDGLKAVTDNAVLNANYMMRRLSAHYDLPFDRHCKHEFVLSGKRQKKLGVRTLDIAKRLLDFGYHPPTIYFPLNVEECIMIEPTETESKETLDAFIEAMIQIAKEAEENPEVVQEAPHTTVVKRMDETKAARNPILVFERMAHIDAGKTTTTERILYYTGRIHKIGETHEGASQMDWMEQEQERGITITSAATTAQWKGYRVNIIDTPGHVDFTVEVERSLRVLDGAVAVLDAQSGVEPQTETVWRQATTYGVPRIVFVNKMDKTGADFLYSVSTLRDRLQANAHAIQLPIGAEDQFEGIIDLVENVAYFYEDDLGTRSDAKEIPAEYKDKAEELRSSLIEAVAELDEELMEKYLEGEEITIPELKAAIRKGTLNVEFYPVLVGSAFKNKGVQLVLDAVLDYLPAPTDVAAIKGILPDSNEEVVRESTDDAPFAALAFKVMTDPYVGKLTFFRVYSGTLDSGSYVKNSSKNKRERVGRILQMHANSREEISTVYAGDIAAAVGLKDTSTGDTLCDEKDLVILESMEFPEPVIDVAIEPKSKADQDKMGIALAKLAEEDPTFRTQTNPETGQTIISGMGELHLDIIVDRMKREFKVEANVGAPQVAYRETFRSGAKVEGKFVRQSGGRGQFGHVWIEFEPNEEGAGFEFENAIVGGVVPREYIPAIQAGLEDSLENGVLAGFPLIDIKAKLFDGSYHDVDSNEMAFKIAASMALKNAVSKCNPVLLEPMMKVEVVIPEEYMGDIMGDITSRRGRVEGMEARGNAQVVRAMVPLSEMFGYATALRSNTQGRGTFTMHMDHYEEVPKSISEEIIKKNKLPQTEQDQKEMLDVIGVQSIDELFSDIPEKVRFKGAYNIKESASETALVRELSRLAAKNKDTVSYASFLGAGVYDHYQPVIVDHVISRSEFYTAYTPYQPEISQGELQAIFEFQTMIAELTGMDLANSSMYDGGTALAEAAMLAAGHTKKKKVVVSETVHPESRAVLKTYAKGQNIEVVEVPAKKGQTDLAALEKAVCDDTAAVLVQYPNFFGVVEPLKDIEPIAHKGKSLFIVSSNPLALGLLTPPGKLGADIVVGDAQPFGIPAAFGGPHCGYFAVTKKLMRKVPGRLVGQTEDENGVRGFVLTLQAREQHIRRDKATSNICSNQALNALAASVAMTALGKTGIKDIAYQNVQKAHYAKAQAEKYGLQADVEGAHFNEFVIKLQEPVKEANKRLLEKGIIGGYDLGLDYPELQQHMLVAVTELRTKEEIDTFIKELGDRHEMLKRTPLFHAYETFGAKTIDFGGWELPVQFSSIKEEHEAVRTKAGLFDVSHMGEVDVKGQDALPFLQRLLTNDVSKLTDGKALYTAMCYEDGGTVDDLLVYQKEKNHYLLVINASNIDKDVDWLKHQEKDDVLIKNISDQTALLALQGPLAADIIKEVADEEVISLKPFTFLSKAEVANKEVLVSRTGYTGEDGFEIYCQSEDAVHLWSALLKAGQPKGLIPCGLGARDTLRFEARLPLYGQELTKDISPLEGGIGFAVKTDKEADFIGKAALKKQKEEGLKRKLVGIEMIEKGIPRTDYPVFSGEKQVGFVTTGTQSPTLKKNVGLALVETSEAELGAEVEVQVRKKRLKAKIVTTPFYKRMNIQTIFDQEWANEFQQRLSSDGPWANWDMYRLATQVQKVTAIDSFEGLQAPAHLPAFTPLKHQLEVARRVVEEMNGKAILADEVGLGKTVEAGLIIKEYMIRGLAKKILILVPASLVSQWVQELRTKFYIDAVEQKKSYVWEQCDVVVSSIDTAKRQPHRDTILSIAYDMVIIDEAHKLKNNKTKNYEFVRNLNKKFCLLLTATPIQNRIGEIFNLVSLLKPGHLGNEHQFKDIFAKKDLQLEDHDRLKQLVNKVMIRNRRQDTGIEWTKRHVKTISIDFSPTEQALYDEICKLKENPSYTKHMFSIMTLERECCSSREAVYMTIKKMQEEEKHILGSSAIAQIMEKINQVEQNSKALEVVKLIQQLNEKVIIFTEYRATQIYLQWFLQQNGISSVPFRGGFKRGKKDWMKDLFRERAQVLIATEAGGEGINLQFCNQIINYDLPWNPMRLEQRIGRIHRLGQERDVHIYNMSTNGTVEEHILKLLYEKIQLFENVIGDLDDILTRIDIEEVETELHQILFQHESDGDMKKKLTQFASYLTEAQTPLLEKRMEQHDIHTFLLRFFKANQCSILEESAGHMTVQLTIEMDKLIMNRPFYWHWLEKTGGVPEPRQLTFITDQKKAGDTVSGEFIHFGSPRLFQIFEAVKQQGRFIRLYERVSPTNNQIALEPWLGLNVKISYLADRKKDKLLSLGLHLIRGEVIEQFQEKLEARELSSQIPDYCFTMSTMIKPESGIKRLYSLMERYAHEEPDDWAVRAVQKWKEDSELLNQFYEGTSDTSVEYEIERQALKTLYEPKISLTIENGGLFYLQQKRGGLIGQRIKQYRNEKGYSLSELAEKAGVAKSYLSSIERNLQTNPSIQFLEKVSAVLDVSVHTLLNEKDETEYDGQLDSEWEKLVRDAMTSGVSKKQFREFLDYQIWRKKQEEEMAMKKSIRLGVLSGALGLALIGGGTWAAFNDFEKANAVYSTGELDLSAKENSGAINLSNLKPGDRIKKEFHFDNKGSLAINQVLMSLDYSQFTEEFLSQFQVSVLTVGAEGGNGYPKNIILDHANLLDLHQLTSKQDQTAFEKLRHAVDEKFLHESGKINVATVDGTVAPEYDGIPKNPFDYDKVEMTIEFINDQTKDKAGHYIQNKYQGDAIQIDLSFEATQWNGLTINKKHTDEKGYVKENEKAHSEDKKMKMSGSILYVVVFTVMIASIIVVLSSRTTGGEPQIFGYQLKQVLSGSMEPEFSAGSLIVVKQVASPETLKKGDIITFQTKQDQSVTHRIVGVKGKDANKAFETKGDNNMYQDGTLVKADQVTAQYMGVKIPYAGKLLSYAGTSAGTALLLIIPGVMLLVYSTIHFVGAAKHRRHTADVHMSEEQAQSLFVLFCAICLMLTSTNASFNDVEHKNFVMKTCENFEQTDQHCQPKKWDQSQLELVDQTMIEGTVCAPQRLSMTLKNSGQPIAYSEWKWELHKVGNGQEPLQDGHILEKGSIKSLLSQETATVTTDKAKTNGIYAFKIFYPKGFGASDKAYFWSKQMVLSKCQEKASRAVKEAKKRYPLTQVLFKQKVWDRHRDKESVKQYHITLKDHTKEFGVFVTISYNPYSNKVNKVIVVEEYNMTQEIIKYMNTPRDERKEHKQEKMETKPPFSQRLFGVLPFGFSMMLKKRMAKEKFDRSKSHANIGTIGHVDHGKTTLTAAISTVLHKKSGKGTAMAYDQIDGAPEERERGITISTAHVEYETESRHYAHVDCPGHADYVKNMITGAAQMDGAILVVSAADGPMPQTREHILLSRNVGVPYIVVFLNKCDMVDDEELLELVEMEVRDLLSDYDFPGDDVPVIKGSALKALEGDADYEAKIFELMDAVDEYIPTPERDTEKPFMMPVEDVFSITGRGTVATGRVERGQVKVGDEVEIIGLQEENGKTTVTGVEMFRKLLDYAEAGDNIGALLRGVSREDIQRGQVLAKPGTITPHSRFKAEVYVLSKEEGGRHTPFFANYRPQFYFRTTDVTGIVHLPEGTEMVMPGDNTEMEVELISTIAIEEGTRFSIREGGRTVGSGVVSTIIKSKQLYEFILKEAPVMTEEWLKTRTEEGSLYSKHASEETEKKLKEQNTAFIQTIAATLLSDKVENHLKKWSVDIARDRAVHEVPLYEIIGQFKIFRHIFCSRIETFTQETELEVTLQDVCQWNQHFHATFDDMIERLSEEYDRVTLSQLNAQREMIQELSAPVIPVSKEIGILPLIGEIDTYRAKIILESVLEQASRLRLTHLFIDISGVPVVDTMVAYQLFKVVDSAKLLGIETIISGIRPEIAQTVVKLGIDFSKVNTEHSLAKALEKRGFRIFEEITFYSYPSCTSCRKTKHWLKANQIDFKERHLFRETPTLDELKKILSLTTEGMDEILATRSQAFKSLNLNINDLKVNEVLQLLIEKPKLLRRPIIIDGNKLVVGYNPGELMKISKKKAIHQSVMFRVLGFWTGIFAVMFYLGHMKDASLLFFGQTVLFVFLSYLNLSERMYIYIFGAYLTIFFAGFTYYSIFIMVPGTGVQANAYIWKNEQECLIFDPGGEAQKLISYVKEKQLKPLAVLLTHAHFDHIGAADEVRDEWGVPLYVHENEKEWLTNAELNGSARLIGNGITVKEAEKLITTEGTLQIGSFTLEMFHTPGHSPGSVSYYSAEEGFVISGDTLFEGGIGRTDLVGGSQEVLLQSIHHKLLSLPESTLVLSGHGGETTVLTEQEQNPFINGFSLMAIADVTIIPIGTETPSVSAYVADVQRILEGFQQEGKIKYQLTPMNTLIEGELSVLFEVIQRIHEAPFEKGLHRVATNIRIDDRRDQTTTLTSKLESVNKHLNQVLGGKGAIGTAFFIAVSFVPQAIVGPFITPMMKPHQLKFWMCFADLTRGAIILVIVVSYFYGFTPLVLIIGCMLLHSATGGSYEPASVSIIPKLVHEDLIQKANATIQSASHVVRLVTVTICGVMIAFVGVGYTMLVIIPLYLLSALLVFMISYSYGKRLIRGFSLVRSHHILFPLAIFCVCSNFAAAPWEALSVIYLTEDLHSGPVVYSFIKVTTALGAFLMGFVLTKIKVNRYGLLFIGAGIVDGIAFFITGMNALLPLVFISAFALGAAISAVNVPEHTMIQLSVKAEDQPQVYAIINMISFLMIPLGALIGGYMATLFGSGYVIAAGGIIEAVSGICLLLFTKIGKVEREDLTIERDKPATSFGKIEWQLEAERDAVAKQLGIGKAAFHLSNLLLPGYRLPEGHVFDSIGDVQRFITPYRLQQSDDWINGTFEYDSAQLEKELSHLKAIFPFLHISIIGHSVLDTPIYEIRTEPVQHLHSIHLNASFHANEWITTSVLLKWLKSLCLAASDPVQARHYEAVHILQTTALSIVPMVNPDGVDLVRNGPESLGLHREEFTLLNGGYSDYREWKANIRGVDLNNQFPAYWEIEYYRSKAPSYRDYPGREPLTEPEAKAMANLALRKRFDRLIALHTQGEEIYWGFLGHEPAISKEIVKRFEQVSGYKPIQYLDSYAGYRDWFIYQFHNEGYTVELGLGENPLSMDQFDSIYEKTKRLLWEACMTGDWFVGIDLGGTTIKLAFINLYGEIQHKWEIPTDKSGQTITVDIAKSIDHKLVEISMPKSALIGIGMGAPGPVDKVSGIVYKTTNLGWTNYPLKDHLEAETGLPSVIENDANIAALGEMWKGAGDGAKNILMVTLGTGVGGGIIVNGEVVQGETGAGGEIGHICAVPFQGAPCNCGRTGCIETIASATGIVRLAKDKLETEQHTSSLGTLASLSAKNVFEAAENGDDLAMRVVEEVTTHLGLVLANLASALNPTKIVIGGGVSKAGELLRSKVERVVKQHAFPPCADDVEVVIASLGNDAGVIGGAWMAKTKWLSMKTLYDVQQLLMRFGNYVYFGDREVELEFMADELKEMYTSGIIDRTEWSNAMTILQMELAKINRKVVDELRQKGYEMIQSPPEDEIFFEAPRNSGYDLIRLYRKDVNFRQEIVRDIEEQTYRINQLREAMRKRSLHLLQLQFTTDVPVDDWEDLNGEPQKENKVTVTPVLLNADTLQNDLHKWLNTSLAVDVEEKRDTAEDAMQLKRNVLQAFDDQEKQRERERAVFQNGRPIFTYLLIAVQVVMFLLLELSGGSTNTATLTAFGAKNNVLILEGEWWRLITPMFLHIGLTHLLFNTFALWSVGAAVERIYGSGRFLLIYLISGIFGSIASFVFNTAIAAGASGAIFGCLGALLYLAISNRKLFFRTMGTNIIVIILINLGIGFTVSGIDNAGHLGGLVGGFFTALAVRLPKQTQPVKMLLATAALLLIGGFGLYTGFHSDNQKEAAATSEAASLFDEKKYSEASERLEEYVHEKDASAEALHIYALSEAQQGHLDKAIQFLQKSLEKDPDEPNKLYHLSLLFVEKGETTKAEELLEKALKQDPQNDQFLKLKQYIENSQTLKKWLIGGIDQWIMMDEMSEKKPVLLFLHGGPGSAQISYIDSFHEELDQDFTVVHWDQRGAGLSYQENLPDASMTIQQFIEDTIELTEKLLSHLGHSKLYIAGYSWGSLIAIQAVHKRPDLYHAYYGISQVVDVFKEDIVSYELLMKKYHRNRLFTSCLRLLTPPPWKRTSAHALFSLYKEFASVGLTHRWKPVFQMLKGFLFSKRYRLKDKWKFVKGQKFSQDKLWDQLMNESIQYRVSTILIPCYFLIGDHDMITPAAVSKPYVDQLKAPIKEWFTFKDSAHSPHIEEPDEFIRIIRKTAIHHLVKKELRLQTLAKLDQMSAEEFERSTALLHEHLFQLPAWKQANTIALTMSRGKEVPTMPLIEKAWQEGKTVCVPTCFPETKEMTFYKYTPETKMISRYFGLLEPDPMASAAASKESIDLIIVPGVCFDRQGYRIGYGGGYYDRYLADYHGDTLALCLTVQQTEHIPVETHDIPVSIMVSEKGILYQMEIAIIGLLVVSIVLIAFSYFQREPIKEVEQELETLQLSAMQEIYKLKKKMKVLEEELLETNIVVRKHSEIDPSIARQIISKHQNGMSPEAIARAEHVSVDEVNMIIKDNEKVLVMTKKSIQTFAAGMILATGVLAIVFFLTGKDEATADTTTKKVTDTDVKNYLDSKKEVSVSRETYQQLLDYKEKALKANEDGDSKNDKQKSVKFVIKNGMSTSDVSDMLEKDGIINSSKDFNDYVIDAGYHKEIRAGKFNLKTGMTFKQIVKALTKKKEVFRVNDMNLWYGQHHALKHIDLDIREHEVTAIIGPSGCGKSTFIKTLNLMVKTVPGVKITGDMMYNGDNILKGRVDLVELRKNVGMVFQKGNPFPQSIFDNVVYGPRIHGVKSKQQLKEIAEKALRDVALWDEVKDRLSAPALGLSGGQQQRLCIARAIATSPDILLMDEPTSALDPVSTLKIEELIMKLKEKYTIAIVTHNMQQAARVSDRTAFFLMGELVEINDTNVMFSEPNDQRTNDYISGRFGMLAEKKEIAAKKAQAEQILQVQDLSIYYGEKRAVNHISFEIEKNAITALIGPSGCGKSTFLRSINRMNDLIPGARSEGAIMYEGLNILDDRINVVNLRREIGMVFQKPNPFPKSIYNNITHALKYAGEKRKSVLDDAVEESLTKAALWDEVKDRLHRSALSLSGGQQQRLCIARTLAMKPSVLLLDEPASALDPISNAKIEELLSDLKNDYSIVIVTHNMQQALRVSDHTAFFLNGDLVEYDATERIFTRPAQQKTEDYINGRFGMNSKMTDRFATIVFGLCAAIITAILVGLFSYIIFNGAKELNFDFLTTRSSAIGSGGGIRDQLFNSFYILFITMLITVPLGVGGGVYMAEYAPQNKVTDFIRTCIEVLSSLPSIVIGMFGLLMFVNLTGWGYTIIGGALALTVFNLPVMVRVTEDALRSVPKDQKEASLALGVTKWHTVKTVLIPGAIPSIITGAILASGRVFGEAAALLFTAGLTTPRLDFTNWSPFSDTSPLNIFRPAETLAVHIWNVNTQGIIPDAEAIANGASAVLVLSVLVFNLAARWLGSFIHKKLTSKMKQIEHTEASDRLISSKKNRQMDEVRGSILVRFCAFLMIAVSIAITIFLGIKGLQSFIVNGVSPIEFLTSINWNPTAENPEYGAFPFIFGSIAVTLLSALIAAPLGIAGAIFMTEIAPAWGRKILQPVIELLVGIPSVVYGFIGLTVLVPFIGHFKSSGSGHSVLAGTIVLSIMILPTVTSIATDAMASLPKSLREGSYALGATRWQTIRRVLVPAALPTLMTAVVLGMARAFGEALAVQMVIGNTRNLPESIMDTAGTLTTIITLNMGHTTYGSVENNTLWSMGLVLLVVSFMFILIIRYLSSRRKILLAFVTACGNSSSSSKDSKGNASNKDEASGSITISGSSAMQPLVLAAAEKFMDKHPKADIQVQAGGSGTGLSQVSEGSVQIGNSDVFAEEKDGIDAKALKDHKVAVVGMAAAVNPEVGVKDITKDELKKIFTGKIKNWKELGGKDQKITLVNRPDSSGTRATFVKYALDGATPAEGITEDSSNTVKKLIAETPGAIGYLAFSYLTDDKITPLSIDGVKPEESNVESGKYTIWAYEHSYTKGEPEGLAKQFLDYLMSDEVQKEIVKDQGYISVSNMKVERDAAGKQSMSRLKKMFGDMDVTRDLLLLLTIGGLYALAIALSNTFVNVYLWKQSGKFTDLAIYNLAIVVLQPITFLFAGRLAKKIDRAFVLRFGVIFLAAFYLIVLMAGEQAAARLVLLGSVLGIGYGFYWLAFNVLTFEITEPETRDFFNGFLGVLTSTAGMIGPLIAGIVISQLTDDTGYTVIFTLSLFLFSLAVVMSFFLKRRQSKGKFIIKQIWKERHADENWRRITTAHFFQGLREGVFVFLISVFVFIATNSELALGTFGLVNSGVAFFAYFFATRLIKKKWRKKAIMLGGLILYGALFLIIFHLSYVSLLMYAVAIAIGYPLLLVPYVSLTYDVIGHARYARKARIEYIVVRELFLNAGRISSIVLFLLSVTLLGDELGIPASLVVLGAGHTLIYYFVKDIHLKEKTADMKEADGQKPVSHTNLIKGERMAFKLPELPYAYDALEPHIDKETMTIHHTKHHNTYVTNLNKAIEGVSALEDQSIEELVANLNSVPENIRTAVRNNGGGHANHSLFWTLLSPNGGGAPTGELADAIEKELGGFEKFKSDFAAAAAGRFGSGWAWLVVNNGKLEITSTPNQDSPLTEGKTPILGLDVWEHAYYLNYQNRRPDYISAFWNVVNWDEVARLYSEAKMAKQKIRIRLKAYDHRILDQSAEKIVETAKRSGASVSGPIPLPTEKSVYTILRAVHKYKDSREQFEMRTHKRLIDIVNPTPQTVDALMRLDLPSGVDIEIKLLIGCAFIIAFVGLVYPIIPSVVFMVLGFILYGFFFSFEPLTLTFWLIQAMFTAVLFAADYVSNLIGVKRFGGSKAAIWGSTIGLLAGPFVIPIAGIIIGPFLGSVIAELLVHQKDLKTSVKVGLGSLIGFVSGVFAKGLIQALMLGIFLFYVLMLKGIYSPKDIAKARFTGIGKAILFIFILSIIAAVPQGYHMSQEISNAMSGFQHVIKKDLPDFSIEKGKLQADQSAPIEKEENGITIIFDPAEKIKASELESKQTAIALLKEKAVIAIDGQMTDIPYQLLGGTLTKDELARVTNQNQAIIIPVICVLLYLSTAALMFISATFLAMLGTFIKRMQQKELSFQMLWKLSAYSLTLTTVFFAIMSALNTPVANSFLLNWVINFIFLYLVVKEIPAKMFVLFIIFFDLKNGTIPVEENPAVPASTLQTAEKKYKNVTVKQGETVLSIVHTSKPLDDVIKDFEELNQGVKANEIRAGSTYKFPVYKMATTKTHDVEATVAEIKRLEEAGCQIVRVACPDERAANAIADIKKQINIPLVVDIHFDYKLALKAIEAGADKIRINPGNIGRREKVEAVVKAAKEKGIPIRIGVNAGSLEKKILDKYGYPTADGMVESALHHIKILEDLDFHDIIVSMKASDVNLAIEAYEKAAKAFDYPLHLGITESGTLFAGTVKSAAGLGAILNMGIGNTLRISLSADPVEEVKVARELLKSFGLASNAATLISCPTCGRIEIDLISIANEVEEYISKIKAPIKVAVLGCAVNGPGEAREADIGIAGARGEGLLFRKGEIVRKVPEETMVEELKKEIDKIAEEHYAKMEAEKEKMERDEDFRRNDREIDTHFSNDDGYLEETAAEIAEPYQASRDREDRRGRDHAGDDSGSKGIGYTALAIAIISLFVLPVLLGVAAIVVGYIARRKGAHALGAWSIGIGIVSVILGIFITPFFMLRLGIDIDGTVTAQDTFVPYLNESFQCAMTLDDMTEYDLTKLLKISQEEFWGWMNEHEPLIYKQAKPAEGAKEILDQMKQQHKLIYITARRQQHSDITYKWFQEHDVHYDDIELVGGHHKLEAVQKHKIDVFFEDHHGNATMIAKEADIPVILFNSPYNQMPIDDRIIRVNNWHEASQWIKQYEQSLQAAMNVQEALDLLKEKGYKYTSKREDMLQLFSDSDKYLTAKNVLTALSEDYPGLSFDTIYRNLSLYEDLGILETTELSGEKLFRFKCSFSHHHHHFICLTCGKTKEIDACPMDKLDADLEDYHISGHKFEIYGTCPSCEPKEPFFHYEFLQNAFIAGLLIGFIAPLLGVFIVVRRLSLIADALSHVSLAGIAASLFLDKKMAFSVAGSLFIERLRSVYKHYQELAIPIILSGGIGISVIFISLANGFNTDLFSYLFGSVSAVSRLDLWIIVGISLVVVLVVVLLYKELFLLSFDEEHAKASGISAKWIHFIFILVVALVIAASMRIVGTLLVSALMTLPVAASIRIAKGFKQAIFLSILFGELSVLAGLILSYYLDLAPGGTIVMLSILILIGCISIGKFRRGNQHERTRSAIIEMKDISYSYGQRNVIDHIHLTVEEGNFLALVGPNGSGKTTLLKCLLGLIKPQQGELKLFGTPVSKFRDQIGFVSQKANSFNTGFPASVYEVVASGLTAKIGLFKRMSKQDKWQVEDAIRSVGIQDLKHQNIGELSGGQQQRAFIARALVSQPKLLILDEPTVGVDQRTVEGFYQLLETLNKEKGMSLILVTHDVGTVSDKVTHVACLNQTLHFHGDAEAFDSMDDQAILIQKIVLQRLNQITANDLLRYAKQYGVSLTSHQAAEVAKLMNGKNINIFNDSERNRLLKQVEAITSKQTAQTVNDLFNQFTMTQVFAENGDLIPVTVVEAAANVVLQKKTVDTDGYEAIQIGFDDKREKLSNKPEKGHVAKAETAPKRFVKELRGAELDAYEVGQEVKVDIFANGDIVDVTGTSKGKGFQGAIKRHGQSRGPMTHGSRYHRRPGSMGPVDPNRVFKGKLLPGRMGGEQITVQNLEIVKVDAERNLLLIKGNVPGAKKSLVTVKSAVKSKMKETKFTTYELKPFIIDAIHELGFYEPTDIQKRIIPAVLKGESVIGQSQTGTGKTHAYLLPLIHSIDPSKEQVQVVITAPTRELANQIFKEAQTILKNASEEEIKAKLYIGGTDKQKSIQKLKNQPHLVVGTPGRIADLIHEQALNVYKATSLVIDEADLMLDMGFLEDVDRIGAQMPEQLQMLVFSATIPEKLKPFLKKYMDNPKYAHVEPRRITAENIQHILVPSKQRDKLKLLHEMVTNVQPYLGIIFANTKTTVDEIASFLQEKGMKIGVLHGGLTPRERKKVMKQIEDLEFTYIVASDLAARGIDIKGVSHVINYELPSDLDFYVHRVGRTARAGSSGIAMTIYELADEDALIQIEKMGVVFENKTIVHGEWRDADDRLKRQRRKKAPNEIEEKAKRLVRKPKAVKPGYKKKMTREMDKIKRQERRKSKRNGKMVIAKNAALDKNLPRPIYILGMIVHNKHVTDAFEEDGIYTLDGPNRLDILKQVESGTVIFTAHGVSPEVRQIAEEKGLVAIDATCPDVTKTHELISEKTADGYDIIYIGKKGHPEPEGAVGVAPDKVHLVETEADIESLDLTSEKLLITNQTTMSQWDVHDLMELIKEKYPHVEYHQEICLATQVRQEAVSQQAGQADLTIVVGDPKSNNSNRLAQVSMEIAGTQAYRIGDLSELKLEWLQGVKTVAVTAGASTPTPITKEVIRFLENYEPDDETTWKIERTVPLSKILPRVKTKKVNGHEIIQLFEQFSPKAYAMEGDKIGLQIGTLNKKVSNVMITLDVLENVVDEAIERKVDLIIAHHPPIFRPLKNVATDQPAGRIIEKCIKHDIAVYVAHTNLDVADGGVNDLLAEALELEDTSVLVPTYEDPIKQLALYVPEEFEEAIRTALGNAGAGHIGNYSHCAFSNEGTGSFLPSEEAKPFIGESGQLEFVKEVRIETIFPASIEKQVIRDMIKAHPYEEVAYSVHTTDLPPIQKGLGRIGKLNEPMTLRDFTQFVKTKLDVNGARFVGDQDAVVKKVAVLGGDGNKYIYQAKRMGADVYVTGDLYFHVAHDAMMLGLNVVDPGHYAEKIMKEGVKAKLQSLCANKKYDVQLFVSESNTNPFQFFADIGSDHAYLPCYAILHQKAVKAIAGEITDGPLQSAQQQVHRLELDEQISVRKGNGLEVIEKGEVNAVTIAGMGGALIASILNDGRHKLAGHERLILQPNIHAHHIRLWLYQEGYELMDEVILEEDGKIYEIIIAEKGDKDKAYEGMSLEAGMLVGPFLAKEQNDVFQRKWMQELQHMEKIESQIQQAARTEENKERLEELNAKIKTLKEVLTVGMKRNPLIPFLLIAILGIGLTFFLSMKGLKDEEKIASGGKEQKQEETANATPEELYKQNCLSCHGENYEGGAGPALKGVGDKLEVADIKKKIQEGGNGMPGGLIPNEKLDEMAEWVSKIKETELTFEQVRDKLTETGKKRGVLTYEEIAERMSSFEIESDQMDEYYEYLGEQGVELISENEETEDPNVQQLAKAEEEFDLNDLSVPPGVKINDPVRMYLKEIGRVNLLSAKEEITYAQKIEEGDEESKRRLAEANLRLVVSIAKRYVGRGMLFLDLIQEGNMGLMKAVEKFDYRKGYKFSTYATWWIRQAITRAIADQARTIRIPVHMVETINKLIRVQRQLLQDLGREPTPEEIAEDMDLTPEKVREILKIAQEPVSLETPIGEEDDSHLGDFIEDQEATSPSDHAAYELLKEQLEDVLDTLTDREENVLRLRFGLDDGRTRTLEEVGKTRERIRQIEAKALRKLKERTIYVDADACPVKDEILSVASQFQVPVTFIASYEHFQTKRSPLEDWRFVDTHKEAADLVIANSAAAHDIVVTQDIGLASLLLPRQVIVLSERGRMYTNETIDFDLERRHVSSKQRRKGVYGKGPKKLLKEDKKRFMAQLQKILSNHEGFLNVSDSVGETAELVVKAALSQFDGSSDHSNIRRIPYVEDVGTIKEVISLAKADNGIVCFTLVVPEMRQFLIEEAEANGVVYYDIIGPLIDKMETAYGNEAKHEPGRVRQLDEDYFKKVEAIEFAVKYDDGRDPRGILKADIVLIGVSRTSKTPLSQYLAHKRLKVANVPIVPEVDPPEELFSVDPKKCIGLKISPDKLNHIRKERLKSLGLNDRAIYANIERIKEELEYFEKVVDRINCQVVDVSNKAVEETANVIHQMLTKSTIELNKRQEQILQIVKENGPITGEHIADRLNLTRATLRPDLAILTMSGFLEARPRVGYFFTGKTGTQLLADKLKKLQVKDFQSIPVVIHENVSVYDAICTMFLEDVGTLFVVDDHSILTGVLSRKDLLRASIGKQELPSIPVHIIMTRMPNITVCRKEDFIMDVAKHLIEKQIDALPVIKDTEKGFEVVGRITKTNMTKILVSLSENEIIMNKQDVLLEIGLEEMPARFMPESTKQLGEKVKAWFETQNISFEETALFNSPRRLAVLVKGVAEKQEDIKEEAKGPAKKIAQDAEGNWTKAAEGFARGQGASTDDLYFKEIKGVDYVHVQKFQEGKQVKDLLPALGEIAASLSFPKNMRWGSEDLRYIRPIKWIVCLFGQEIVPVEIAGVKSGRETRGHRFLGTTARIDSPASYEQTLRDQFVIADSDKRKQLITEQLNALSSEKGWVIPVDPELLEEVNDLVEYPTVLSGSFEEEFLALPEEVLVTTMKEHQRYFPVKNEQGELLPHFITVRNGNSEALENVARGNEKVLRARLSDAAFFYKEDEKLVIEDNIKKLDKVVFHEKLGTIGDKLKRVTDIATRLAAHVGADEETTKRVARAASISKFDLVTQMVYEFPELQGIMGEKYARALGEHEEVARSINEHYMPRFAGDEAPSTLIGAIVAVADKLDSICSFFSIDVIPTGSQDPYGLRRQASGIVQILLDRHWNISFKELLALAQVKTDHELIEFLTHRLKYVLQAEHIRHDVVDAVLDVENIEPYAVVKKAAVLEESVKQESFKETAEALGRVISISKKGEDTEIQPELFENEHEQKLFEAYQQVEKAVKEHVAAGQYSLALEALDTLKTPIVHYFDHTMVHADDEKLKRNRLAQMVKLAKVIQSFANMNNLIVKLSSKVIDNNIIVLEDLTLDAVKTKEFAGILKGLSVEKKALIVTADANETVALSARNIPGVTVVEANGINVLDVVNHDKLLITKAAVEKVEEGLANIQDMILTLQKHWSNEGCVLMQAYDTEKGAGTMSPYTFLRSIGPEPWKVAYVEPSRRPADGRYGENPNRLYQHHQFQVIIKPSPDNIQELYLESLKALGIDPLKHDIRFVEDNWENPSLGCAGLGWEVWLDGMEITQFTYFQQVGGLECKPVSVEITYGIERLASYIQDKENVFDLEWTDGFTVRDLFLMAEYEHSVYTFETSNTDMLFELFTTYEKEAHSQMDKGLVHPAYDYVLKCSHTFNLLDAKGAISVTERTGYIGRVRQLARKVAKTYYEEREKLGFPMLKEEAASHEMLIKSEGIVLRTTDYGETNKIVTLLTREHGKIGVMARGAKKSNSRLSAISQPFLYGTFLIQSSTGLGTLQQGEMIESMRAIREDLFLTAYAAYMTELIDKGTEEKKPNPYLFELLLQSLRHLNEGTDADIILFIVEVKMLSVMGMKPELDQCVHCGQKEGQFHFSIRDNGFICQNCFSKDPYKLPLSPAAARLLRLFHYFDLSRLGQVDVKPQTKQEIRQVLDHYYDEYSGLYLKSKKFMNQMESMKKLMVIGQKIAIMSDKPQTTRNKVQGVLTTNTSQTIFIDTPGIHKPKHKLGDFMMRVAQNTLKEVDLILFMINAQEGYGKGDEFIIERLKQTSTPVFLVVNKIDQIHPDELFLLIDEYRTRYPFKEIVPISALEGNNIDTLLQQIEGYLPEGPQFYPADQVTDHPERFIISELIREKVLHLTREEIPHSIAVAIESIKPDENGKIHVAATIVVERDSQKGIVIGKRGSLLKEVGQKARRDIEALLGSKVYLELWVKVQKDWRNKSTHLRDFGFREDEYMNKQELISEAIKARDFAYVPYSKFKVGAALLSNDGKVYGGCNIENAAYGMCNCAERTALFKAYSEGITSFQMLAVVADTDRPVSPCGACRQVISELCAPDMPVILTNLKGHIYETTVNELLPGAFSPEDLNDMTLLIDLIDETGQVSKEQLEEVEKLLQFAADELEVKDQAEVSVTIVSNEEIHQINKEYRGKDAPTDVISFALEEEGEGEIEIIGADIPPVLGDIIISVDRTKEQAEEYGHSFMRELGFLTIHGFLHLLGYDHMTEEDEKEMFAKQTKILDDYGLSRSMERSRYLNVLLYAALAAILFVVLFFHVKPESLDLDLFSVSEQTIYSPSTVDDQEATEEKKQEATDQVEDQYTLKKAYSDNRVDLISSLFEAIKEEKKAADDKEKAPSDQEMVKRVKEKLTTDMQEAVSDQSIKALLQASDENLSFTKDSIITVVNSLMSKEITAAKLQDEKKQVKTELENNSIPSKYLNAAKEIGEFAIIPNYVFDPVATEKKRQEAADNIQPVQIKQGQILVEEGELIDREVYRKLELTGLLNSSNLFKPVSGLFILIGLFLAAIIHSLESRKKSLVHKNKSLLLYSLIFTIILIIMEVFSLFQETKYTTIGYVVPVALGTMLIKLLINERLAIFSGLVFALCGSMMFNQGVTGVFNYVICAYYLMSGMAGILFLRKHNARSKILQAGLLVALVNVLVVLSITLIQNSSPSGLEIGVNLMMAIVSGFASSILVIGLMPVFESMFGILSTMKLIELSNPNHPLLKKILTETPGTYHHSVMVANLADAACEAVGANGLLARVGAYYHDIGKTKRPQYFIENQMNIDNPHDKLSPQLSKNIIIAHTTDGADMLREKKFPEELVDIAEQHHGKSLLKFFYYKAKERDDQVTEEEFRYPGPKPQSKEAAIISVADSVEAAVRSMHNPNPERIEKLVKGIISDKMQDGQFSECDLTFKELNIISQTICTTLKGIFHSRIEYPDAPKQMTEHLLEIQQKLDSPNEAIALFGNQDAYLKLMENELNVSIITRGEKVYVSGEETSRDTVSRLITSLLHLIRKGIEISERDVVYAIKMAQKNKLNYFENMYEDEITKNAKGKSIRVKTIGQREYAAAMKKDDLVFGIGPAGTGKTYLAVVNAVHSLKNGHVKRIILTRPAVEAGESLGFLPGDLKEKVDPYLRPLYDALHDVLGSDHTERLIERGVIEIAPLAYMRGRTLDDAFVILDEAQNTTPAQMKMFLTRLGFGSKMVITGDITQIDLPKGMQSGLAAAKDMLAEIKGISFIELDQTDVVRHPLVAKIIGAYEKQKMGKRKNRLKAWLTRTLEIPPDVMMDLPRITMVGRLHIYIENHKGLLLFSDQEVRLMLKQGQCIISGKDFVIKTILPEEILLEGKIDEVRYIDSMDILFENPLLIAIIIGIISAVFGKIGKQEENEKQNQQQDRYTATLAEMEERKNELNKEFQSLERELTRPKAASAEVRPKVIELNQDTIVQGMILGEVFGEPRAKKPHRTMKRMDPSTLLLFVIIAAGLIVLSIFFTFVPVMLWISALAAGVKVSIFTLVGMRLRRVIPNRVVNPLIKAHKAGLDVTINQLESHYLAGGNVDRVVNALIAAQRANIELNFARCAAIDLAGRDVLEAVQMSVNPKVIETPFISGVAMDGIEVKAKARITVRANIDRLVGGAGEETIIARVGEGIVSTIGSSDNHKKVLENPDMISQTVLGKGLDSGTAFEILSIDIADVDIGKNIGAILQTDQAEADKNIAQAKAEERRAMAVAQEQEMRAKVEEMRAKVVEAEAEVPLAMAEALREGNIGVMDYMNIKNIDADTDMRDSFGKMTKGPSDNENKMTEKKYTFEVDVRANKTEVKDAVEEIFGVKVEKVNVQNYKGKSKRVGRYTGMTSRRRKAIVKLTADSKEIEIFEALTAKSADQKVHVIPIEDTVEKGLSKFIERSFEQAKAERAKHIILDINTPGGAVDAALEIADTIRASDIPVTAFVNHRALSAGAFIALNADQIYMTPNGKMGAAAIIDGEGNAADQKSESLWLAEMSDAAEKQGRDPKYALAMADVDIDAKEAGAPKGELLTFNTDRALQFGYAEGETKNMDDLLQKLKLTDASVQYDEVSFAEKVARFLTHPIVIPILLSVASLGLIVELYSPGFGVPGTMGVTALLLFFYGHLVAGFAGYETLFLFLAGIALIILELFLPGGIVGVIGLICVVVSLFLAAGSFTEMAISILIATAVSIIAVILLTKVLGKRMKFFKKFILTDSTNKESGYVSNETREDLVGQIAVTATALRPSGTIVFGDERIDVVSEGAFIDKDEQVKIVKAEGSRIVVRKVMSKTVVRKNESLEDALRRFKRSVSKTGTLQEARKREFYEKPSVKRKKKSEAARKRKFMMAIIYFCALIFIFLWSMGLLRKGLMALASSRIEKSLLLFTDHPVKAFLVSIVFTGVLQSSSAFMVIVIGFVSTGILSFKKSIPMILGTNIGSTFTTEFIAIKMDVFMWVLIITGLVCILFGRTSFRHAGKSLFGLGMIFFCIQGFSKIAGMMTSQPETLRFLEMMQHSDWTALLSGTIFTAIVHSSSVCIGILMGFMNEGTVALQEGISFVLGSNIGTCITAVMAAISGGYAARQTAYAHVVFNVLGVLLCLPFLALITEVVALLASSPAQQIAHFSLLFNVASSLLFLPFIRPFHALILCLMPNFKEAGYERKEYESKADVYVINTCTVTNTGDKKSRQVIRRAIRHNPDGVICVTGCYAQTSPAEIMAIPGVDIVVGTQDRHKLLGYIEEYRRERQPINGVGNIMKARVFEELDVPAFTDRTRASLKIQEGCNNFCTFCIIPWARGLLRSRDPEEVINQAQQLVDAGYKEIVLTGIHTGGYGEDLKDYNFAKLLRELDERVIGLKRIRISSIEASQITDEVIEVLDQSDKIVRHLHIPLQSGSNTVLKRMRRKYTMEFFAERLTKLKKALPGLAVTSDVIVGFPGETEEEFLETYNFVKDHQFSELHVFPYSKRTGTPAARMEDQVDENVKNERVHRLIALSDQLAKEYASVYEGDVLEIIPEESFKEQEHNLYVGYTDNYMKVVFEGTEDMIGRLVKVKITKAGYPYNEGQFVRISDDVQPDKVRMTSMQRYFIDLTKEEVTTKGAIVIKGEDVHHLSNVMRMKVGQEILCLTTDGFEALSKIDTITKEEVICHLESWTNQDRELPIRVTIASGLPKGDKLELIIQKGTELGASAFIPFQAARSITKLDQKKSHKKRERWEKIAKEAAEQSYRNIIPRVYSVSTFKELTQLAGEFDKCVVAYEESSKEGEQSRFQTVLQQMKGGQTLLVVFGPEGGLAEKEIEELETLGAVICGLGPRILRTETAPLYALSAISYQTELLRGESVEPITNILHEAGASGVVIEDPLDLVKERENVYGEIYQLDPNDYPDEGVIVKAYLPMNSFLMETVDEIKEAINNLLLYDIDLGRNTLSICEVNEEEWATAWKKYYHPVKISEKFTIVPTWEEYTPVHSDELIIEMDPGMAFGTGTHPTTVLCIQALERYVKENDTVIDVGTGSGILSVAAAMLGAKDIQAFDLDTVAVESAKQNIELNGVSEQVAVKQNNLLDGISGERDVIVANILAEVILRFTDQAYDLLKKDGYFITSGIIGQKKLQVKTALEEAGFDIVEVLSMEDWVSIIAKKMSKRDYYEVLGVSKSASKDEIKKAYRKLSKKYHPDINKEAGSDEKFKEVKEAYETLSDDQKRSHYDQFGHTDPNQGFDDIFSSIFGGGARRRDPNAPRQGADLQYTMTLSFEEAAFGKEATIEIPREESCETCHGSGAKPGTQAKTCSHCGGSGQLNVEQSTPFGKVVNRRVCNYCSGTGKQIDHKCSTCGGSGKVRKRKKINVTIPAGVDDGQQLRVSGQGEPGVNGGPPGDLFVVFHVRAHEFFERDGDDIYCEMPLTFAQAALGDEIEVPTLHGKVKLKVPAGTQTGTKFRLKGKGVKNVRGYGQGDQHIVVRVVTPTNLTDNQKDIIRKFAEVSGNKPDEQEMSFFDKVKRAFKGEMSEEKQTPEQEAEVEAQEEAVQADPEEVTHDEQSAFQEKIDELQQLLDEKENKILRVQADFENYKRRARTEVETVQKYRSQHVVSDLLPALDNFERALGIDPDNEQTKSLLEGMQMVYRQLVEALKNEGVEPIEAVGKEFDPNLHQAVMQVEDENYDSNIVVEELQKGYKLKDRVIRPSMVKVNQMLTNRQLLILQVIINDFIRSAQPVGSRTLSKKEDITFSSATIRNEMADLEELGFIEKTHSSSGRIPSEKGYRYYVDHLLSPRKLSSKELVLIQSAFQEKIFELEKTVQKSAEILSDLTNYTSIVLGPKLSENRLKQIQLVPVQPNKAVAIMITDSGHVENKTITFSEHLDVSDIEKLMNILNSRLAGVPMDQLKDRMYKEVVMLLRTHLKDYDHILDALGNTFTSTQNESKLFFGGKINMLNQPEFHDIDRIRSLMMLIEQKNDVMQLFHPNQQGITIKIGSENNLEAMENCSLITATYSIDQKSLGSIAVIGPTRMDYGRVVSLLHHVSKDLSNALSNLYDEMKAAYIHIPFCEHICHYCDFNKFFIKTQPVDEYLAALEKEMQHTIEQKGEQELKTIFIGGGTPTSLTVSQLDKLMNSIHRVLKPTKKLIEFAVEANPDELSLEKLHVLKEAGVNRLSFGVQTFEDDLLKKIGRVHQKKDVLTSFERARAVGFDNISLDLMFGLPHQEKHHVMNSLETAFSLGAEHYSVYSLIVEPKTVFYNLMQKGKLHLPPQEREAEMYELVMDEMERHGLKQYEISNYAKPGFESQHNLTYWSNEDYFGFGAGAHGYVDGVRNVNAGPVKHYLELIDQTGFPYKETHEVTKAEQIEEEMFLGLRKIEGVKSADFQAKYGTAPEALFPTVLEELEEKGLIVKDDIGIRLTRKGKLLGNEVFQAFLGELMTTSDFAEITTDKPEKSLLAPLHKKGGRNNQGRLTVRHQGGGHKRQYRIIDFKRDKDGIPGRVATIEYDPNRSANIALVNYADGEKRYILAPKGIQVGTEVTSGPEADIKPGNALPLINIPVGTVVHNIELKPGKGGQLVRSAGTSAQVLGKEGKYVLVRLNSGEVRMILSACRATIGQVGNEQHELINIGKAGRSRWKGVRPTVRGSVMNPNDHPHGGGEGRAPIGRKSPMSPWGKPTLGFKTRKKTNKSDKFIVRRRKNKMTDKEKRLERQSRIRNFSIIAHIDHGKSTLADRILEKTAAITQREMKEQLLDSMDLERERGITIKLNSVQLKYKAKDGEEYIMHLIDTPGHVDFTYEVSRSLAACEGAILVVDAAQGIEAQTLANVYLALDNNLEILPIINKIDLPSAEPERVREEIEDVIGLDASEAVLTSAKAGIGIEDILEQIVEKVPAPAGDPEAPLQALIFDSLYDAYRGVIAYIRIVEGTVRPGQKIKMMATGKEFEVLEVGVFTPKAMPTDELTVGDVGYLTAAIKNVGDTRVGDTITSAENPAKEALPGYRKLNPMVYCGLYPIDTAKYNDLREALEKLELNDSSLQYEAETSQALGFGFRCGFLGMLHMEIIQERIEREFKIDLITTAPSVIYDVYMTDGEKIVVDNPSNLPDPQKIERIEEPYVKATMMVPNDYVGSVMELCQGKRGNFIDMQYLDANRVSIVYEIPLAEIVYEFFDQLKSNTKGYASFDYELIGYRPSTLVKMDIMLNGEKIDALSFIVHRDYAYERGKIIVEKLKELIPRQHFEVPVQAAIGQKIVARSTIKAMRKNVLAKCYGGDISRKRKLLEKQKEGKKRMKQVGSVEVPQEAFMAVLKMDDSIGKTIILGLVLLFGVFLGMQQANNGMLQMKGYHDPQLKGAFSIQMNEDEEKEASILGTAVTEKDLAEKQKQLEEIEGFNAFSKAGKALSDGMTHAARSLYDWVNVVAINGTKVVKSIFLFIAALVVVFVMSGALTSLKPELRPQASLYGVADELSGAFFATLMGMENQYFASAVPEAQKGFHFSGLSLKLATSINLEDPRSFLGRELPGFEHFDTKIILAGEGTDYTNMPMESPPPSEVIQDEKEANLAELDKLDEDGPKKPAKEPDRSTGKRKAVYIYHTHNTESYLPFLKGETNPNNARHSKVNVTLVGDMFGKALDQQGIGNTVDKTEIEKRLVKKGLKYPQSYNESRLVVKEALAKNDDLDYLIDIHRDSRRKKDTTVEIKGKKYARIAFVVGKKNQSYEKNLKLATEFHHLMEKKYKGLSVGVFAKGEIGDNGIYNQDLSDKALLLEFGGVDNNMEELRNASNAAADVFSDIFWDAEKVDGKAKDEKKRMEKQKLDLSVYQIRTDLAVETKEILEQENVVKKDGIQGIVEKEKDEQGIRIRTVEITKEGEELTGKKAGTYLTFEAQGIREKDSEMQEKVVQVFARHFAQFLKDRGIQADASCLVVGLGNWNVTPDALGPLTVENLLVTRHLFELQPENVQEGYRPVSSLSPGVMGLTGIETSDIIQGVIERSKPDFVIAVDALAARAVERVNTTIQISDTGIHPGSGVGNKRKELSKETLGIPVIAIGVPTVVDAVTIASDTIDYVLKHFGRELKDDRPSRSLVPAGLTFGKKKVLNEEDLPDEETRQSFLGIVGTLPEEEKRQLIHEVLAPLGQNLMVTPKEVDTFIDDMANVLANGLNTALHQKITQDNKGSYNHMPNIKSAIKRTKTNNERRAHNVTIKSAMRTAIKQVEVSVANNDAEQAKAALASAAKRIDKAVKTGLVHKNAAARYKSRLAKQVNGLSAMVFDVWNNLKRGDIHPVYCLYGKETYLLQETAAKLRQAVVDEETKDFNYSIFDMEEVPLEQAVTDAETFPFMGERRLVVIKNPYFLTAEKKKEKIEHELSVLEAYLEKPAPYTILVLLAPYEKLDERKKITKLLKKKAAVVEAKELNPKETTDFTITLVKTEGKMITSEAAEQLVMLCGGSLSSLFQEVRKLSTYIGEREEIELADVNQLVARSLEQNIFELINQIVNRRRSEAMQMFYDLLKQNEEPIKILALISTQFRLILQTKYFAQQGYGQKQIASNLKVHPFRVKLAMDQAKLFSEEELKQIVKELSTIDYEMKTGKKDKQLLLELFLLRLLGAPVQEKFLSGSVVIESIPKTDGNRFSATVSTDHERLTTFYTVQTEREKEALKEIEPGMSCHMTGDVRPAKHATIPNGFQYDQFLKTKGIDAIFLPQSIKNCTKKGGSSYYLQAMRQKGLTFLEDHVPKHSVGIVQAIIFGDREDTLRDYQMLGIIHLLAISGLHVQALLACLFWCLLRVGVTRETARILLLCFLPVYACLTGAAPSVLRACLMAGIYLVMTSLPKELKQPSAVVLSFLLLLAIHPLYLFDIGFQLSFVVTFFILLSTRILSKAKSSVMQLFLISFIAQLASLPVLLYHFHQFSLLSVPLNMIFVPFYTTIVMPLSLLFFLLTIIYLPLGQTLFQLLDSVIQLSHQLSAYMADFDGFNLIFMKSTWWHIVLEVSALIVLLVVMEKTSVKSYAVPLLFLIGVLSVHYFTPNFFEKGEVTMLDVGQGDSLFIQLPYRKGHLLVDTGGRLSFEEEPWKKRRKVSTIGDQTLIPFLHSKGIAKLDVLILTHADQDHMGEAVRLINRNKVKRLAIPKGFARSPEEAELLKEAADQGIMIDELERGDQLQIGEQIFDVLHPSRDRVTTKNNDSLVLTFTLGGKRFMLTGDLEQEGERDIIKAFPHLRADILKVGHHGSKGSTSEEWLQHLKASHALISAGERNRYQHPHQEVLKKLKDQQMKVYRTDTDGSVTYEFLDEEGTFYTHPPYDMAQSHLLALRSTCERLAVGATIVRDKRIIAGGYNGSIAGDVHCADVGCYVIDHHCVRTIHAEMNAILQCAKFGAPTADAEIYVTHFPCLQCCKAIIQAGIRTVYYAKDYKNHPYAVDLFEQAGVQTEQVELDEMIIDLKNQEKLAFVADLIGKLSESGLSETEIRDMHEKANQLFTSYVSLKKYSLYIAAGLMIISFFFFTGKGEGSREPNVLKGNKDIQVDKQEKTEKEPSTIFVEVKGAVRKPGVYTFQSDARVEEAIRRAGGFTSKADSIEINQAAKLEDGMMIYVRKQGEAERETQTASADASTDVEKSEGVNVNQANAAELQTINGIGPAKAEAIITYREEHGAFQQIEDLRNISGFGEKTIERLKSQLTVKMIYQGFAGVYDELMTHAPYDEWVQWIQQYIKPNAAIIDVGCGTGEISLRLAEKGHKVTGIDLSEEMLAFAQQKAAKKQSIQFLHQDMREVTGFEQAFQAAVICCDSLNYLKNENDVKKTFKNMFQLLEADGVLLFDVHTPYKMEEVFPGSTFADQDEEISYIWQSDKGDDMYSVIHDLSFFVKDGDMYQRYDETHEQRTFPFETYSAFLESAGFEQIEVTADFTNEAPGEFAERYFISAKKPKTIVMARSLKKGPFVDDHLMAKVEKLNETDKKQVVKTWSRRSTIFPQFIGHTIAVYDGRKHVPVFISEDMVGHKLGEFAPSRTYKGHASDDKKTRRMQGISLVADYFLICHGNSDKQVQAIAREVKHLAEESGIEVKKMEGFDEARWVLIDLGDVIAHVFHKEERGYYNLEKLWGDAPRETLSLGINSMNREEALNCVKEQLTEHRYTHTLGVMKTAISLAERFGADVKKAEIAAIFHDYAKFRPKEEMKGIIEQEKMNPLLLEYSPELWHAPVGAYLVKKEAGIDDHDVLTAIEFHTSGRPDMTLLEKVIYVADYIEPGRHFPGVEEVRELAEHDLDRALIQSLKNTISFLMKKNQPVFPDTLATYNSLVHKNMKKIGLFGGTFDPPHNGHLLMASEVRTQVGLDEIWFIPNHMPPHKAGRKRADSHHRIKMVETAILSNPYFRLELIEMEREGPSYTVDTVDLLKKRHPEDQFFFMIGADMVEYLPKWHRIDDLLQMITFIGMKRPGYVGSTAYPLLFADVPAFDVSSTLIRQRIEQGIPVDYLIPKAVERYIKEHHLYESMLKGKQKRFLRAQAHHLSPIFQVGKGGVNDNMVKQISEALEARELLKVSVLQNCDEDKTEVAKALVKGAKAELVQTIGNVIVLYKESKENKQIKLPMSPDIHNAALKDAGIDGHYHGFQVENDDLKDAISGMKALGIRGINVTVPHKVEIMKYLDKIDVTAERLGAVNTVRREGDQLVGYNTDGEGFLHSLLEALDQPLSELSFLLIGAGGAARAIYTTIAQYAPKSFDITNRTIEKAEALIETAEGKITSHAITLNTAEERLGEYDVIIHTTSIGMYPNVEETPISLANAKKTAVVCDIVYNPIETKLLSEAAGLGLKTVDGVGMFVGQAVRAFELWTGITPDAGKMKSIVIEKLGGTPCMEKVVCIGCGVAIQTEDKDQLGYAPAASLLKEDVICQRCFRLKNYNEIQDVSLTEDDFLNILHSIGETDSLIVKVVDIFDFNGSWINGLSRIVGGNQILLVGNKVDILPKSVKKDRLIHWMKREAKENGLNPIDVFLISASRGQGVPEVMEAIDHYREGRNVYVVGCTNVGKSTFINRIIKEVSGEENVITTSQYPGTTLDAIEIPLDDGSALFDTPGIINRHQMAHYVSKNDLKILTPKKELKPRTFQLNEAQTLYFGGLARFDYVKGGRTSFVCYMPNELNIHRTKLENADDLYEKHAGELLSPPSKEGIEDFPPLVPHTFTIDQPKMDIVFSGLGWVTANDADKQIKVYAPKGVHVFMRRSLIMKDHGIQVTIVSNNNEKRVKLFSEPVHIPFIYKARKPMGRAFNKAVADMQLKKEDVVVIGDQLMTDVLGGNRHGFHTILVVPVAASDGFFTKFNRQIERRILGALKRKGHIQWEEVKKYVFLLILLCVAAGCSKPVQESVIAFGDSNTRGSNWDFRDYPTSEKWVNLMKNVERGQIQVKNAGIGGQTTEDAKLRFKQDILKQKPTYVLIMFGTNDAAILDGKHPRVTKKRFKENLTYFISESRKEGITPILMTCVPVVEGGKKGLYYYSRYKSSYFAGRGGARAWQNSYNDITREVAKDEQVPLVDNWKAFIREAGEDSDHALIQSGLIDPSGNHMTPKGARIIYNEIKERDVIKHMLTSQKKEFWFIVGSQHLYGDEALQKVKANAQKMTDALYPVILQELAVSADQITKLMKEVNYRDEVIGVMTWMHTFSPAKMWIRGTNLLQKPLLHLVTQYYEKIPWDTIDMDYMNLHQSAHGDREYGYINARLNKQNQIVTGHWSKPEVQQQIADWMDVAAAYHESFHIKVARFGDNMRHVAVTEGDKIEAQIQLGWTVDYFGIGDLVEYVNAVEQEEIDALFAEYLTQYDVNYGTYSVEEWEKSVKVQARYEIAIKRFLDEGGYHAFTTNFEDLHGMKQLPGLAVQRLMAKGYGFAGEGDWKTAALDRLLKVMSHHQSTGFMEDYTYEMTSGQEAVLQSHMLEVDPALAQTKPVIVVSPLGIGNREDPARLVFDGKAGEGVVVSIADFGTHFKWLIQEVEAFEPEEAAPHLPVARVLWKIKPNFQDGVKAWIKQGGGHHTVVSLNLTVDQIVQFTKLVNAEYVVLMGQKVNPVGLRIGVIRDWESKWFAGKDYADFLHEDLKIREFISKRLSDASVSKVEIERAANRVNITIHTAKPGMVIGKGGSEVEALRKALNSLTGKRVHINILEIKRADLDAQLVAENIARQLENRISFRRAQKQTIQRTMRAGAQGIKTMVSGRLGGADIARSEYYSEGTVPLHTLRADIDYATAEADTTYGKLGVKVWIYRGEVLPTKKNTAEGGKMLDRLKEEVYQANLDLPKYGLVKFTWGNVSACDRDSGLFVIKPSGIAYDQLSAKDMVVVNFDGEVVEGEFSPSSDTATHAVLYKHFEEIGGISHSHSMWATVWAQAGLDLPAMGTTHADTFYGAVPCARFLTEEEVNRGYEVETGRLIIETFEKRNLDAVPGVLLQGHGPFTWGKDAKSAVTNSVILDEVAKMNLFAKQLNEFAEPLPQRILDKHYLRKHGKHAYYGQKMKKKYQIIIDDIKSKILTGDYRIGERIPTESSLQDMYQVSRHTVRKAILELSSEGFLRSEKGSGTFVTNQKTIGVITTYISDYIFPSIIRGIESRLNEENYSLLLASTNNDVEQEKKALEMMLSFGVDGLIVEPTKSNLYNPNISYYLSFKEQDVPLIMINAYYEQLEVPFLCLDDVKSSYLATKELITSGHQQIGLISKTDDLQGKYRMKGYIQALGEAKLNFLPEHVLFFDTESKQHLGEQIHTFLMAHQHELTALVCYNDEVGLEVASVCSEIGLSIPDDLSIIGQDNSYIAQKAHVKLTTLTHPQEQMGRDAADWMIKKVQGKKNLPDQTFYEPELVPGETIKVYNKKRANKRFAPQSTFKVPNALIGLQTGAVRDEYDIKYWDGVKREIDNWNKDHTLGSGMRDSVVWYYQAMARDIGEECMSHWVKAIHYGNEDISGGIDQFWLSSSLRISPVEQVHFLKQLYEESLPFDLSVMRTVKRMMIQKEEKHATLYGKTGSGSGIGWYVGFIKHKNKTYIFATNIEGTGLEAKEITYRILKKYHLIEAALFVDTDFQKTWLNQLESLRETIEQNAKKHDEGAYFPKKNIESLVNMGYTTLSLPAEYGGGGQSVTDMVLFQETLGSMDGATALSIGWHQGVVGEIYEKKLWNEKQLQFFAEEVKKGALVNRAVSEAQTGSPTRGGKPGTTAIKSGDRWVINGRKIFTTMSPALTYFLVGVWIEEKEAMGFFLIHRDTEGVSIEETWDVVGMRGTESHDLILDQVVVSDDMLVEVQKGPRGGTLNPWIAHIPSCYLGIAQAARDYAVQYAITHSPNSISGTISDLPNVQTLIGEIDLLLKQARHVIYSTTTLYEQPEKRELLINEFGAVKHTVVNHSLQVVDKAMRLVGAKSLSLGCPLQRYYRDIRAGLHNPPMDDMTISKIAKQAIEEMKALRWHDQKDIRLEEIDEPTVAPGKVKLKVKWCGICGSDLHEYLGGPIFIPVNEPHPLTKEKAPVTLGHEFSGEVVEVGEGVSNYKVGDRVVVEPIFATHGHQGAYNLDENMGFLGLAGGGGGFSEYVSVDEELLHLLPDEISYEQGALVEPSAVALYAVRSSKVQAGDTAAVFGCGPIGLLVIEALKAAGATDIYAVELSKERQEKAKELGAIIVDPSQYEDVVQEIASRTNGGVDVSFEVTGVPVVLKQAIQSTKIAGETVIVSIWEKGAEIMPNDIVIKERTVKGIIGYRDVFPSVLNLMRKGYFSADTLVTKKIKLDDVIEDGFHALINEKDQVKILVSAELNFKGKTVIITGAANGIGEAIACGYAKEGARVVLADIDEEKGKRLEEQLRKESYEVYFFKTDVKQEKDIQRLMSFAAERCKTIDILINNAGVMFTASPYELTVDEWNHVLHTNIRGTFLCAREAARYIKENGGSIVNISSTRATMSEPHTEAYAASKGGISALTHALAVSFSEDHITVNSISPGWIETKSLREIDHQQHLSNRVGTPKDIVKACFYLTDEDNQFVTGTDLVVDGGMTRMSGNKGVVYKGAGKVAVEDIGYPDLVLKDGPGVPKANVGRKCEHGVILKVVTTNICGSDQHMVRGRTTAPEGLVLGHEITGEVVEVGRDVEFIQKGDLVSVPFNIACGRCVMCKEQKTHVCLNVNPDRPGSAYGYVDMGGWVGGQSEYVMVPYADFQLLKFPDKDQAMEKILDLTMLSDIFPTGFHGAYTAGVKPGSTVYIAGAGPVGLAAAHSAQLLGASAVIVGDLNEQRLEQARSFGCETINLRKHDRIGEQITNILGEPEVDCAVDCVGFEASGHGDQGEAPATVLNTIMDITKVGGKLGIPGLYVTEDPGAVDADAKVGSLKVRIGLGWAKAHTFVTGQTPVMQYHRSLMKSILSGRAQIAKAVNATVIDLDQAPKGYSDFDSGVAKKFVIDPHGMLSKGLFSKWVARYMKNHHNINEWTLQLLNIQENDRILEIGTGRGITLSKVAEKLDRGKVYGVDASRHMIKYAKRKHKKEQDKAVITLGKAEKLPFEDRSFNKLFTVQTIYYLKDIEQVMKEVYRVLQVDGEVFLSFQKQELIKEQKRSLFSAYHFREVSVYHYDTYICIKALKKKKWSDLMTDYKQYAFILLAVSTFLYIGTILPNQHIEASPKMLMMGIDCVFLLAAFVCVKRAIFFQKKLQELDEMKPKTMMIHSGTTGDERTGAVSVPIYQVSTYKQPKAGEHTGYEYSRTANPTRTALETVIRDLEGGANGYAFGSGMAAITAVMMLFNSGDHIVLTDDVYGGTYRVITKVLNRIGITATFVDTSDPEAVKKAILPETKAVYIESPTNPLLKMTDLKAIGELTKEANILMIVDNTFFTPYFQKPIEYGADIVLHSATKYLGGHSDVVGGLVVTATKELGEELHFVQNSTGGILGPQDSWLLMRGMKTLGLRMEAHQQNAQKIAEFLKQHPAVTRVYYPGLGTHPGHELAKTQASGFGGMISFDIGKEEHVDVFLSQLKLFTIAESLGAVESLISVPARMTHASIPKDRREELGITDGLIRISVGIEDVDDLLHDIKQGLSAMGSGKGAPEGWVAVVKPGKVLFEISGVSEEVAREALRLASHKLPIKTKFVKREEIGGESNESMDFQLDFLKDKIEFFEATSLKELEQKIQKQIEHNQAILLTVHSVSHQTTVIDERILYTAVVHFKANMVLNILIGIVVVLILVVASSLLISKTAPATSENKQNSEEDVKDPKKDTSDDSDAKKDDSSDQDDDTKTDDEEKPNKDALKDAKETDGGKTSDVDKTYENDDWEPVGTEQSGSHTATYDSSSKDWKEMIKAMSYATGISEDQMTVLWLGNNGGPQDAKGTIRDKSTGERYRVEITWVDEKGWKPVKVEKLRLFLGLLMRLAEIQLFFTESFSKLDINLIQESVKQRTEEVVISDGRGEFLDRKGQALLTKEQPAVILFPFLQYDLPRLQQTASILEIEENELKKQLTETKKPLILKDDISKKKLKDINDMKYSGVYGVYMKEKDKKRLALHTLGFTSENPELLRKRYPEKKELSIRTEIGTFGLESTFDEFLLPEQDTKLLYHVDGRGNPLFGMDVKYTAEAHSFYPLQVQTTIDEDMQAEMEKVLKEQGVEKGGAVLLDIEKSSVLAMASTPNVTSKNRHEARNYMLTAIAPGSVFKTAVLAAAIEKNLDQPQTMYDCRKNLYGEPEGKQEVLNLTDSFSQSCNYTFATLAERLIQTDNQIIEKTAAKLGLLDRAGWEGDVYHKQHFRQFDREETGSVWGDKRDKHVKKAIAQTAIGQKNVKTTPLQIANMMATIARGGERKEVKIAEKVLYQNGTTMLTFQNKRPEGGSIDRYTAQKLQKFLRQVVTSDKGTGRRFQDLPYDVAGKSGTAQTGGQDKKGNPLYHKWFAGYFPVEKPKYALVVVHLDETSGRAKTNDAFYDIVKKVNEIEKKQTMAQEKVFPMTEEGKRKLEEELEHLKTVKRKEVVERIKIARSFGDLSENSEYDSAKEEQAFVEGRITTLDNMIRNAKIIEDEGNSNVVSLGKTVTFVELPDGEEESYTIVGSAEADPFEGKISNDSPIAKSLLGKQVDDKVTVQTPGGEMFVKIVKISMRSKPVVIGIAGGSGSGKTSVTNSIYEKFKGHSILMLQQDLYYKNQSHMPFEERLLTNYDHPLAFDNDLMFEHLEQLLRYESIEKPIYDFKLNTRSEETVHVEPKDVIIVEGIFALEDERLRDLMDIKLYVDTDADLRIIRRILRDTKERGRSIDSVIEQYVSVVRPMHNQFIEPTKRYADIIIPEGGQNHVAIDLMVTKIQTILQNRMALLKDGISEMIDGKRVITKKPELLAPAGNLEKLKIAVHYGADAVFIGGKEFGLRSNADNFSIEEMAEGVAFANKYGARIYVTTNIFAHNENMDGLEEYLQGIEGAGVAGIIVADPLIIETCKRVAPKLEVHLSTQQSLSNWKAVQFWKEEGLERVVLARETSALEIREMKEKVDIEIETFIHGAMCIAYSGRCVLSNHMTARDSNRGGCCQSCRWDYDLYKLEGSEEAPLFGEEDAPFAMSPKDLKLVESIPQMIEMGIDSLKIEGRMKSIHYVATVVSVYRKVIDAYCADPDNFVIQQEWLDELDKCANRDTAPAFFEGVPGTDEQMFGIHGKKTTFDFAGLVLHYDEKEQIVTLQQRNFFKQGDEVEFFGPEIENFTCKIETIWDEKGNELDAARHPLQIVKFKLDQKVYPSNMMRKGKMKKPELLVTPSSVSDVMPLIEAGADAFLIGEQTYGIRLAGEFSREGVKQTVELAHAHQKKVYVAMNAIFHNDRVQLLGDYLTFLDSLNVDGVVFGDPAVIMAAKETGVNLNLHWSTETTGTNYYTCNYWGRKGASRAVLAKELNMDSVIDIKENAEVEIEIQVHGMTCMFQSKRTLIGNYFEYQGKQMDVVGRHMEEGLFLHDQERQNKYPIFEDANGTHIMSPNDVCMIDELEEFVDAGIDSFKIDGILKSLSYMTEVTSLYRKAIDLLTTDKDAYEDQKEDWVKRIEEIQPVNRSIDTGFFFKETVYMFSEQKKRPFFKRKMVLLSVLAVIIIAALSGFLYVKSALGPVDQKSKQTINIHIPNGTSVREIAGILKENGLISNDTIFTYYAKYKNASGFKAGYFHLKQTMDADTLIKKLTSGGTDYAFQLVIPEGRQLSDIAAIIANQTNFSAKEVEAKLDDPAFIQTLMKKYPKTVTSQVNGKQVKHPLEGYLFPATYPFYREDESLETIIETMIKQTDQYVKTYEKDMKKRNMSIHDVLTMASLIEMEATEKTDRAKISSVFYNRLKKDMPLQTDPTVLYALGEHKSRVYYKDLKVKSPYNTYNNKGLPPGPIANAGESSWKAALHPEKTDYVYFLAKKNGEVVFTKTLNEHNKAKAKYITGSNMEHGEKQITIVDDNGNEQLCEVLFTFESDHFNKSYVLYYPISEQDNEEIEIHASSFTPNEDGEDGELEPIETDEEWDMIEETLNTFLDQEDEESSFDKTMKFNFSDDSAETNVNEVLITVHDALQEKGYNPINQIVGYLLSGDPAYIPRHQDARNLIRKLERDELIEELVKSYLETHKEAMKANEIRDLTTAEIEQKVKSLKEELFNLRFQLATGQLENTARIREVRKSIARMKTVIRQREIAANKMFLDFFKEKGHAVEPSASLVPHDDPTLLWINSGVATLKKYFDGRVVPDNPRICNAQKSIRTNDIENVGKTARHHTFFEMLGNFSIGDYFKEEAIEWAWEFLTSEEWIGFDPNLLSVTVHPEDEEAYILWRDKIGVPEERIIRLEGNFWDIGEGPSGPNTEIFYDRGESYGHDVNDPELYPGGENERYLEVWNLVFSEFNHNPDGSYTPLPKKNIDTGMGLERMVSVIQNVPTNFDTDLFMPIIRAVETISGESYGEKDTAFKVIADHIRTVAFAVSDGALPSNEGRGYVLRRLLRRAVRYAKTIHIHRPFMYDLVPVVAEIMKDFYPDVQAKEEFIAKVIKNEEERFHETLNEGLAILSEVIKKERDKGSSQISGEDVFKLYDTYGFPVELTEEYAEDENMTVDREAFQAEMEKQRERARNARQDVGSMQVQGGVLGDIKVESTFVGYENLTADARIIELLQNGEIVSEAHEGDTVQILLDETPFYAESGGQVADKGTLKSAEAIIEIKDVKKAPNGQHVHEGVVVSGTAQKGLEVTAEVESALRKGIVKNHTATHLLHQALKDVLGSHVNQAGSLVNENRLRFDFSHFGQVTKEELSQIEKIVNEKIWEGISVAIDLKPIAEAKEMGAMALFGEKYGDIVRVVQVGDYSIELCGGCHVQNTAEIGLFKIASESGIGAGTRRIEAVTGKGAYEELNDQLAILEQAASELKSNTKDVPKRIASLQADLKEVQRENESLLAKLSQAEAGSILEKVTEISGVNVLTQKVNAKDMNHLRTMVDDLKAKLGSAVIVLGAVQNGKVNISAGVTKDVIEKGLHAGKLVKQAAEICGGGGGGRPDMAQAGGKQPEKLEEALASVEESVKSVLKKRPIQFLIYAAGILLVLASLLILLQLDELWMPVFLLLKAVLIPLLIAIFISYLLYPIVERLHARGLPRTVSLLLIYVLFFGGIGFAVYKGAPVMIAQLIELSEQIPVLAETYNGALSHIHRHTSHWPDGLHDRLDRFIVQSETYAANSAERMILSCKVLFDYVLVAALIPFLVFYMVKDMNTMKRAAWYLTPPSFRKRGHAFVKAVDESLGDYIRGQLLVCSLIGGAAAIVLWLFHIPYPLVLGVLIGATNVIPYFGPIIGAVPAVFIAFTISVKSVIIVLITVAVLQFLESNVLSPIIVGRSLHMHPVVIMLVLLAGGELFGLIGMILAVPAAAIIRVIIVQYILMRMITFEEVNKHYGQFHVLKDINLHIQKGEVVVIIGPSGSGKSTMLRCINRLESIDAGKVLVNQVSVQHPKTNINLVRQNIGMVFQHFHLYPHKTVLENIMLAPMKVKKVSKEEAKETAEFYLNKVGIPEKADTYPSRLSGGQQQRVAIARGLAMKPEVMLFDEPTSALDPEMIGEVLDVMKQLAREGMTMVVVTHEMGFAREVADRIVFIDEGRILEESTPAAFYEKPQEKRAQLFLSRILNHLGLLLFMTCCIAALAACGSTEKGSTDAKQGSSLEAIKKDKKIIFGVKNDTRLFGLKNPSSGDIEGFDIDMAKAITKEILGDEGKAEFKEVTSKTRIPLLQKGDIHAIVATMTITEERKKEVNFSDVYFEAGQSLLVKKGSDIQSIDDLKKGTKVLAVKGSTSSQNIREKAPEASVLEFENYQEAFTALKSNQGQVLTTDNAILFGMADEDSNYEVVGGTFTDEPYGIAVKKGDQELTDAINKALKTLKDNGEYDKILKKWIKELRFSILTENFHLYLEGFKYTIGASVIALIGSFLIGTLIAIMRIAPFRPLNWFGTAYVEFIRNIPLLLITFVFFFGLPVLGIVADGFTAGTIALAIYTSAFIAEAIRAGIQAVPLGQMEAARASGLSYGGTMRYIILPQAIKIVIPPLGNQFINLVKNSSILGVIAGFDLMYQGDLIASRTFVTFDVYIFVAMFYLLLTIPLSLGVGYLERRLAKSHMDFIGAYQPDHLAFLLEGFAVTLKVAFISIILSFIIGLVVGTLRFAQIPVLSKVLAVVVETIRNLPLLLIIFFTYFALPEIGIKLSITASAIAALTVFESAMLSEIIRSGLKSIDKGQIEASRSSGLTYIQTLKMIIMPQALRRMVPPIVSQFISLLKDTSLAVVIALPELLHHAQILNGQSQSYLLPIFLLAAMMYFVVNFSLSILARRLEYRQAMLICPNCKCKDIGKIGVNQYYCWGCFIELTLSKGKISTHQVEEDGTLSSLDDLFSDDERSIQLRTCRELEGMTIYTDELSQSLGSIKDICLLAGGSCGGYVLEGKKKDCALIPFSGFDQLTDKGLYVSCQEGVGMDSSAPFLLFSKLKKKMMQSPDGENLGILEDVYFCTNSGTIVAYELSDGFFTELSGIRKQLQAAGTLMNVQKEALVLNLNQGNIEKAAEAFTKAIEESPKDPVPYINFANLLSSINEFERALNFFQKAIELDHTAAAAYYGAGNVYTLKEDFMKAKDYFEQALKAGMKNSDLFYMLGQTLIKLEQPKLAMPYLQRAVELNEEDNEARFQFGMCLANEHMLEEAVTTFTEVITRDPQHADAFYNLGVAYAYLEKKDEALEMLGKAIDVQPDHMLALHAQKLIQEAMTKRPEDTRVVVGMSGGVDSSVAALMLKEQGYDVIGIFMKNWDDTDENGVCTATEDYEDVIRVCNQIGIPYYAVNFEKQYWDKVFQYFLDEYKAGRTPNPDVMCNKEIKFKAFLEHALSLGADYLATGHYARVDRTGDEVKMLRGLDANKDQTYFLNQLTQEQLDKVMFPIGDLEKKRVRELAKEAELATATKKDSTGICFIGERNFKTFLSQYLPAQPGVMQTMDGEVKGEHDGLMYYTIGQRQGLGIGGSGDPWFVVGKDLEKNILFVEQGFHNPLLYSESISAVNISWTRPHIVENGELTCTAKFRYRQEDHHVKVKMTGEQEAMVIFDEPVRAVTPGQAVVFYDGDECLGGGTIDDVFKDGQKLSYVMDKTITVVVETYKKHSLYGKRVRYSKKFKAHDENNQAKIGDIVKVMETRPLSATKRFRLVEVVEEAVIIMERIYLDHAATTPMDQRIVDKMMPYFTEIFGNPSSIHSYGREARKWLDEAREVIARELHCKPQEIILTSGGTEADNLAITGVAMARQHEGKHIITVKTEHHAVLHTCERLEKLGFEVTYLDVDETGLIHLDQLKQALRDDTVLVTVMYGNNETGVIQPIKAIGELLRDHTAHFHTDAVQAFGTVPIDAADLHIDLLSASGHKLNGPMGTGFLYVNEGVKLSPQIFGGEQERKRRAGTENVAGIVGLAEAVQLTKQNRREKAMHYGKLKETMLQVFEEESLNFSINGHPKETLPHILNVHFPGVSIESLLVNLDMEGIAVSSGSACTAGSVLPSHVLSAMYGEEAKELTSSVRISFGLGNEEDHVKQAARKIAAVVKRLAMIELAKKHGEGPTSLKSIAQNNDLSEHYLEQLVSPLRNARLVKSIRGAYGGYVLAHEPNEITAGDIIRVLEGPISPVEVIENEEPAKRELWIRIRDAVKDVLDNTTLEDLASYTDGDQDSYMFYIMLHQFSRNELAIGKEGLNILKNSTVAVLGVGGVGSFAVEALARSGVGRIVLVDKDDIDITNVNRQLPALLSTVGQPKVDLMQARIADINPECEVVALKMFYTEETYEQFFEYPLDYVIDASDTIHYKIHLMKECLNRGVNIISSMGAANKTDPTRFRIDDISKTHTDPIAKVVRTRLRKEGIRKGIEVIFSDESPIVIREDVRKEVGNDEAKIRKAQMPPSSNAFVPSVAGLIMGGHVIMKLLKDIPITRVKDKFGRTFYCGEVTEDQIGQSVVLKGWVQKRRDLGGLIFIDLRDRSGIVQVVFNPDLSKEALETAESIRNEYVLDIKGTVVAREEATINPNLKTGKIEIQVETVTVLNEAKTPPFVISDQADEVSEDVRLKYRYLDLRRPAMFETMKMRHEVTKAFRHFLDDNGFLDIETPILTKSTPEGARDYLVPSRVHEGEFYALPQSPQLFKQLLMVSGMDRYYQIARCFRDEDLRADRQPEFTQVDIEMSFMSQEDIMTLAEEMMAKVMKDVKGVDLTLPLPRMTYDEAMNSYGSDKPDTRFEMKLVNISDTVKDSDFKVFSGAVKNGGAVKAINVKGAASNYSRKDIDALGAFAANYGAKGLAWLKAEGTELKGPIAKFFDDAKQAELKEQLQVEEGDLLLFVADKTSVVHDALGALRLKLGKELELIDESVFNFLWVVDWPLLEKDEEEGRFYAAHHPFTMPVRDDLELIETSPEDMKAQAYDLVLNGYELGGGSIRIFEKDIQEKMFGLLGFSKEEAYEQFGFLLDAFEHGVPPHGGIALGLDRLVMLLAGRSNLRDTIAFPKTASASCVLTDAPGHVSEAQLDELSLAIKTKVKMSFNIPRGTQDILPGESERWQYVEQIARDTCAAFQYKEIRTPIFEHTELFARGVGESTDIVQKEMYTFEDKKGRSITLRPEGTASTVRSYVENKLFAQPAQPTKLYYIGPMFRYERPQTGRYRQFYQFGIEAIGSKDPAIDAEVISLAMSVYEKAGLSNLKLVINSLGDKESRADYRTALVKHFEPRIEEFCHDCQTRLHQNPLRILDCKKDRDHELMTTAPSIQDYLNEESRTYFEKVKQYLSDIGIEYVVDPNLVRGLDYYNHTAFEIMSNAEGFGAITTLAGGGRYDGLVEGIGGPESPGIGFAMSIERFLSAIDAEGIELPLQDGIDLYIAALGDEAKDYSVSLLNRLRKEGISSEMDYTGKKLKGQFKAADRLKAKFIAVLGEDELAQQIVKVKDTTTGEQIEVKLDELIQMLKAHQKAMTHATAQTDQAVVATDEINVRTGPGLSYGIAAVVKRGESYPILTEQGEWVQIQLSNGQKGWVVSWLITTSSGAQKQSTAGGSTITSTASDLRIRTGPGTSYQVIGTFPQGASAKKLETSGEWTKISYKQAEGWVHSDYVSGGQKTSQSSSGGSSRSNQTGTVGVSSLNVRQSAAPNAQVVASLARNTQITILREQNGWYEIEGKGVKGWVASYYIVTAGSAPEKSSSSSASEQKAYIVYDGTNIRKSASTSAGIAERATKGAAYHIVRTQGDWYEVTLSNGGTGYVASWVVQTKKNSSEAPRPQQDSSSGTGSLKGKTIVLDPGHGGKDSGTIGADGAFEKNITIKTANLLAGKLRASGANVYLTRSDDTFISLQSRVATSHYRNADAFISLHYDSFMDQSVRGSTAYYYHAAKDQQLASSVHSEVAKRSQIPDKGVKFGDYFVLRENKRPSLLYELGYLSNPQEEAIIYSASYQERVTEGMTEGLKQYFRVEEEITGAISEGYMVLVGVTHEDTEEDVLYLAEKLAHLRIFEDENGKMNRSLLDIKGSVLSVSQFTLYGDTRKGRRPNFMKAAKPDAANSLYECFNKTLREKGIHVETGRFGAMMDVSLTNSGPVTILMDSKMANEQVLTAQQVIDKAREYLSAEHIQFIERAYEYAENAHKEQYRKSGEPYIIHPIQVAGILVDLEMDPSTIAGGFLHDVVEDTDVTLQDLKEHFNEEVAMLVDGVTKLGKIKYKSQEEQQAENHRKMFVAMAQDIRVILIKLADRLHNMRTLKHLPQEKQRRISNETLEIFAPLAHRLGISKIKWELEDTALRYLNPQQYYRIVNLMKRKRAEREEYLDEVVNEVKDRVSEVNIKAEFSGRPKHIYSIYRKMVLQNKQFNEIYDLLAVRILVDSIKDCYAVLGIIHTCWKPMPGRFKDYIAMPKPNMYQSLHTTVIGPKGDPLEVQIRTVEMHEIAEYGIAAHWAYKEGKESAESAVFQKKLSWFREILEFQNESTDAEEFMESLKIDLFSDMVFVFTPKGDVIELPSGSVPIDFSYRIHSEIGNKTIGAKVNGKMVTLDHKLKTGDIIEILTSKHSYGPSQDWVKLAQTSQAKHKIRQFFKKQRREENVEKGRELVEKEIKNLEFDVKDILTAENLQKVADKFNFSNEEDMYAAVGYNGITALQVANRLTEKERKQRDQEEQEKTVQEVTVEPKTYHGKKREAGVRVKGIDNLLVRLSKCCNPVPGDSIVGFITKGRGVSVHREDCPNVKTGEAQERLIPVEWEHEQPAKNRKEYNVEIEILGYDRRGLLNEVLQAVNETKTNISSVSGKSDRNKVATIHMAIFIQNINHLHKVVERIKQIKDIYSVRRFMNMDLKQYVTVVPDYPKEGVQFKDITTLMDKGEVYRYATDQIVEYAKERDIDLIVGPEARGFIIGCPVAYALGVGFAPVRKEGKLPREVIKVDYGLEYGKDVLTIHKDAIRPGQRVLITDDLLATGGTIEASIKLVEELGGVVAGIAFLIELTYLDGRKKLDGYDIMTLMQYMRWEYEHPSEEKVKSLSENLNISALTASLLVKRGLEEVEEARSFLFDQKAEFHDPFLLKGMKEAVERINKAIEEQESIVIFGDYDADGVTSTSVLLHTLKERSAIVDFYIPDRFKEGYGPNEQAFRYIKEQGASLVITVDTGIAAVNEARIAKEIGLDLIITDHHEPSEELPEALAIVHPKQPGCEYPFKELAGVGVAFKVAHALLGELPVQLLDLAAIGTIADLVPLHDENRWLAKKGLMQLRQSKRPGLKALLKEAGATLEEANEETVGFQIAPRLNAVGRIEQADPAVHLLMTDDKDEAEELARFVQELNKERQKIVSTITEEAIQMVEEAGDDQSAIVVAKAGWNPGVVGIVASKLTDTFSRPAIVLGIDEETQMAKGSARSIPGFDLFFHLSKCRDILPHFGGHPMAAGMTLRADDVALLRERLNQYANEKLTEEDFIPIQRVDAVCKVDELTVQAIEEAGMLSPFGMSNPKPFIMIEDAKLEDIRTIGANHNHIKMSLKDEDKLLDCVGFHQGKLKEEIVPGSRISVIGEMSVNEWNNRKKPQLMLKDARVDEWQLFDLRGKKDWEKKVSTLDSEKSLVVCFEEATVDIPIHHVHAENVSTFDVHGKYVVFADVPADEQLLKQLLENQKPARIYTVFQREEDHFMSSFPSRDQFKWFYGFLFKRGSFPIKEQGMELAKHRGWTKDTIIFMTKVFFELGFVKIENGVLSIVLDAPKKDLTASASYTAKQRLMELDQTLTYSSAKELKEWLNSMMSEVSPVMIQQETRLKVADNSGAREVLTIKVLGGSGRKTANIGDVIVCTVKQATPGGVVKKGEVVKAVIVRTKSGARRNDGSYISFDENACVIIRDDKSPRGTRIFGPVARELRENNYMKIVSLAPEVLVEVDYLFGTAEWPLILVIIGSVLMGGLIVAFAGIFQIVKLKRELKALKAERAAAAPAASTKKADKTPLKEQPASFDRKEMKKGRILAFFLVVLLIGTGVGLLTKPVAKDMTLGLDLQGGFEVLYDVHPVKKEDKITNSVLVSTVEALNRRANVLGVSEPNISIEGNNRIRVQLAGVKDQNRAREILSTEAQLSFRDTNDKELLNGADLVENSAKQTFSQTNEPIVTVKLKDAKKFGDVTRKVAAMAPNNQLVIWLDYHKGDSFKKEVSKSNHKYVSAPNVNQEINSSDVQIEGKFTVQEAKDLASILNAGALPVKLTEKYSTSVSAQFGEQALNETVFAGIVGIAFIFLFMLFYYRLPGLIAVITLSAYIYITLQVFDWMGAVMTLPGIAALILGVGMAVDANIITYERIKEELKLGKSVRSAFRSGNRRSFATIFDANLTSIIAGGVLFFFGTSSVKGFATMLILSILTSFITAVFLSRFLLGLLVESRYLDRRKGWFGVRQKDIMNIHETTETTEPKTPFDKWDFVSKRKGFMIFSATITIAGIIVLSIFKLNAGIDFTSGTRIDIQSDHKLSTEQVEQDFKKLDLETDSVVLSGQKENQAAARFVGVPNKEKIAEVKDYFKDKYGTEPNVSTVSPTVGKELARNALYAVIIASIGIILYVSVRFEYKMAIAAIISLLYDAFFIVAFFSITRLEVDVTFIAAILTVIGYSINDTIVTFDRVREQMKKRKPKTIEDLSYIVNLSLQQTFTRSVNTVLTVLVVVVALLIFGSASITNFSIALLVGLLTGVYSSLYIAAQIWLMWKGRELKKPAKILGYKDVDLEELWSYLENKKWKKKQEYPIHEMVADILSVKIGEFMNYATVQSFKTSAFLDSEDGKNMLDELLKTKQTFLKGTIILILAGFITRILGFVNRIVIARFIGEEGVGLYMMAAPTFFLAVTLTQFGLPVAISKLVAEAEARGDKQKTKRILVMSLAITGTLSLIFTPLFLWFAPIMAENMLTDPRTVYPLLAITPVVPVIAISSVLRGYFQGRQQMSPLAMSQVLEQVARISLVAVCTTAFLPYGIEFAAAGAMVSSVIGEMISLAYLLIAFRYKKTIRIRKRFFKAIHDGKDTFKQLMSIALPTTGSRFIGNISWFLEPIVVAQSLAIAGYAAVEATRQYGELTGLALTLLTLPSFITYSLSTALVPAISEGMEQNKRKTVEYRLKQAMRLCLLSGGISCIILFVYAEDLTLFMYGSSHAAIYVKFMAPFFLLYYFQGPLQAVLQALNLAGAAMTNSLIGAIVKTGMIFVLASQPGFGIMGAALAILIGIILVTLLHAATVGKVLPIHLPLKEYGLCVLVIIGTGAVSLWLKSQVNGLFSAPIELVTLIFVTCMLYVILLICLGLVKREELRRIPFIGKLMGKREIGELSILDLVIFMMIAEIAVLAIEEVEDHMLHTVWPILLLTFIQITLAYLSLKFQGVRRFLDGKPVLLIINGKIDEGAMRKQRYNFDDLLIQLRENNIDSIQDVSYAILEPSGKLAVVEKENKLKHAALELPLVADGVVQHDHLKQINKNEQWLKDELAKRGYHDIEQISYCSFNQKTFYIDLKDEMQETKHIGKGILSGLIAIFVVMVVTSLLVSLMLTFTSMQESSFKWMIMILSFVALLLGGIISGGKAKERGWLIGALTSIIFSLTVFLFQYLGFGKTFSPEQFIYHGAFLGICMLGGMIGVNLRGKMGSIIMIVVMFAVLYFLLIRPQQKQQKAVRQMQQSLSKGDKIVTIGGLHGEIDSIDESKVVIKTSENNRLTFDRRAIRELADKGMKLELFDFDLPERLIAQVPLEKRDASRLMVLNKQTGAITHDTFSQIIDYFQKGDCLVLNNTRVLPARLFGMKEDTGAKVELLLLKQEEGDNWETLVKPAKRVKKGTVITFGDGRLKAVCTEELEHGGRKVEFQYTGIFYEVLESLGEMPLPPYIKEQLDDRERYQTVYSKEVGSAAAPTAGLHFTTELLDALKAKGVHIAFITLHVGLGTFRPVSAERIEEHEMHAEFYEMNEETAEKLNLVRKEGGRIISVGTTSTRTLETIASAHDGEFKASSGWTSIFIYPGYTFKAIDGMITNFHLPKSSLIMLVSALAGREHVLKAYNEAVKEEYRFFSFGDAMLIQMILGGVLFAVGLVFQLVGKLPGDIFVKKGNVTFFFPVITCIVISIVLTILLNIFGRMKMDERLVSTEADNHESAIEQSLRPQTLSQYIGQQKVKDNLSVFIEAARMRQETLDHVLLYGPPGLGKTTLASIIANEMNVQLRTTSGPAIERPGDLAAILTSLEPGDVLFIDEIHRLQRSIEEVLYPAMEDFCLDIVIGKGDTARSVRLDLPPFTLVGAMHVKKGDKVVVISGKDKGKQGVILAAFPKKERVLVEGINLVKKHSKPTQANPQGGISEQEAPIHVSNVMPLDPKTGEVTRVGYKVEDGKKVRVAKKSGQVLDKIEFVKGTIDYVCPQYVVIENGGVGYQVYTPNPFIYRVNKQETIYTYHYIKEDAFSLYGFQTREEKALFTKLLNVTGIGPKGALAILASGDPGAVISAIEREDEAFLIKFPGVGKKTARQIILDLKGKLADVVPEMIGNLFNHEDHIQVETQQTALDEALEALSVLGYGDREIKKVLPLLKEEKNLTTDQYVKKALQKMLKMEGKEHLQKQSNSITVQLEKVYLDGDVSIERHRASLEDKDTFWAQYKGWTLVEQKEDFALFRKQIDDISPLSKANGYIGLSEDGVISTFHGRPDGWAEPIHLFFQIDTSRLESHVEKQLEQGIPFRTKDEFEHVLEVMKPYMSDVKRLAESIQYHEEKRFHKLAYKPAELELCGKGRSAYVFLYKKDGKKMALKVFFPSYQHIARKEAAIYEKLSGSSYYPEIYESGDQYILMEYIKGYTFYECLTKGIPIKKQMIEQVDDALEEAREKGLNPSDIHLRNLILTKEGRIRVIDVARFTQTKACHQWDDLKAAYAYYQKPFFPKKAPRLWLEVIAYLYKKNWLSRGQLNNRNDFMKEKKSVPSNQSLLSSFDGSHKVYEKGSRPDILVPKREITLSHTVTEAGDIKNEPVRVYDTSGPYTDENVHIDVTKGLKRLRATWIEERGDTESYEGRHVRPEDNGYRNESIHSIQTDFHHMPLRAKQGACVTQMHYAKKGIITPEMEFIAIREELSPEFVREEVASGRAVIPSNINHPESEPMIIGRNFHVKINANIGNSVVTSSIDEEVEKMTWAIRWGADTMMDLSTGKDIHTTREWIIRNCPVPVGTVPIYQALEKVNGVAEDLTWDVYRDTLIEQAEQGVDYFTIHAGVLLRYIPLTVDRVTGIVSRGGAIMARWCLAHHQENFLYTHFEDICEIMKKYDIAFSLGDGLRPGSIADANDEAQFAELETLGELTEIAWKHDVQVMIEGPGHVPMDKIKENVDKQMDICKEAPFYTLGPLTTDIAPGYDHITSAIGAAMIGWYGTAMLCYVTPKEHLGLPNKEDVREGVIAYKIAAHAADLAKGHPAAQKRDDALSKARFEFRWRDQFNLSLDPERALAFHDETLPAEGAKTAHFCSMCGPKFCSMKISHDIRNQSEEVKREMEKKAKEFVSQGSQIYLLPIGLTACGANNNAGVDTRHNQSGQPVGYHSNQRADDNNQDHQGPVSELMEGMNGRNTTNVDYRTRPQADDGDMNYHNQMSFSGYDKQENIQRSRKIANRVNKMNHVADSQVMVTDENVYIAIKSDGRLTSEGVSQVEEAAARYADGRAVQVIKDEGAFTRFRDMRMMPDEYKHRSDDEMKQRVLEIKRAFGSKLFIPGHHYQKDEVIEFADATGDSLQLAQIAADNHEAEYIVFCGVHFMAETADMLSNKNQSVVLPDMRAGCSMADMANMKQTDRAWEQLTDLFGDTILPLTYVNSTADIKAFVGKHGGATVTSSNAKKVLEWAMTQKERILFLPDQHLGRNTAFDLGIPLEEMAVWDQIEEKLITDQPLSRIKMILWKGHCSVHEKFTVRNIEEMRKKDRDIQILVHPECTHEVVRASDLAGSTKFIIDTIKQAPAGSKWAIGTEMNLVKRIIAQHPDKQIESLNPDMCPCLTMNRIDLPHLLWSLESIEKGQPVGLIQVNEDITKDALLALEKMLAIKMERLQLKQMLTHFFTEDIGFGDVSADAIFGDKNGTALIIAKQSGVLAGSQLIDIGYRLLNEQIQTELFFQEGDWIHSGAVLAKIKGPVNDLLKGERVILNLLQRMTGIATLTHEAVQRLGDPSITICDTRKTTPGLRMLEKYAVKTGGGKNHRFGLSDGVMIKDNHIAACGSIREAVEKARAYAGHMVKIEVEIESETQLMEAIDAKADVIMFDNCSPDEVKRFKQMTPESILTEASGGITLETLPSYRGTGVDLISLGFLTHSAPAFDFSMNMEFSHKGMEQERKLIGEERRTAILEWLKETDTPLTGSFLAKKAAVSRQVIVQDISLLKAKNEPIIATSQGYVYMAQHAPEREIEQIIACKHDPARTEEELTLIVDFGVTVKDVIIEHPVYGELTASIRVSTRKQVADFVHHISNTGASYLSELTDGVHLHTLTSYSQKQLDQAIQALDDAGFLIKDLTVGYFGPEATFTHLAVCSCFPKDAVQRAYATIPQCMDAVSKGEVDLAVVPLENALEGSVNLTIDYLIHEEALSIVGEMTAPIRQHLLVHPSRAESWETLDVIQSHPHAIAQCHQFLKKQYPHIPHRPVESTGYAAKYISEHPDEAVGAIANEIAAKTYGLTIAKKDIHDYPHNHTRFVILHKDPNASFPMNSGFSSKPKTTIVVSLPKDDQSGALHRVLSAFSWRNLNLSKIESRPTKTGLGHYLFIIDIEKEMDDVLVPGAIQELEAIGCEVKLLGSYQTYELMKEETFYLVREDVLPDAMRKTLEVKKLLDRKKADSVADAVQKADLSRSAFYKYRDAVFPFYTMVKEQIITLFFHLEDRSGALSRLLQIVADSGCNVLSIHQTIPLQGRANVTLSISTAGMADDINTVMNQLRKLEFVEKVEILGSGAMNRLKEKYVKEITPALVSKFEYTSVMQVPKIEKIVINMGVGDAVQNAKAIDTAVEELTFIAGQKPVVTRAKKSIAGFRLREGMPIGAKVTLRGERMYDFLDKLISVSLPRVRDFRGISKKSFDGRGNYTLGIKEQLIFPEIDYDKVTKVRGMDIVIVTTANTDEEARELLTQVGMPFQKMFVDQVKVYVKGGDGGNGMVAFRREKYVPKGGPAGGDGGNGADVVFEVDEGLRTLMDFRYKRHFKADRGEHGMSKNQHGRNAEEMIVKVPPGTVVTDAETEQVLADLTEHGQRAVIAKGGRGGRGNSRFATPANPAPQLSENGEPGKERDVILELKVLADVGLVGFPSVGKSTLLSIVSSAKPKIADYHFTTLVPNLGVVETDDNRSFVMADLPGLIEGAHEGVGLGHQFLRHIERTRVIVHVIDMSGLEGRDPYEDYVTINEELEQYNMRLTERPQIIVANKMDMPDAADNLAAFKEKLTDDYKVFPISAITREGLRELLFEIANQLETTPEFPLYNEEELSDNRVMYRFDEGDAPFEISRDPDGTFVLTGKALERLFKMTDFSRDESVKRFSRQLRGMGVDDALRERGAKDGDIIRLLEFEFEFIDMEEIPSKENEKLTHVALTNELIYLLSRSRHDWMNKLQLIKGNLTLEKYDRVFEIIEEMVIEAQHESKLSNLKIPQLAYYFLTFNWESHFITLEYEVLGETRDLSAYESQLLTVSQELFSIFDQSVCQKTENHLTVTFQTDHEENDVILYFDFKGKLTSLDALNAFHDANYPCMSITQFHVTPHESMIELCLRMLRLDLQFFASKKGVGSTKNGRDSESKRLGAKRADGQFVTGGSILYRQRGTKIYPGENVGRGGDDTLFAKIDGTVKFERFGRDRKKVSVYPAAQADESIMSFQMTGHAEFAEKGQDLVCAGVSAVVFGSVNSIIALTGLDPLLDIGEEGGYFSFELPADTDPLSFEKAQLLLEGMVVSLETIERDYHDYVRISTKKMYAIIETGGKQVKVEEGQTVYVEKLAAEAGETVTFENVLFVGGDTVKVGNPSVAGATVTAKVEKQGRGKKITVFKYKPKKNNHKKQGHRQPYTKVVIEKINAMLTKIHIHPLLWIVMAFAILSGQIKPLLCLLVIVCVHELGHAAAACYYHWRIRRIFLLPFGGTVEVEEHGNRPLKEELAVILCGPLQHVPLQLMAWLFMEASLISHDVFTMFTFYNMAIFLVNLLPIWPLDGGKLFFLLLSIFYPFQRAHALAIKGSLVFFGLLTAGLLLFAPLQFNGWVLLTFLAYSLVMEHRQRHYVRVRFLLERYYGKKEQVEKLIPLRASAEEKVYEVMARFQRGCKHPIIIERDGVKMSQLDENELLHAYFSDRRTTSSMEELLLPYMKRVDEYRKKIAQRRKTMQPAAPPKKTAFKKKEDIPPWVMLTEEEKHSGSTSYEPASHQPKKRHPLFNPNTFVLKCLLSASLVLIAAISFKGQAGPFQQLKPMITQTFEQDFQFAAANRWIEKTVGHPLAFLTEKKEGQKDVQANQELAVPASGKVQESFTQNGAGVKVETSAEAIDSMKEGYVVEVKKKSDTGLTVVVQHADNSYSWYGQLKKADVALYDFVDKGEKIGQISLDDQGKGTYYFAIKQNEQFIDPIQVMTFEITSGKGGVGKTTTSANLGTALAIQGKKVCLVDTDIGLRNLDVVMGLENRIIYDLVDVVEGRCKIHQALVKDKRFEDLLYLLPAAQTSDKTAVEPEQIKELIQSLKQDFDYVVIDCPAGIEQGFKNAVSGADKAIVVTTPEISAVRDADRIIGLLEQEDIEPPRLIVNRIRTHMAKNGDSMDVDEVVHHLSIDLLGIVADDDDVIKASNNGEPIVMDAKNKVSIAYRNIARRVLGESVPLQSFEEENKGMFAKLKAFFGVRAKTQKQQYVTIKGTKNGLTLQLNDDCSFDDLLSGLREVLLLEQYTDGRGHKVNVHIKLGFRYLTEDQETRLTEAVSENEHLVIHSIESDVMSTEEARRLKAEAEITSVAKIVRSGQVLYVEGDLLLIGDVNPGGTIRAGGNIFVLGALKGVAHAGCNGNKQAVIAASHMIPTQLRIAQVFNRAPDQKEDGNEMECAYLDIDGNMIIERLQQLAHIRPNLTRLEGGMMLFIFVFDSIFVDLVKLPFVSENQILAPHFILLALVFMTAFVNQKYGVIYGFIFGLLYDISYTGILGVHMFGFGALCYLLAKAFKVLQTNMLVVVFLSIIAVSVMEFYVYGVQATIQPGIMPFNTYVIERFIPTILLNTAASLILVVPLRLFFINVKQGLIDEMTDPIADLLTRIRNANMVRHEKLEVPASKIKREIAEILKREGFIRDVEYVEDSKQGIIRLFLKYGQNNERVITGLKRISKPGLRVYAKSNEVPRVLNGLGIAIISTSQGVLSDKEARAKQAGGEVLAYVWVAMIGFSVKSGRGASWPEKLVGDTTGFFQGVFHKPSQFIAGIYGNVQDLKNTYDENERLRKKLDGQTQYEAKLQELEDENKKLRKQLGYVNSVRDYTPILSTVIARNPSLWDSFVMIDKGKKQGVDKDMAVTNESGALIGKIESDKLNNFTSTVRLLSSTDQNNRISTKIFAKKGKEELGIINGYDSKKKMLTMNILKSDADGDVKKGDLVETSGAGGVFPQGLTIGKVSEIEPDHYGLTKIIYVEPAAELNNLDRVIVVNRSTSTADMFGIGTKDLGIDLGTANTLVFIKGKGIVVREPSVVALETDTKSIVAVGNDARNMIGRTPGNVVALRPMKDGVIADYETTATMMKYYINQALKGKGLFARKPYVMVCVPSGITAVEERAVIDATRQAGARDAYPIEEPFAAAIGANLPVWEPTGSMVVDIGGGTTEVAIISLGGIVTSQSIRVAGDEMDDAISSYIRKTYNLMIGDRTSEAIKMEIGSAQPDVHDEMDIRGRDLLTGLPKTISITAEEIAKALRDTVETIVDAVKMTLEKTPPELAADIMDRGIVLTGGGALLRNLDKVISDETKMPVIIAEDPLDCVAIGTGKALEHIHLFKGKSKLILASQSPRRKELLDLAGFSYDIQASQLKEEINRNFSPAENVQWLAEQKASDIQRLYPEAVIIGADTIVAIDGKCLGKPKDKEEAASMLQLLSGKTHQVLTGVTIQSENRKETFYEQTEVTFWTLTQNEIDRYIETGEPLDKAGSYGIQGKGALFVQKIDGDYFSVVGLPIAKTVRVLETFGITPQGLKVNINGKEEMLHEDDDQVTFSNWEEKRQSEQETAASEEEPKEEDFQWDDAADHIYHSDPKVVTPYQKKKGSFDQKPFKRVMTTIVFAVVLGTGLGVFALSLSQDGTQNPSDTADGSKENKNEKSASGHFSTYVVQAGKFSSEKGADELVGSLKEAGYAGKKISMDDGYYVIAGLATEQGMTSAVGKKLIDQHFEAWGGKELSFQVPDELTSLIEKASLLSSKVIAGDDVDQKDVTQLISELESAKTTDAPAKSSLLKAVQLLNEPTAENGWKSQQALLDQLNMDEIQSVLYEYGLEAEYIEPVSPVVIKVYTKQGVFALKRVKANRHMQFTEQMLELESKGYRSFVPIYRTKSGSFFSSHRESQYAYYLMPWLTNEKREEQDDKHEYLFQEIARLHKRTEVMIDITEQEIEAHYTQIKTKWETEKDMYERFIERAEQTWYMSPFELAAAMYFSEAMSASEFALERLEDWHEEMKDKETTRVVLNHGQLSIHHFLYNDVGTGHFTNFERSKKAAPIYDLLTYYFRTFKTYPTSCPECTSLFYTYQKGNPFREEELHLFLSYLAYPQVLFDTVKAYEAGGQDEMESCQQLLRAYWQMKNSEPTVMKIHEIEQARRLEEEVALGYRSIPEAQVQEPPFFEPPKLLEEEERDDTYFEVEVRKDPEAAEEQGEEAPKIYESAQETSGSENSLYLTKLFAKQEEEFSRMKICIVQQEDTVDRICERYQLNVQQLLRTNSLSIDAELEEGQILYIPEYQKSNAMRELVRETFLRPSDFIYPIFFVEGENVRKEVSSMPGVYHISVDLVKEEVQELVDLGIKSIIVFGVPDHKDHVGSEAYHDHGIVQRATLEIKKHFPELVVIADTCLCQYTDHGHCGIVEDGEILNDESLQLLAKTAVSQARAGADIIAPSNMMDGFVVAIREALDEAGFIHVPVMSYAVKYASAFYGPFRDAAHSTPQFGDRKTYQMDPANRLEALREAQSDVEEGADFLIVKPSLSYLDIMRDVKNEFTLPVVAYNVSGEYAMVKAAAQNGWISEKELVLEMLTSMKRAGAELIITYHAKDAAKWLSEMSIGKSLHGQTVLVTRNERQAGVFQQKIEALNGHAVLTSLIRFEPTLTKEKAQDFLKDLENSQWLVFTSVNGASFFLNYIKDHHFQKSSHLKVAAVGEKTSAYLEQHGLKVDVVPERFIAEELADALLDHVRPGDRVFVAKGHLSRDVVKETLVPLGIEVKEWILYETVKDEEGIAALKTAMTKQSFDFITFTSSSTVHSFMHVMEADAAMLAASDTCFVTIGPLTKEALLQYGISSETPDTYTIDGMLDLMCRLSERKLNMRTIKVGSRRSKLAITQTKWVIQKLSELNPSYSFEIKEIVTKGDQILDVTLSKVGGKGLFVKEIEQAMLNHDIDMAVHSMKDMPAALPEGLVIGCIPEREDVRDALISKDHLSLSELPKGAIVGTSSLRRSAQLLQERPDLEIKWIRGNIDTRLEKLKNEEYDAIILAAAGLSRMGWSKEVVSEFLSPETCLPAVGQGALSIECRGDDEELLQLLAQFTNEYTKKTVLAERAFLKQMDGSCQVPIAGYATMNEHDEIELTGLVASADGHTIIRETVTGTDPEAIGTACAKQMADKGAKDLIDKVKKDLSMESIVARLNEATILIYALSVLFYFIDFLQHNRKAGKMAFWLLSIVWLLQTVYMFYIMMETDRFPVLNVAEGLYFYTWVLVTLSLVLTKVLRVEFIVFFTNVIGFSMMAIHTFTPSDLHSAELTGKLTSELLVIHITMAILSYGAFSLSFAFSLLYLFQYRLLKKKKWGKWLLRIEDLSKLDHMAYVLNIIGVPMLLLSLILGIIWAYISYDTLYWTDAKVLGSFIMLFLYGFYLYIRLVRNMQGKIVAFWNVASFLVLMINYFLLGSLSTFHWFQMSRIGKKLIEIPSGVTVTNNDNTVTVKGPKGELTRAFHPDMEIKIEDNVLTVSRPSENKEHRALHGTTRSLIANMVEGVSKGFERGLELIGVGYRAAKSGNKLVLNVGYSHPVEIVPEAGVEVEVPSQTKVIVKGIDKERVGALASNIRAVRAPEPYKGKGIRYEGEFVRRKEGKTGKKKKSILLPLTLLAVALYAILSGGQFDIWKDQEKWYTLVLLFGLAFLYQGKKEQESAHVFIGMLMTGLSLHFILQPKLDHWPDTFTMIVFIIGLALFVKSSQKKEYRIESVVLIALGLFLYFFQQITKQLSSLSIPTSGFELYWPYVLIAVSLLLLFLKRKMADEIKKNVPLLPLRGLLVYPTMVLHLDVGREKSVQALEQAMMNDHMIFLATQREISIDEPGEEEIFKVGTYTKIKQMLKLPNGTIRVLVEGLNRAQIESYVELEDYTSVDIKELAEEDLKDAEAEALMRTLLDHFDQYIKISKKISAETYATVTDIEEPGRMADIVASHLPLKLKDKQEVLETVDVKKRLNRVISLIHNEKEVLEIEKKIGQRVKRSMERTQKEYYLREQMKAIQKELGDKEGKTGEVSSLMSKIEESSMPDSVRETALKELNRYEKIPSSSAESSVIRNYIDWLINLPWGTYTEDRLDLKLASEILDDEHHGLEKVKERVLEYLAVQKLTNSLKGPILCLAGPPGVGKTSLAKSIAKSLDRKFIRISLGGVRDESEIRGHRRTYVGAMPGRIIRGMSKAGTMNPVFLLDEIDKMSSDFRGDPSSAMLEVLDPEQNHNFSDHYIEETFDLSQVLFIATANNLATIPGPLRDRMEIITIAGYTEVEKAEIVKDHLLPKQLKEHGLKKGNLQLREAAIYDMIRYYTREAGVRGLERQLAAICRKAARAIVAEDRKRITVTEKNLSEFLGKRLYRYGQAETTDQVGVVTGLAYTTVGGDTLSIEVSLSPGKGKLLLTGKLGDVMRESAQAAFSYIRSKADELNIDPNFNEKHDIHIHVPEGAVPKDGPSAGITIATALVSALTGRPVSKEVGMTGEITLRGRVLPIGGLKEKALGAHRAGLKTIILPKDNEKDIDDIPESVREGLTFIPVSHLDEVLEKALVGEGRMFKFNEEKGQLKCSFCGKTQDQVRKLVAGPGVYICDECIELCTEIVEEELGTEEEVEFKDVPKPHEIREILDEYVIGQDNAKKSLAVAVYNHYKRINSNSKIDDVELSKSNISMIGPTGSGKTLLAQTLARILNVPFAIADATSLTEAGYVGEDVENILLKLIQAADYDVEKAEKGIIYIDEIDKVARKSENPSITRDVSGEGVQQALLKILEGTVASVPPQGGRKHPHQEFIQIDTTNILFICGGAFDGIEQIIKRRLGQKVIGFGAENKVEDLEKEVLLSKVLPEDLLRFGLIPEFIGRLPVIASLEPLDEKALVEILTKPKNALVKQYTKMLELDDVELEFEEDALSEIAKKAIERKTGARGLRSIIEGIMLDVMFDLPSRDDIEKCVITGATVADGEPPRLVLKDGTVVNKDMSVKWEKQEGNEGVLTVEVDAETFNKALDDAFKKVVKQVSIPGFRKGKVPRGLFEQRFGVESLYQDALDILLPVEYPKAIDEAGIEPVDRPEIDVEKIEKGESLIFTAKVTVKPEVKLGDYKGLNVEKDDTAVTDEDVQEELKGMQNRQAELVVKEEGAIENGDTVVLDFEGFVDGEAFEGGKAENYSLEVGSGSFIPGFEEQLVGLEAGAEKDVEVTFPEEYHAEDLAGKPAVFKVKIHEIKAKELPALDDEFAKDVDEEVETLAELTEKTKKRLEEAKENEAEGKLREELVAKASENAEVDIPQAMVDTELDRMMKEFEQRLQMQGMNLELYFQFSGQDEDALKEQMKEDAAKRVKSNLTLEAIAAAENLQVSDEEVEEELSKMAEAYNMPIENIKQAIGSTEAMKEDLKVRKAIDFLVENRMKHDKKKDNVILFPGLKERLIEKGMAALKDKQYQEALHLFSEAKSYDDEESDIHLGMAICFLELGELQDAKRVCEKMLHEGYGHYFTVLQVYMTILIQLKEYEEVKQTIEAVLEENHLPAESAEHFYKLLEFSRKMIESPEEILDEDEEAGSEVNIDDMLKRPEEQVQFIHSLKDRNITPHMGLLNTILQNPDGNPLVKSMILQLLADHDVAKPVHVTKFGDSLTLIPSEAVKPEQMPLLQQVLRMLDDTLGNENPTLYQGVEELWRRHLFVLYPFLPKYTDPSLWAAALHKVGYEMHGIEIELEELHLLYEFNERELREACTMLKDIEEISYLMEPLVTHKGKAAVLNRINVDTDQIIPKQFLKRIERTGYGRFAFFDWRYLADGSPNPDFELNQPIYEGASILIAGENFGCGSSREHAPWALDDYGFKIVIAPSFADIFHQNCFKNGMLPIRLDYDVWKTFAASYENKGYEMTVDLEKQQIEDHEGNITPFQVDPHWREMLLNGYDEISLTLLLEDDIQAFEEKRSNWLRAMPRTIIEKIWDQHIVKSGEGKPDLLYIDLHLVHEVTSPQAFEGLRQKGRKVRRPQNTFATMDHNIPTVNRFVIKDEIAKKQVSALERNCAEFGVRLADLHSVDQGIVHVVGPELGLTLPGKTIVCGDSHTSTHGAFGALAFGIGTSEVEHVLSTQTLWQQRPKTLEIRVDGKLQKGVTAKDVILAVIGAHGVKFGSGYVIEYTGEVFRNMTMDERMTVCNMSIEAGARAGLIAPDEVTFEYCRGRKYAPQGEDFEAAIKEWEELRTDPGATYDKTIVLDGNKISPMVTWGINPGMVLPVDASIPGPEDFAQEDDQKEAIRAYEYMGVHPHQRIEDITIEHVFIGSCTNSRMTDLRQAASMIEGQKVADHVRAIVVPGSQSVKLQAEKEGLHEIFLEAGFEWRESGCSMCLSMNNDVVPEGERCASTSNRNFEGRQGKGARTHLVSPAMAAMAAIHGRFVDVRKFNQEKTVVMVKVYYNGDIQENVLNGQKVAIIGYGSQGHAHALNLKESGVDVIVGVRKGGSYTKAQEDGHQVFTVKEAAAQADVVMVLLPDEQQKKVYDEEIKDQLEAGNSLVFAHGFNVHFHQIVPPSDVDVYLVAPKGPGHLVRRTYEQGAGVPALFAIYQDVSGQAKDKALAYAKAIGGARAGVLETTFKEETETDLFGEQAVLCGGLTSLVKAGFETLTEAGYQPELAYFECLHELKLIVDLMYEEGLEGMRYSISDTAQWGDFVSGPRVVDAKVKESMKAVLTDIQNGTFAKEWIVENQVNRPRFNAINANENEHQIEIVGRKLREMMPFVKQGKKKEAVSVGAENLTVLNRSGVLNRITGLFTKRHYNIESITVGHSEIQDVSRITFVVHVDQEKDIEQLTKQLNKQIDVLKVTDITNQSIVQRELALIKVVSAPASRMEITGVIEPFRASIVDVSRESVVIQVTGESSKIEALIELLKPYGIKEVARTGTTAFARDNQQKPQTNKTISIVMGTNVQMETEKSKAPQTMNGALMLIEALKREKVEVIFGYPGGAVLPIYDKIYNSGLFHVLPRHEQGAIHAAEGYARVSGKPGVVIATSGPGATNLVTGIADAMIDSLPLVVFTGQVATSVIGSDAFQEADVLGITMPITKHSYQVRNPEELPGVIKEAFHIATTGRPGPVLIDIPKDVAGIEGTFEYDQPIDLPGYQPKVEPNYLQIRKLVEAVSRAKKPVILAGAGVLHGKASEELRQYVEQQQIPVAHTLLGLGGFPAKHPLFLGMAGMHGTYAANMALHQCDLLISIGARFDDRVTGNLNHFAKHAKVAHIDIDPAEIGKNIHTHIPVVGDSKLVLEELIKQDGKQGESDEWKNQLDQWKEEYPLWYVENEAEGFKPQKLIEYIHQFTKGEAIVATDVGQHQMWAAQFYPFENADKWVTSGGLGTMGFGLPAAIGAQLADQEATVVAILGDGGFQMTLQELAVIRELNLPVKVIVLNNHSLGMVRQWQEIFYEERYSHSKFSEQPDFVKLSEAYGIKGIRISSDEEAKEKLEEALTSREPVFIDVNVARDEKVFPMVAPGKGLHEMVGVKPMSRIDPSKLELEERLVTVNRVAKVVKGGRRFRFAALVVVGDKNGHVGFGTGKAQEVPEAIRKAVEDAKKNLIEVPMVGTTIPHEIIGRFGAGNVLLKPASEGTGVIAGGPVRAVLELAGLADILSKSLGSNTPINMIRATLQGLSELKRAEDVAKLRGKSVEDLLGMKILIISDSHGLTDELQTIAKRHEAEVDMMIHCGDSELETNHPALEGYKVVKGNCDFMGDFEEELLLPLGGGKLFLTHGHLHGIKQSLLQVYYRAEELGADIICFGHSHIPGSELLRGKLLINPGSVHLPRVRKERSYAILTLDGSEANVQFFTDEGQVIQDLENTVTLMKTAIIATHNAGKAKEFKAILEPKGFTVKTLADIGFTEEIEETGQTFEENAIIKAEAIQAKAGEMVIADDSGLSIDYLGGKPGVYSARYAGEHKDDAENVEKVLSELQGIEKEDRTARFRCALAVSIPGKETKTVEGSVEGFIAEKPIGENGFGYDPIFIVKDKDQTMAELSPEEKNKISHRAVALQKLSSLLDAMRLDERQYDELRKIEIEAGYITHPEGSVLISAGNTKVICNASIEDRVPPFLRGEGKGWITAEYSMLPRATAQRTIRESSKGKVTGRTMEIQRLIGRALRAVVDLEKLGERTIWIDCDVIQADGGTRTASITGAFVAMTLAIQKLRAEGVIKENPITDYLAAISVGIDSQQGLLLDLNYEEDSSAEVDMNVIMTGAGRFVELQGTGEEATFSREQLNGLLDLAEKGIKELIEKQKAVTGEVISTAAVTCIASAMLLSGCGLFQTDQAKTEIDPPQNVTYVDKQTAKEGKEEKQADTVMRELYLIDKNGYVVSQSIPLPKNEGSAKQTLEYLVDGGPISNLMPNGFRAVLPADTSVSVDIKDGTAIVDFSNEFKNYKKEDEQRILQSVTWTLTQFDSIAKVKLKMNGHELKEMPVNGTPISDDLSREDGINIQHEAAADMTSTKPVTVYYLAESDEQTYYVPVTTRAPKDEDDPIIAAIDELVSGPSKKSHLLTDFDQDVKLNDVPKVKDGHVTLDFNESIFGSADEKKKVISQKVLNSIVLTLTELPDVKSVSVKVNGKAELVNEKGADLTKPVSRPEQVNTGSFMDQPIGVIDSGVGGLTVAKEIMRQLPKENIIYVGDTKRCPYGPRKEEEVLQYTWEMAHYLLKHHHIKMLVIACNTATAIALDEIKATLDIPVIGVIQPGARTAIKVTNNQHIGVIGTVNTIKSEAYKEALLSLKAGLTVQSLACPLLVPFVESGTFLDQTAEAVVKDSLEPMKETGIDTLILGCTHYPILKEPIQRFMGSEVNIISSGDETAREASTILSYKGLLNTSKEAPVHTFYTTGQQQNFQNIARDWFGYLPGKVETVLLEHIYQQMETNESGHVAEIEKSLRHIAAIIKQKGREILNQYTITPPQFIGLQWLYEFGDMTIGELSQKMYLACSTTTDLIDRMEKSELVERVKDPSDRRVVRIHLLPEGERIIQEVIAKRQEYVSELLGAFSEEEAIVFNQSLTKLQQQMKRKMLDGLKTVAPSAALLLFAILFFGVMLDAGLFDPLIKLILRIVKGDPVKIAFGVAILSMLVALDGDGTTTYMITVSAMLPLFLRIGMNPLILGTISLLSLGIMSGMTPWGGPATRAIAALGLDAGEFFIPLLPTMVGGGLFILFTAYILGKKERKRIGIAEIQYKEEPSISPEADIKRPNLIWINFFLTIAVMVTLVMDIIPIPVLFLIGFVIALMINYPKVEDQRERILSHAGNALTVITLVFAAGIFTGIFSGTKMVEAIAHLVIYMIPDSYSSFFPLIVALTSMPFTFILSNDAYYFGVLPILAEAGAAYGIDPVEIARASIIGQPVHLLSPLVASTLLLVGMLNKDIGDLQKYALLWTVLTALFTTLIALLTGAITIFVYFEEARIAFFQKTGIMKRVKETITVVANLQCDYIKQVEIGERLRVYVKPEKVGSSSLILHYLGENEQQEPCFTGSVTMVQINKETGAPVPFTEEEKETFQAQRMSEKNTIHFIITRQDTADGKSYDEEFEIPYRPNMNVISALMEIRRNPVNKQGEKTTAINWDMNCLEEVCGACSMVINGTPRQSCTALIDQLDQPIRLQPMKTFPVVRDLQVDRSRMFNSLKKVKAWVPIDGTYDLGPGPRMPEKKRQWAYELSKCMTCGVCLEACPNVNDKSSFMGPAPLSQVRLFNAHPTGAMNKSDRLEEIMGDGGLANCGNSQNCVQACPKGIPLTTSIAALNRDTTLQAFRNFFGSDHAMSNSSIIVVGGGLAGLMATIKAAEAGTAVQLFSIVPVKRSHSVCAQGGINGAVNTKGEGDSPYEHFDDTVYGGDFLANQPPVKAMCEAAPSIIHLLDRMGVMFNRTPEGLLDFRRFGGTQHHRTAFAGATTGQQLLYALDEQVRRYEVAGLVTKYEGWEFLGAVLDDEEVCRGIVAQNLTTMEIQSFRSDAVIMATGGPGIVFGKSTNSMINTGSAASIVYQQGAHYANGEFIQIHPTAIPGDDKLRLMSESARGEGGRVWTYKDGKPWYFLEEKYPAYGNLVPRDIATREIFDVCVEQKLGINGENMVYLDLSHKDPKELDIKLGGIIEIYEKFMGDDPRKLPMKIFPAVHYSMGGLWVDYDQMTNIKGLFAAGECDYSMHGGNRLGANSLLSAIYGGMVAGPNAVKYISGLEKSAEDLSSATFDSAVKKEQEKWDNILSMDGTENAYVLHKELGEWMTDNVTVVRYNDKLLKTDQKIEELMERYKKININDTASWSNQGAAFTRQLDNMLQLARVITIGAYNRNESRGAHYKPEFPERNDEEFLKTTMATFKGKNQKPAFHYEDVDVSLIAPRKRDYSKKKVEKKLEITLKRSVIGRPEDQRVTVRTLGLKKTNQTVVHEDNAAIRGMINKVSHLVSVKEQMLGVIPVGLFLVQHLVINHFATDGPEAFNKAAHFMEQLPFRYALELFVIFLPLIYHAVYGVYIAFTAQNNTSRFSYLRNWLFRLQRVSGIITLIFITWHVWETRIQAQLGAEVNYDMMANILSSPFMLGFYIVGVLSTIFHFANGLWSFAVSWGITVSPRSQRISTFVTLGIFIALSYVGLRAIFAFVMNKFESNLEQLKEIEVNGFAYELIREVLLPDILGQDHSSMMYFAGKLLARKFPQESWEKIPEFFHDAGWGTLTMVHSKKQEIEFELEGPLVSNRLTYQKEPCFQMEAGFIAEQIQLLNEHVAESYEQVKKRAEKVILTVKWDLRDPSMGLIVQKFGGTSVGSTEKIRNAAERVIAEREAGHDVVVVVSAMGKSTDVLVDLAKELTDDPSKREMDMLLATGEQVTISLLAMALQARGYDAISFTGWQAGMKTEHVHGNARIVDIDEARIKEELSAGKVVVVAGFQGIADDLHITTLGRGGSDTTAVALAAALKADKCDIYTDVPGVFTTDPRYVPSARKLAGISYDEMLELANLGAGVLHPRAVEFAKNYQVPLEVRSSIENESGTLIEEESSMEQNLVVRGIAFEDQITRVTVCGLSSGLTTLSTIFTTLAKQNINVDIIIQSTSTNQTSISFSVKTDDLSKTVEVLEEYKGALGYEQIETESKLAKVSIVGSGMVSNPGVAAEMFAVLAQKDIQVKMVSTSEIKVSTVVGRDDMVKAVEALHDAFDLSKVMNKLIKEKLSVLPDQPGCYLMKDRQNTIIYVGKAKVLKNRVRSYFTGSHDAKTQRLVSEIEDFEYIVTSSNIEALILELNLIKKYDPKYNVMLKDDKTYPFIKITNERHPKLIVTRNVKKDKGKYFGPYPNVQAARETKKLLDRLYPLRKCATLPDRVCLYYHLGQCLAPCVYDISEETNKQLVDEITRFLNGGHQQIKKELTEKMQEAAENLEFERAKELRDQIAYIDSTMEKQKMTMSDLSDRDVFAYAYDKGWMCVQVFFIRQGKLIERDVSLFPMYQDPEEEFLTFMGQFYEKNNHFLPKEILVPDSVDQEMIEQLLETNVHQPKKGKKKDLLLLAHQNAKIALKEKFSLIERDEERTIGAVKQLGDALNIYMPYRIEAFDNSNIQGADPVSAMVVFQDGKPYKKEYRKYKIKTVSGPDDYASMREVIRRRYTRVLKDELPLPDLILIDGGKGQINAAIDVLENELNLSVPVAGLVKDEKHRTSNLMMGDTLEMVALERNSQAFYLLQRIQDEVHRFAISFHRQLRGKNAFQSILDDVPGIGEKRKKQLLKHFGSVKKMKEASIQDFQEAGIPKQTAELLMEALKKMIAPVLEELDQEMGDKMKIVKIDVDDNQETAGKYGVMSIPTLLVLKDGEVVETSVGFKPKEALAELVNKHLMKGTVKVNDVIGRISKHIYGHFQEHLGRGIYDGIWVGKDSEIDHIDGIRTDVLKALQALHIPVLRWPGGCFADEYHWANGVGDRKPMVNTHWGGTVESNAFGTHEFMALCELLECEPYICGNVGSGSVQELADWVEYMTFPKGTPMSDWRIQNGKQDPWQLTYVGVGNESWGCGGNMTPEYYADLYKRYQTYVREFAGQRIYKIACGANSNDVNWTKVLMERAAPWMDGLSLHYYTVPGTWEKKGSATEFDEDEWFITLKKAYEMERLVEDHGEIMDRYDPDKRIGMIIDEWGTWYDPEPGTNPGFLYQQNTLRDALVSALHFHIFHRHCERIHMANIAQTVNVLQAMVLTKDEKMLLTPTYHVFHMFQVHQEEALEVEFVSPPYERKGEKIPQVSVSASRSSGKMHISYCHLNPHEQKEVSLAIEGIDAQTKVTGLVLTADRMNAHNTFEDPHSVQPKDFQQMTVNPGELTVELPPMSVVMITVDLMKRTFDTEEKISIQSGAIQEDGAEFIINPYDEYAIEEAIQLRDEHGGEVTVVTVGGEDAEKQLRTALAMGCDRAVLLNVEDDLEEWDQYSASTILYHYLKDKEASLILAGNVAIDGGSGQVAPRLAELLGFSYVTTITSIQIDGGSASIERDVEGDVEVISTELPLVVTAQQGLNEPRYPSLPGIMKAKKKPLEELELDDLDLDEDDVPYKIKTIERFLPEKKEGGKVLSGELQDQVKELTDLLRNEAKVILSLHHEGQTALITIQNPPANALSSQLLTELNDMFDELEQNEEVRAIVIHGEGRFFSAGADIKEFTTLQEESDYASLADRGQQVFERIEQCPKPVIASIHGAALGGGLELAMSCDIRIATKDAKLGLPELNLGIIPGFGGTQRLPRYVGSAKALEMMGTAEPITGEEAFACGLVTKLAETEEEALTAAKTLAGKFAAKSPKSLEYVLDLLNATKLYSYDGGMKLEAKKFGEVFQSNDAKEGIQAFIEKRKPNFKGEMQIIDAAVVVIAENGYHQSQVSKIAKQAGVADGTIYLYFKNKEDILISLFKEKMGQFIERMETDIQKKPSAKEKLLLLIEEHFRMLAQNHHLALVTQLELRQSNLELRQKINEVLKGYLNMLESILTEGKKTGEFRQNLDVRLARQMVFGTIDETATTWVMNDQKYDLPALAENVHDLLLNGIHQSMQSDKRWLLHYPNQIPHELTIPNETLQSYLFSSAEAAPEHTAIHFLGKNITYEQLQEDALKLAGHLMEIGVKKGDRVAIMLPNCPQSVISYYAVLIAGGIVVQTNPLYTEKELAYQMEDSGSKVLITLDLLYPKAYKMKALTSMEHLIITKLQDYLPFPKNILFPIVQKRKMVIQVEKSDSIHHFSQIMKESSGEQIPQLAIEPKEDVAVLQYTGGTTGLPKGVMLTHENILANTEMCASWMYKTTRGKERILGIIPFFHVYGMTTVLNLAVKEGHSMILLPRFDAADTLKTIEKQKPTLFPGAPTMYIALLHHPNIEKYDLSSITACLSGSAALPVEVKQNFEKLTGGRLVEGYGLSETSPVTHSNFLWGANKTGSIGCPWPGTDAGIYCEETGGFKEPYEHGEIIVKGPQIMKGYWNQPEETAAVLRDGWFFTGDIGYMDEDGFFYIVDRKKDVIIASGYNIYPREVEEALYEHELVQEVVVAGIPDPYRGETVKAFVVPKKDAYLTEDELDRFVRTRIASFKVPRVYEFKESLPKTAVGKILRRVLIEEEKRKHAVPNVNAEVLQAQDQMSVFGILNTFGGGALFQFSILAMGIMPYITASIIIQLLQMDVVPKFTEWSKQGEVGRRKLAQFTRYFTIVLGFIQALGMSYGFNNMAGGMLIENPGVSTYLLIAVVLTAGTAFLMWLGEQITAHGVGNGISIIIFSGIIAGIPQTLKQVYAQQFVGGDGQLFMQILKIALIVIAILVIVIGVIYIQMAVRKIAIQYSKGTGRAQMSASQATHLPLKVNPAGVIPVIFAVSFIITPQTIASFFGTNNVTTWITNNFDYTKPIGMTIYVALIVAFTYFYAFVQVNPEQMAENLQKQGGYIPGVRPGKMTQDRITSILYRLTFVGAIFLAVISILPIFFIQFAGLPSAAQIGGTSLLIVVGVALETMKQLESQLVKRNYRGFMKMKAFWENELVEIAAYYSVAVLCLVLFLTIFELVTSYKNWEEIQRGNLAVAMATGGKIFGIANVFQHSIAQHNSLLQMIGWGVYGFVMLLVSYFIFEFLTPRFKVDKEIENDNRAVGFISLIISVGLSYVVAAGIQQKVLASLEFHKVKEKVMSYTASSLGKERAQDLTPLTDIETIQHLLEEVAEAQDIIRLKGSAPFGGLTDIRRGVKRAEIGSTLSPSELMEIAALLYTAKNMKHFLTSLYEDGVDIPRLHTYAETLILLPEVRKEIESCIGDNGEVLDHATPALRTIRTQLRSLESKVRDKLESMIRSQSASKMLSDTIVTIRNDRFVIPVKQEYRSNYGGIVHDQSSSGATLFIEPQVVVDLNNTLQQTRLKEKQEVEKILQMLTASVSEHIEELLHNVKELQTLDFIFAKAKYAKAEKATKPAVNDQGEIYLKRARHPLLPRDQVVANDIELGKDFSTIVITGPNTGGKTVTLKTLGLLTLMTQAGLHIPVEEGSEVAVFDQVFADIGDEQSIEQSLSTFSSHMVNIVDILKNLTSNSLVLFDELGAGTDPAEGAALAMSILDEVHQTNARVIATTHYPELKAYGYNREGVTNASVEFDIETLSPTYRLLIGVPGRSNAFEISKRLGLPDHLIDRAKADMHAEHNEVDQMIASLEDSKKQAEEELHETEVYRKEAEKLHKELQRQILEWNEQKDKLLEEAEQKAAEKIEQASKEAEDIIQELRSIKNEHRSFKEHELIDARKRLEEAVPEFDRKKKPAPVKKAARQLKSGDEVKVLTFGQKGTLLEQTGDKEWSVQMGILKMKVKEKDMEFIKSAPEFKQEKAITAVKGKDYHVSLELDLRGERYENALSRVEKYLDDAVLAGYPRVSIIHGKGTGALRKGVQELLKQHRSVKNARFGEQGEGGSGVTIVELKMNKKDIIKLLETIAVYMELKGDNPFKISAFRKAAAALEQDDRSLSQIDDLLALPGIGKGTFAVITEYIEKGQSETLEQLKKEVPEGLVPLLKLQGLGGKKIAKLYQELGVHDAQSLKEACEAEKVQALAGFGKKTEEKILAALEEAGKQPERLPIGFALDVAERIDHALEQMKGILRFSRAGSLRRARETVKDLDYIIATDSPEQVREQLVALQDVKDVIASGDTKVSVILALDFEISVDFRLVTTDQFATTLHHFTGSKDHNIRMRQLAKERGERISEYGVETIETGEVKTFGDEAAFYAHFQLPLIPPEIRETGAEIDTYKESMQFVELKDIKGDLHMHSTWSDGAFSIREMAEACIAKGYEYMAITDHSQYLKVANGLTKERLRLQAKEIDKLNQEFEHFHIFKGVEMDILPDGSLDYDDDFLADMDFVIASIHSSFSQPEEVIMERLENALRNQHVDLIAHPTGRLIGRRDGYALNIDQLIELAKKTGTALELNSNPSRLDLKTEHLMKANEVGVNIMINTDAHNIAMLDHMEVGVTAARKGWTPKANVVNTFSLNEIKKFLTRDRMIDIIILFLLLMGTLVGLKRGFILQFIKLISFVVSILVASMFYQSLAPQLTWIPAPNFSGGQPQLAFFSGNLETAYYNTIAFIILFILTKILLAIIGGLLTTIASIPVIKQVNKLLGGVLGFLETYLFVFILLFVAALLPVDALQTMMSKSMLADVIVNNTPYLSGLVKDLWSTYGVTKTTVEIYGQSYTIIGQETKMHMRHVASIVDDKMREINEKNPYLDINKLAVLTAVNVVHDYLKLKEQYEKLEIQLKEKEMKSAYAHHLTDTLPPGALFQAKVPGCTITAYRSGKVLFQGQKAEAEASQFSHLQAADTKSQKAPAVTKYSPPPGIASMSVIGSDEVGTGDYFGPITVCAAYVDASQLALMKELGVKDSKGLKDPQIINIAKDLIKTIPFSLLVLRNEKYNTMQEKGMSQGKMKALLHNQVITSVLEKLGGQQPEAILIDQFAEPGIYFRHLAGKKIIRERTYFSTKAEGIHLSVAAASIIARYAFLIEMDKLSKAAGFDIPKGAGPHVDKAAAKLIKLHGEDALRQFTKLHFANTQKAKKMLMFVSYKWLEDYVDLEGIKPDELAEKITRSGIEVEAVEYKGEGIKGVVVGHVIEREQHPNADKLNKCLVDIGEDAPVQIICGAPNVEKGQHVAVATVGAVLPGNFKIKKAKLRGEESHGMICSLQELGVESKLVPKEYAEGIFVFPNDVKPGDDALQALQLDDAVLELGLTPNRADALNMLGVAYEVAAILGRDIKLPDTAHDTSSEKAADYISVKIEDQEANPLYAAKIIKNVKVGPAPLWMQTRLMNAGIRPINNVVDITNFVLLEYGQPLHAFDYDRFGSKQVVVRKATDSEIIQTLDEQERTLSSKHLVITNGTKAHAVAGVMGGFESEVRDETTTILLEAAYFNGQTVRQASRDLGLRSESSTRFEKGLDPQRTKPAAERAAQLISMYAGGEVLSGTVEENHLEASMNVIHVSTERVNKVLGMNISKEDMIQIFNKLGFTVGESNDVLVVTVPSRRMDITIEEDLIEEVARLYGYDNIPSTLPATAGTVGGLTPYQVKRRKVRRFLEGAGLSQAITYSLTNQHKSTAFALHPAYETRLSLPMSEERTVLRQSLLPNLLDSVAYNLARQADSFGFYETGSVFLAEAEGAKPVEKEHVAGALTGLWHKNLWQGEKKAVDFYVAKGIAEGLFEKLGVSDQITYVQAEREGLHPGRTADVHLNGKVIGFVAALHPVVEKELDLKETYVFEFDLTDVMTSETKDMKYTAIPRFPAVTRDIALVVDQHISSGQLERVIYEAGGHLLTDLSVFDVYEGEHMEEGKKSVAFSLQYLNPEQTLTEEEVTAVHTKVLKALEDTYQAVLRGMQETLKQLETEAIAKVEAASSLKEVNDIRVQYLGKKGPITEVLRGMGKLSAEERPKMGALANEVREQIAGAIAEKNEQLEAEEVKKKLASQTIDVTLPASPIKIGARHPLTIVVEDIEDLFIGMGYTVEEGPEVETDYYNFEALNLPKEHPARDMQDSFYITEDTLMRTQTSPVQARTLEKYKGQGPVKIICPGKVYRRDSDDATHSHQFMQIEGLVVDYNISMSDLKGTLETVARKMFGEDREIRLRPSFFPFTEPSVEVDVSCFKCGGKGCSVCKGTGWIEILGAGMVHPNVMDFNLRGAVIQNITGHNQEQLEHTILDAIQSGEEKMLPGLGVLFEVLWQEASENEKNEILETLEQGLKPMTKLDQTLTMLKDLTDAKGIPGNERDVKKVMQTYIESYADEVSTDRLGSLIAKKEGNANGPKIMLAGHLDEVGFMVTKIDDKGYIRFQTVGGWWSQVMLAQRVTIVTKKGEITGIIGSKPPHVLSPEARKKSIEITDMFIDIGASSKEQAMEWGVLPGDQIVPYFEFTVMNDEKMLLAKAWDNRIGCAVAIDVMKNLHNAQHENIAYSVATVQEEVGLRGAKTAAATIQPDIGFAIDVGVAGDTPGITEKEATSKLGKGPTIVVFDASMVSHKGLRDFVVQTADELNIPYQYDSMPGGGTDAGGIHLTGHGVPSLSIGIPSRYIHTHAAMIHRDDYENAVKLLTEVIKRLDQKTVEQITYMGLPGAGKGTQAERIVDDYGIPHISTGDMFRAAMKEETQLGLEAKSFIDKGELVPDEVTIGIVRERLGKNDCEQGFLLDGFPRTVAQAEALEEILKDLGRTIDYVINIKVDKDALMERLTGRRICKNCGATYHLVFNPPAKENVCDKCGGELYQRADDNAETVSTRLEVNLKQTEPLLNFYSEKGYLANIDGAKHINDVYADIKDLLGGLNKMRLALVALLVYIFYMAVKFFSNPRRKLKQAQLKEGFYFMDEQQNARKNFNFVYKGVLFEGEKHVPSKDHPLFVHSIYVWTESPEKLSEFTLEDFEKLEENIIERYPQTKIDWDQPIKKIKQKKMALILLLILVNGYGFFLMGEDKRRAKAHKWRISEAHLWSAAVLFGAAGSYLGMQYFRHKTKHPAFQIGMPMKSGNYAFRDRRQKKRDFRKLWITRINAAARMNGLSYSRLMHGLKLSGIEVNRKMLADLAVNDLNAFNQLADAAKAQLDKIGQNGDQLGIKTRQEALEIAAKANLDLVLVAANAKPPVCRIMDYGKFRFEQQKKEKEARKNQKIISLKEVRLSPTIDEHDFNTKLRNAIKFLEKGDKVKASIRFKGRAITHKEIGQRVLDRFSEACAEVATVETKPKMDGRSMFLMLAPKVEKMKAVFFDLDDTLLWDEKSIHTTFQETCREAEKKYGLDPESFEQIVREEARKLYSSYETYDYTVMIGINPFEGLWSNFSEPISEGFQKLNAIAPEYRKNAWTNGLRAAGIDDEAFGQYLADFFAAERRKRPYVYEETYPVLNRLKGRYELLLLTNGDPSLQKEKLAGVPELAPYFNEIVISGDYGKGKPDPGIFEHCLQLLNLTKDEVIMVGDNPKTDILGASRVGIQTVWINRHDKKNETDVTPDYEIKDLHELFDILKMLEIIFEDEYDTAAFLHLAEHLDSRHHMSIQQGKDRLLIEAKESEEALEHIVRPLLVHFFLKCKENERMRSILENTYLFKDPEEQHQILSIAHSIMNGDLDDIPGIQQDPSREALLKKELEAISLQQGVFSIGSFMTFRLSEYDRRLKNYVEVSIEEYKMEQEYQNFIQSLRDYVMAREPRLEKVHVVHQDRLVIWEFRYASERDQKQYIDRQFVREHPMYIDSQLIAPLVSIAPQKIDLFTNDTGHSMVQTIQNIFQERVEVFPSHSFQEQNVQFVHDHMNKRKWLLFLVIGILAAALWWLNKQHLQLAPKDVKNWVLQFGILAPFVFLFLSLFRPFVLVPITVFSLAAGLAFGSVLGTIYALIGATAGATGSFMIASTFRASNSRKLKAVTSRIQEHGFLYILLLRIAPIHFDFVSYAAAASRANYRAFVAATFLGLIPGTIALNVLGSSFVSGNYAALVVVCLIYLIFISVPLILKRKMPDLFMTEHWKEVLAVDPYVVKSASLLGDIDRQLITLLYQPLIGMSAFSLYMTLWGELEQNRMWGKPAPHRQLMVMLQTNLNDIFEERLKLEAIGLLRTYEQETEEGRLFTYELVPPLRPDEFFQDGMLNVLLYHRVEKAKYMQLRDYFSYPGVPAEAKNISRSFEEVFHVLQPGERKMTEEIHQASSLDQGYEYATVGSSQPAPLSDESFDFDLLLAGMSDMMIPRKALTKQVKETIKKLAVVYGITPLQMQNIVAGACGSDQMISTEELRKSARDWYQIEYRGEQPKLIDQKQPRHLRQDADTPDAKLIEKLDHISPRELLKDMADGIEPTYADLRIVEDIMLEQQLEPGVMNVLIYYTLLKTDMKLSKTYMQKIAAHWVRKKIKTVAAAMKIAKEENRQMTEWAQQKKQSTYGSGKVVREEKLPDWMKETETDSLSTEDLEREKEKLLDQFKNMKKYNAHMDFIEKTFVNAALKSGAEVREVAFHKFAPQGVSGVVIISESHLTIHSFPEHGYASIDVYTCGDLDPNIAADHIGDELGAETRENIEIPRGMGPVQVKQAQAKALMKVKAAINGFGRIGRMVFRKAMLDDQIQIVAVNASYPAETLAHLIKYDTNHGRYECDVTAEDDALIVNGKRVLLLNNRDPKQLPWGELGIDIVIEATGKFNSKDQAMGHIDAGAKKVVLTAPGKNEDITIVMGVNEDDLDPEKHVIISNASCTTNCLAPVVKLLDDEFGIDNGLMTTVHAYTNDQKNIDNPHKDLRRARACAQSIIPTTTGAAKALSLVLPHMKGKLHGLALRVPVSNVSMVDLVVDLKKDVTAEEVNAAFSNASKTSLAGILDYTDEPLVSTDFNTNPYSAVVDGLTTMVMEGRKVKVLAWYDNEWGYSCRVVDLVKFVGAQMKELSAVMREAGRIVALTHEELKKHIKPGISTKELDQIAERFITKQGAIPSFKGYNGFRGSICVSVNEELVHGIPGKRVLRDGDIISIDIGAKLNGYHGDSAWTYPVGVISDEDRKLLEVTEESLYKGLQEAKPGERLSNISHAIQTYVENENFSVVREYVGHGVGQDLHEDPQIPHYGPPNKGPRLKPGMVLAIEPMVNAGSRYVKTLADNWTVVTVDGKKCAHFEHTIAITDTGFDILTKIMTLVIGLTGGIASGKSTVSQMIKEQGIRVVDADVIAKEAVAKGTPALQQIVQTFGEDVLLPNGELNRQQLGAIIFSDEEKRKQLNAIVHPEVRKEMLKQRDEGVSQQETFVVLDIPLLFESQLESLVDRIIVVYTTPELQLSRLMNRNDLSEEEALNRIHSQQSLEEKCKKADHVIENTQDLAFIRKQLQNILNEWMISISLLFLAIAVSIDSFSVGFTYGLRKMKIPFKAIVIIACCSGIVLLISMLIGSLLTTFLPVSVTDKLGGGILIAIGLWVLYQFYKPAKERDLLLHEKTLLNVEVQSLGLVIQILRKPTSADIDRSGTINGIEAVLLGIALSIDAFGAGIGAAILGFSPIVMSITVAVMSSLFVCIGLRSGHYLANWRWIDKLACLPGLLLILIGVWKLVVFTFTDGTELRYHDVRKFGTMHLFQPGEEEKELPLSQLGYEPFDDQFTPEYLWEQLKKTSRVVKTALLDQKIVVGLGNIYVDEVLFKAGIHPETKANQLSLESCKVLHMHIIDTLQVAVDAGGSTIRSYINSQGDIGTFQLQLLVYDRRGEPCQTCGSIIEKTVVGGRGTHFCVTCQKRMFVALGLFLDHMFHVFYETKLTERMENESSFLLSSMDGDDLQAKQNKEILNQAKQHLDMNASIVDLKGNIIHTTGQAEQRGIIQNTLNNERVIEDEKDALFHYAVPILKQNEPAGYLFLHASQPLNEIDGQLWLALAVCLGSAIIIIVFFGYRMSMKYVKPIDYATKVAKQLERGNYDTNHYEELIIETSELNTSMKRLAESLQEMTSTGEMQRDRLQTVIENIGAGIILIDKMGYINLVNRTFRKQFKVQKHIYMHKLYHEAFTHDEIIELIDEIFMTETKVRKFLRLAVDIERRYFQVDGVPILSTDDEWKGIVLVFHDVTETKQLEQMRKDFVANVSHELKTPITSIKGFSETLLDGAIDDKEALTQFLSIILKESVRLETLIQDLLDLSKIEQQHFKLNIQDANASEIIQEIEVLLKQKAAEKGIQLQVRIPKEPVYVMADPLRLKQIFLNLVNNALTYTPEGGSVTISARPRKGAYEFDVADTGIGMKKREIPRIFERFYRIDKDRSRNSGGTGLGLAIVKHLVEAHEGTISVHSKQGKGTTFTVSLKSKKILVVDDEESIVTLLSYNLERAGYDVVTARDGEEALEKAASEQPDLIVLDLMLPKMDGIEVCKQLRIQKMMFPILMLTAKDDEFDKVLGLELGADDYMTKPFSPREVGARVKAILRRAQQSVPTQEDKEEVIADQIKIGELRILPEHYEVYFQEERLELTPKEFELLLYLAKHKGRVLTRDLLLSAVWNYDFAGDTRIVDVHISHLRDKIEKNTKKPTYIKTIRGLGYKLEEPKPNEMANKRKKVSVIGAGFTGATTAFLTAQKELADVVLVDIPQLENPTKGKALDMLEASPVQGFDANITGTSNYEDTAGSDVVVITAGIARKPGMSRDDLVSTNEKIMRSVTREIVKYSPEAIIVVLTNPVDAMTYAVYKESGLPKEKVIGQSGILDTARFRTFVAQELNLSVKDVTGFVLGGHGDDMVPLVRYSYAGGIPLETLIPKDRIDAIVERTRKGGGEIVNLLGNGSAYYAPAASLVEMVEAILKDQRRVIPTIAYLEGEYGYEGIYLGVPTIVGGNGLEQIIELELTEEERSQLDRSVESVKNVMKVLSMSQGEKITVTGGVLNVPNNPIIPFIEGDGIGPDIWKAASRVLEAAVEKAYKGEKQITWKEVYAGEKAYNKTGEWLPEQTLEDIREYLIAIKGPLTTPIGGGIRSLNVALRQELDLFTCLRPVRWFKGVPSPVKRPEDTDMVIFRENTEDIYAGIEYAKGSDEVKKLIDFLKNELGVNKIRFPETSGIGIKPVSEEGTSRLVRAAIQYAIDQGRKSVTLVHKGNIMKFTEGAFKNWGYEVAEKEFGDKVFTWAQYDRIVEQDGKDAANKAQSEAEAAGKIIVKDSIADIFLQQILTRPAEFDVVATMNLNGDYISDALAAQVGGIGIAPGANINYETGHAIFEATHGTAPKYAGLDKVNPSSVLLSGVLLLEHLGWQEAADLVIQSVEKTIASKVVTYDFARLMDGATEVKCSEFADELIKNLSMFTQANLFLVLLLVIALIAKNNSLILAVSVLIAIKLVGLDQKIFPVLQSKGINWGVTVITIAVLVPIATGDIGFKQLGEAMKSSYAWIALGAGILVALIAKNGIVLLENDPHITAALVFGTILAVSLFKGVAVGPLIGAGIAYLAMQAVKFFSGMIISIAVFAVVFLYQSFPFLYPFWIALIVSCLIHPAVCKIEEITGMPRGLVVVIVLLLFLVAAAGFMTLLVAEIISGSAYLAKVLPGHLDQLIGIVEQFFTDKILPLYHDVTAQFNTLQAGQKESILGQIQALGDEAAAKIGTFLSKTLELIPAFLGLLPDAAATLLFSALATFFITKDWFTLKTYGSRIFPAKWMQHTRAILSEIKKAITGFMKAQLLLVAMTIGIVLIGLIILKVEHALVIALCIGFVDLLPYIGSGTVFLPWIIYSAMTGNLSLAIGLGILYIVVLIQRQISEPKVLSKSIGLNPLATLVALFVGLKWFGFLGLVIGPASLVVWQAFRNAGVFRDIFEYIRYEISLFLISSKIIGILPTMLLIVLTSALGAYFARKQGIEAFQKVQRDLQYGKMPGGAIVDGFCILIGGLLLLIPGFLSDLIGALLLIPVTRKGIKPLFERWLRNLSNRNRYTIMKVRPSVKPICEKCKVIRRKGKVMVICENPKHKQKQGMKRIGVLTSGGDSPGMNAAVRAVVRKAIYHNVEVYGIYNGYSGLINGKIEKLEIGSVGDIIHRGGTKLYTARCPEFKTVEGREKGIENLKKFGIEGLVVIGGDGSFMGAKKLTELGFPCVGVPGTIDNDIPGTDFTIGFDTALNTVIDAIDKIRDTATSHERTYVVEVMGRHAGDIALWSGLAGGAESILIPEADYDMDEIIARLRRGHERGKKHSIIIVAEGVGSGVEFGKRIEEETSLETRVSVLGHIQRGGSPSAFDRVLASRLGAYAVELLLEGKGGRCVGIQSNELVHHDILEILDKKHTVDKNMYRLSQELSISIKNIFSKKKKYASVPSEQASQDVPEGIMTKCPQCKKIMLTKELDKNLRVCMNCGRHLQMNAKQRIESLVDEGTFEEFNGHLISANPLGFPGYEEKLEKDREKTSLNEAIVTGKGEIEGQSAVIAVMDATFRMGSMGSVVGEKITLAIEKAKADKVPFIIFTASGGARMQEGILSLMQMAKTSSALKLFSEDQGLIISVMTNPTTGGVSASFASLGDYNFAEPGALIGFAGRRIIEQTIREDLPEDFQTAEFLMKHGQLDAVIHRAEMKETLGRILALHSTGGEREWLENLLSSAAKVKELVLKAKELGCKALALTDDHVMYGTVEFYKECKKHGIKPVIGLTASVFIDEQETEAYPLVLLAKNNEGYQNLIKISSVLKSKSKAGLKEKWLKSYHRGLIAITPGASGYIETLLQHDQIEEAREATKQLKHIFGEGHVYIALQPFQQDESLTSKLRDVSQKVDIPLVATGDVHYINREDKMAYTCLKAIKAGDQLSEIEEDRGEKHFRSFEEMLEWYRDDRELLTRTVEIADRCEVDLNLGQTKLPSYPTPDQSTADQFLRRVCAEGMKQRKIASHDTYVKRLEYELSIIQKMNFSDYFLIVWDFMKYAHDRGIVTGPGRGSAAGSLVAYVLFITDVDPIRHGLLFERFLNPERISMPDIDIDFPDTRRDEIISYVKDKYGDMHVAQIVTFGTLAAKAALRDVGRVMGIDSKAADRLAKLIPSKPGTTLKEAVTASPELKTMLQQSEELRKVFQTALKVEGLPRHTSTHAAGVVLSEEPLTEVVPIQDGHEGVYLTQYAMNYLEDLGLLKMDFLGLRNLTLIESIKNQIERQENVHINFSDISYEDQKTFELLSAGDTTGIFQLESQGMRQVLRRLKPSSLEDIVAVNALYRPGPMENIPLFIDRKHGRVKVSYPHPDLYDILKDTYGVIVYQEQIMLIAAKMAGFQLGEADLLRRAVSKKDKKVLDEERSHFVEGCLKKEYPVNIANDVYDLIVKFANYGFNRSHAVAYSMIGFQLAYLKAHYPLYFMCGLLTSVIGNEDKIAQYFYEAKEKGISVLKPSINKSEFPFTVEKGEIRYSLRAIKNVGVSAVKDIYRARQEKPFEDLFDFCARVSPKSVNRKTIEALIFSGAMDEFYPNRASLLASIDIALDHVSFLNPEDQLDFLGDTTFSIKPKYAEIEEMPLVDLLQFEKEALGLYLSNHPVQAYRERLRENGAVEIIRLSSYIKRKISMGGLLTKVKSIRTKNGQSMAFVTFGDETGEMEGVVFPEQFRKLSPLLEEGTMLYVEGRVEIRNDSSQIIVQEAALLEEMDTKRKESVYIRVKEENHTQELLEQVKRVLSMHSGEADVYLYYEKQKKTMRLPDAYKVHADHAVIFQLKELLGEQNVVIKMDVKEAFIPNFISCYFIALGVILGGAIIGGVGAYLSGQPPLSIITSLANRLKIWALVAAIGGTFDAVYSFERGIFEGNTRDIFKQILVPELYKRPGWQRFFAGMMFGAIVSWLIFLFTYGTFQEKQVTLLRSQQHHMDSLKEQITLYREDLHKLNEDNKKRLLIQSVDVHLVNREQYKIPEPDTLKFEDQVKEDISEVITKDIESVYKTKELLKRTVENKEYTIREKAYRAKVTELTIYTKLSLEVRISFAEMEVYSYRQMARDKASRIKDGMCAYAETEMMAHLIKKELKHQNLQAYEDSTDIGCWFIPVCMRATYPEKNIYATGTPEPSLSFLYELDEIPDDVYKGALVIVCDTANQARIDDQRYLMGDKLMKIDHHPNEDPYGDLLWVDTEASSVSEMIYELYLEGKEEGYQLNTKAAELIYAGIVGDTGRFLFPNTTKKTLKYAGELIEYPFSSSDLFNQLYETDLNVVKLNGYIFQHISLSENGVASVFIKREILESFQTTAQQASQLVGTLGNIAGIKAWVFFVEENDQIRVRFRSKGVVINTIAKKYHGGGHPLAAGASIFDWAVADEILRDLEEVCKSSSMLVLIVFIICSAMFYLYYKAKNVRTNRPVEKKFWSAKSSMALGCFVLLFGVNQLFLNRSSLAFVIGFIFVAVGIGSTWAGYKAYKHYLPLFLKEGEKDHAMATKHEQILSYIDSLDVGEKISVRRIAKEMKVSEGTAYRAIKDAENKGFVSTIERVGTIRIEQKKKENIEKLTYAEVVNVIDGQVLGGRAGLHKTLNKFVIGAMELDAMMRYTAAGNLLIVGNRINAHKQALEAGAAVLVTGGFSTDDEIIQLADELELPILSTSYDTFTVAALINRAIYDQLIKKEIVLVEDILTPIERTVYLSPEDKLEKWYEKNYETGHGRFPVADDQMKIHGILTSKDIAGHDRSTPIEKVMTKNPLTVIGKTSVASSAQMMVWEGIEVLPVVDDHAKLIGMISRQDVLKALQMIQKQPQVGEKLDDVVSRGFKETDTEKKADAVYQYEVTPQMTNQLGNISYGVFTQILIESANRFLKSHKKGELIVESLSVYFLKPVQMESTIQIKPNILEVGRKFGKLEVEVYHQSNIVGKAMLMVQLMERGMKATYHGHSVVHIETNGYHIWIDPFLNGNKHTDINPQDVKADVILLTHGHGDHIGDTIEIAKNNDALVVAPFELATYLSWQGVKTHPLSIGGGREFEFGKVKLTQAFHGSAVIDEEAQTITYTGMPSGILFTAEGKTIYHAGDTALFSDMKLIGELNHIELAFLPIGDNFTMGPEDARIAAEWLRAKQVVPIHYSTFPPIEQDPHAFADSLHGGVGHVLNSGESIEIVKKNIEAGIAHIRSTFNNTIVTITDVHGNAISWSSAGALGFRGSRKSTPFAAQMAAETAAKGSIEHGLKTLEVTVKGPGSGREAAIRALQAAGLEVTAIRDVTPVPHNGCRPPKRRRVMGYSVTVNYRSDDEAVRQMREELQQYEDKLQFVQGDVTKKEDLKNMVELATERFGRIDALINNAGPYIFERKKLADYSEDEWYQMMEGNLSAVFHLFRMVIPMMRKQGFGRIITYGFQGADHAPGWMHRSAFGAAKVGLASLTKTIAIEEAENGITANMVCPGKIVGDMKESTIEEARQIKDDETPIGRSGTGEDIGRIISFLCDDRSDLITGTVIEATGGLNVIHRHMKKLWGGRFQKTPEKWVDEFGASIHFDKQLVKEDLTGSLAHASMLNKCGILGDEEAAVIKDGLNTLMKKAEADELEFSVDYEDIHLNLEKMLIDEIGPLGGKLHTARSRNDQVATDMHLYLNNQVEHIIELISSFQTVLVEKAEQHVETIFPGYTHLQRAQPISFAHHMLAYFWMLERDKARFQDSLKRINVSPLGCGALAGTTFPIDREYTAEQLGFDHIYENSLDGVSDRDFILEFLSNSSLVMMHLSRFCEEIILWCSQEFKFIELDDTYATGSSMMPQKKNPDMAELIRGKTGRVYGNLMGLLTIMKGLPLTYNKDLQEDKEGMFDTVKTIAGSLQIFTGMIQTMTVNEDVMKKATKEDFSNATEVADYLAKKGMPFREAHEIVGKLVYTCIQKGIYLSDLPFETFTEASELFEQDIYTVLDPYVAVEKRTSAGGTGFKQIQLALEKAKACLAMSQNKKVVLAYSGGLDTSVAVKWLQEQGYEVVACCLDVGEGKDLAFVQQKALQVGAVQSYMIDAKEEFAEEFALTALQAHTMYEGKYPLVSALSRPLIAKKLVEVAEKENAVAVAHGCTGKGNDQVRFEVSIKALNPDLEVLAPVREWKWSRDEEIEYAQKHGIPIPINLDSPYSIDQNLWGRSNECGILEDPWAAPPEGAYDLTNPLEKTPDTPEIIEITFEKGKPTAIDGIQYSLSDLILHLNEVAGQHGVGRIDHVENRLVGIKSREVYECPGAVTLLKAHKELEDLTLVKEVAHFKPIVEQKMAELIYNGLWFSPLKEALDAFLQETQQNVTGVVRVKLFKGHAIVEGRKSPYSLYDENLATYTKADEFDHDAAVGFINLWGLPTKVNSIVNKKEQVKAMPEETVLTKGLVERIGMDNSIFTISVDGEKKTEVTDIPDHAVAVKMLLEKLTEFHIIKDFNEIDGVGHRVVHGGEKFSDSVLLTDEVINDIDQLSELAPLHNPANVVGIKAFKQILPDVPAIAVFDTAFHQTMPEQSYLYSLPYDYYKNFGIRKYGFHGTSHKFVTERAAELLGRPLEELRLISCHLGNGASIAAVEGGKSIDTSMGFTPLAGVAMGTRSGNIDPALIPFIMEKTGHTAEEVLSTLNKKSGLLGVSGLSSDLRDIEEATEEGNDRAEVALDIFASRIHKYIGSYAARMNGVDAIIFTAGIGENSSEVRARVLRGLEFMGVYWDPSLNNMRGEEAFISYPHSPVKVIVIPTNEEVMIARDVMRLAMQKDQVSTIFELLDTASIRLKKEQSISYIEALAEAGEAFFQANDRNGLLKDLIEKADFASYDHEQIRKAFQLAVLKGQKDISHPNRQMTPDTIGLFVSYLVNKFLEGQKELVVFDPAAGTGNLLLAVLNNLTAETKRGFASEIDDVLIKIAWAQANLEEKEVELFHQDSLEPLLISPADVTVCSLPVGYYPNDERAADFTLKAKEGHAFAHYLFIEQSLRYTKEGGFLFFIIPNDLFEGKESVQLKDFIKDHAYMNALIQLPVSMFKDKKHAKSLFVMQKKKEGLEAPKRMLFANLPSFSQKEAMVGVMRKLDQWFIEEKMASITFKGSPVTLVGNEVKVGEQAPDFTVLTNSLGEVSLSDLAGKVTIISVIPSIDTGVCDAQTRRFNEEAAGLGPVNIYTISADLPFAQARWCGANGIENVETLSDHRDMSFGEAFGVYMKELRLLARAVFVLDPNGKVVYTEYVSEATNHPNYEKAIEAAKSLLMADHPIQGLMKTAMENLKEMIDVNTIIGDPVETPDGSVILTVSKVGFGFAAGGSEFGNQKKEKRSDDQERKEPRLPFGGGSGGGVSITPIAFLIVGTNGVRMLHLDEHTHLLDKILDSAPQAIERLQHMFKKDEREESKPAFVKRASIEAQAFAGFWIRFWAFILDWLVVWGVNHLTVSPIFSLFGWSKGGGWFSPFSVTTTIVFLLYFAIMTKIFQQTLGKMVFGIKVVSLQPEKKLAWDVIFFREIVGRYINTIFVLYAIVGFSPKKQGVHDYFADTVVVHEHLYEKMNAKRWVALIIALGVFGFSIVISVTMALFDSFNDNKMSYQFGDEIEENVLENGSGAGKIAVLEINGTIQDNGGASSLLGGEGYDHRAFLKELDKAKEDASVKGVLLRVNSPGGGVYESAEIHKKLEEVKKAKKPIYVSMGSMAASGGYYVSTPAKKIFASPETLTGSLGVIMQSLNYSKLADNLGIKYETIKSGKFKDIMSPNRDMTKDERNIMQSMVDNSYEGFVKVISEGRGMSKQEVKKIADGRVYDGTQAKSNGLVDELGYYEDALKAMKKNEKGLKGATVVSYSQSFGWNSLFNMSASKLFKSEIDFLNLKETLAGSNGSKPMYLYSKMTDNRRNVFFFYKKDHELDGHISSLEKLATDQGFHVVKRAEDAHIIASIGGDGTFLQAVRKTNFRDDCLYVGVSKSENTHLYCDFSLEHFDKMIDAMNTEQLEVRKYPIIDVSVDSTNQFHCLNELSIRSSIIKTFVIDVYIDDFHFETFRGDGMIISTPTGSTAYNKSVSGAVVDPMLPCMQVTELASLNNNSYRTLGAPFILSSDRKLTLKVVQDGNDHPIIGLDNEALGTKHVKQIDIGLSGKVIKTVKLKDNSYWEKVKRRFLMIEIEKPKIETVEISDDAKYGKFVVEPLERGYGTTLGNSLRRILLSSLPGAAVTSIQIDGVLHEFSTIEGVVEDVTTIILNIKKLALKIYSEEEKTLEIDVQDEGTVTAADITHDSDIEILNPDLHIATLGKNASFRVRLTAQRGRGYNPADANKRDDQPIGVIPIDSIYTPVSRVTYQVENTRVGQITNYDKLTLDVWTDGSTGPKEAIALGSKILTEHLNIFVGLTDEAQHAEIMVEKEEDQKEKVLEMTIEELDLSVRSYNCLKRAGINTVQELANKTEEDMMKVRNLGRKSLEEVKAKLEELGLGLRKDDLQHFDQYPLSDELKQALEALHFHTPTPVQHETLSVAFSKQDLIVKSQTGSGKTAAYGLPICEMVDWAENKPQALILVPTRELAMQVKQDLTSLGRFKRIKAAAIFGKASFQAQKVELSQKNHIVCGTPGRILDHLEKGTLSLENLKFFVLDEADEMLNMGFIDQVSSIIQYLPPKRMSMLFSATMSDDMKKLSEQFLQSPKIIEIAREETSVPQITHTVIETEEESKFSLLQRTIVIENPDSCIIFCNTQERVNELTMKLDEWDVPCDKIHGGMRQEDRFDVMDEFKKGEFRYLIATDIAARGIDVSDMTHVIHYDLPYEKERYIHRTGRTGRAGKSGKTIAFMTKNAKPLIDELKQDAGIVFQTQPYPTKEEAEKHVESFEEKIETPIQKENKQAGVEKDIMKLYFNGGKKKKLRAVDFVGTIAKIDGVAFDDIGIITIQDTKTYVDILNGKGPLVLNAMRHTTIKGKQLKVHEARMTTSTNTQQQATLRKQVGQFSGADSKKSIIQLFNTFIPFLGLWFLAYYSLNISYLLTLFFAVIAAGFLVRVFIIFHDCCHQSFFKQKPLNHLFGFLTGVLTLFPYLQWQRDHSIHHATSSNLDKRGTGDIWLLTVKEYQEASAWTKFRYRFYRNPFVMFILGPIFVFLLKNRFNVKNARKKERWNTYFTNVSIIALAAATCLLFGWQEFLLVQGPIFLISGSIGVWLFYVQHTFEDSYFEADEHWNYVQAAVEGSSFYKLPKLLQWLTGNIGYHHVHHLSPRVPNYHLEHAHEHSEPLQNVPTITLKTSIESMKFRLWDEETKAFVTFKEARQSKVIKGDILKKNAVIGIILNVVFFAVYRFAFVAKGWSLYVFGLLLIGISTGYVMLYSYIYFAFCIAYFNGHIKRKVPFYILYYIHLASAAVAVNFSLILKKGWFLTQIPFVVITLISAILLPLSIRSRKERERLEEKLEYANERIADLVKLEERQRIARDLHDTLGQKLSLIGLKSDLARKLVYKDPEQARAELKSVQQTARTSLNEVRKIVSSMKGIRIKDEMSNIEQILEAAGIELVYDEKEAPKHISLLNENIVSMCIKEAVTNVVKHSGATVCKITIHQKSKEAIITVEDDGTFKGDPSSQTKGHGLLGIRERLEFANGRLRIETKDGTKLIMIIPNDSMINIFIAEDQQMLLGALGSLLDLEDDMTVVGKGTNGQDAIDFAKTHAVDICLMDIEMPGKSGLDAAEELKGSDVKIIILTTFARSGYFQRALKAGVSGYMLKDSPSEELASAIRSVMKGKKVYAPELMEDLYSDENPLTEREKSVLELVADGKNTKEIAKELSIKSGTVRNYISIILDKLEVKNRIEAITRSKEKGWFKFKILLIEDDTTLFQEIKERLVNWSYDVYGIQDFHQVLQEFTSVQPDLVIIDIQLPKYDGFHWCRMIRHHSNVPIIFLSSRDHPADMVMSMQLGADDFVQKPFHFDVLIAKINAVLRRVHDYNAEPASLKVWCGAAIDLEKNTVTNDHGEVELTKNELFILKELIQHKNHIVSRESLIQALWEDERFVSDNTLTVNVNRLRKKLDEISLGAFIETKVGQGYLAKEKDDMLQAFLKERRSWILFFLSLQLLILFVAYLDTTIPIASLFYIVLLSTFLMIVFLFFRYRKETAYYERLKEWDDDIEHQMRLTPSSPFEQLIHDATSEQIARYRRMAAEQKIALEEEKDELLSWIHEVKTPLTAMRLMIDRLTDQQLKSNMTYEWLRIHLLLDAQLHQSRVRHIENDLFIEKLDLQSIIAKEIKALQSWCMQKGIGFELALEERTVLSDTKWLSFMLRQVLTNAVKYSHSSDIVIESKQINDQVMLTITDQGRGIDSRDISRIFEKGFTSTRHHNDTASTGMGLYLTKKGADALHITIEVNSTIDQGTTFTFTFPKKNDFVHIASMMAQLASAQQQKQTIGLMMFVVGFLGLSFLVTSGCILYFKQMNESEEEQSSYTILRKLGFTEKDLLKGIRLKQLFNFGIPLIVGLLHSYFAVQSGWFLFGGELWTPMLIVMSIYTALYSVFGFLSVQYYKKVIKDSLMKREDLIAPEQYNLVSEIESFSHDKEKMALHWQDGNGHEAHVTYAALVEEANKIGHVLLKAGFKKGDKIIVMVPRMLEAYSIYLAILKTGMVVIPCSEMLRAKDLDYRIEHAEAKGAIVYSSFIQSFDGTKKPNDFKTFSIGENDHGWTNILAKEEQSNELKLADTKRTDMAFLSYTSGTTGNPKGVVHTHGWAYAHLRTAAKAWLSINEGDKVWATAGPGWQKWVWSPLLSVLGSGAEGFVYGGKFNPNTYLELLQKNEINVLCCTPTEYRFMAKVDDLSQYELPKLHSAVSAGEPLNREVIDTFKKHFDIEVRDGYGQTESTLLVGVLKGMDIKPGSMGKPTPGNEVDIIDEDGNVCAPGEIGDIAVHLETPALFKEYYKDEERTKAQRRGNYFITGDRAKKDEDGYFWFESRRDDIIVSSGYTIGPFEVEDALIKHPAVKECAVVASPDEIRGSIVKAYVVLRDGTAQSDELIKELQTHVKNTTAPYKYPREIEFIDELPKTPSAKIRRVELRERELARKMKYDHILVRFGEISTKGKNRKKFIEKLRQHIRYVLKDFEALKYASDRDRITIMLNGEDPEPISEQLKSVFGIQSFSLAVKCETNLDAIKNAALTAVQEVYEQGNTFKVSTKRSYKQFELDSNEMNREIGGHVLRNTENLTVNVKQPDVHLRIEIREHATYITFKDVKGAGGLPVGSSGRAMLMLSGGFDSPVAGYQAMKRGIQIEAVHFFSPPYTSERAKQKVIDLAECLAAYGGEVKLHIVPFTKIQELIHKQVPENYTMTSTRRMMLKIADKIREKRDALAIITGESLGQVASQTLESMYAINHVTNTPIIRPLIAVDKNDIIDEARRIGTYDTSIQPFEDCCTIFTPPSPKTKPKLEKVERYESFADFEPMLDEAIEQIETIIVTNEKKAADEFADLFMEFIIGLIVILLALFSVGYFLRKNIYKEIDRLEAWKIEILNRSIVEEISKIKHLKMTGETEQFFERWRAEWDDIVTAHLPKVEELLYDAEEYSDKYRFSKAKQVLTHIEDLLSAADSNIEDILKEIADLVTSEEQNRKDIEKVKEQYQTVRKNLLAYSHLYGTLYDKMEQDLDEAWEGIKQYEEETENGNYMKARKILLEQDRRLDQLQLYINDVPKLIADCKQTVPGQLTKLKDGYKEMTDKGYKLEHIQITKELENLNKQLIRAEKLLIDELNLDEASSILQMIDDAIQTLYDQLEAEVEAGQEIKSKMPELTEAFEKLEQDHTQTKAETALVKESYKLTAGELDQQKAFEKRLEEIEKLMKQIREKLDRDHVAYSLLMDEINQLETFIDDAKALHDTFKDHLQSLRKEELQARETLAELKTMLTDTVRQLQKSNIPGVPADMKEQAEKAQEMIQQVHEQLENLPLNMPAVNEQLKEASDTVRHVVDETEEMLTKVDQIERIIQYGNRFRSQNHILSEQLKEAERRFYAYDYNGSFDVAAAAVEKASPGAVQKLLAQQEMLRDLTTDLIINERIETTETRAKELRSVVEKMITLGKRGDLHARRQAAAYIRNEVANAETNQDALQKLFADVATRYEDRQGGYTRIMKLGPRRGDGAPMAVIELVMLKQDAHLHTPFCPHGSLDPFHSYIEEAIKKGFDSITFTEHAPLPPSFQDPTPEQDSAMKLQDLEAYITKLAQLKQEYKGQLIVKTGLEVDYIKEYEEETRTFLDCYGPELEDAILSVHFLPAGDDYICLDFDEHAFQQLISIYGSIEQVYQSYYDQIHSSILSSLGQYKPKRIGHITLVQKFKQLFPYEMSPELCQKVTLCLEETAKKGMSLDFNTSGLRKTYARSIYLDPWMIDLAKKKKIPLIFGSDAHQAEDLGYAYDQFMFHVEKQSGDPSKDYQLLVKQVEAITDGEPDLIANLANAAALLYHSLPEVNWAGFYLAKGGELVLGPFNGLPACVRIPSGKGVCGTAFATGEVQRIADVHAFPGHIACDAASQSEIVIPLKVNGQIIGVLDIDSPVKDRFSEVDETYLIQFTEILQQALSMARYTGPSWKISRRLGISLSGTGKELEKRPYAPGPHGPGQRKKLSEYGLQLQEKQKLRHMYGVNERQFRTLYDRAAKLPGKQGENFMILLETRLDNLVYRLGLARTRRQARQLVNHGHILVDGSRVDIPSFSVKPGQTIALREKSQNLAVVKESVEVNNFVPEYLSFDAEKLEGTFTRLPERSELAPEISEQLIVEFYSRVDVQKAFEHEKWGERNNLEAEGNISRLLTFWREKGWKVIHIQHTSDNPESVFHPANEGHLFKDIANPLEEETVIQKKVNSSFIGTNLEEHLRSNQIDTVVIAGLTTPHCVSTTTRMSGNLGFDTYLISDATAAFGLTDQNGTYFDPETIHRLSLATLHDEFATVMTTEQLIAKWKKRSLQILVALALVIGSMVFIQPEVKAAEHNPVVMVHGIGGASYNFYSIKSYLVGQGWDRNQLYAIDFIDKTGNNRNNGPRLSKFVQDVLDKTGAKKVDIVAHSMGGANTLYYIKNLDGGDKIENVVTIGGANGLVSSRALPGTDPNQKILYTSVYSSADLIVVNSLSRLIGAKNVLIHGVGHIGLLTSSQVKGYIKEGLNGGGQNTNMSQLMEELSFRGLIQQQTDEEGLTKLLAEEKIKLYSGFDPTADSLHIGHLLPILTLRRFQEAGHHPIALVGGATGLIGDPSFKKAERSLNPAEIVEQWSDKIKGQLSQFLDFEAGENPAVIVNNYDWISQMNVITFLRDIGKNFGVNFMLAKDIVSSRIETGISYTEFSYVILQSLDFLNLYRNENCKLQIGGSDQWGNITSGLELIRKSEAEGAKAFGLTMPLVTKADGTKFGKTEGGAIWLDKEKTSPYEFYQFWINTDDRDVVKYLKYFTFLSKEEIASYEEKVQTAPEKREAQRRLAEEVTTLVHGRESLEQAVNISNALFKGEIKSLTAEEVKVGFKDVPSMEKSSTEELTLVDILVESKLSPSKRQAREDITNGAVSINGERQTDKDYVLSADDRIENQFTVLRRGKKKYFLVTYKETLPSVKGDYHLNDYEQAYKDFSWEEARKNFSWYETGKINAAYEAIDRHADSFRQNKVALHYKDSQRDEKYTFRDMKINTNKAGNLFKEKAHVEKGDRVFIFMPRSPELYFLLLGAVKIGAIVGPLFEAFMEGAVKDRLENSEAKVIVTTPDLLERIPFAELPKLESVIIVGGENEDGVRTIHYEEAFEEAAKELEIEWMDEKDGFLLHYTSGSTGTPKGVLHVHGAMVQQGQTGKWVLDLKEDDVYWCTADPGWVTGTVYGIFSPWFNGATNVILGGRFNPDTWYETIESLGVTVWYSAPTAFRMLMGAGDDLIQKYDLSSLRHVLSVGEPLNPEVIRWGDAVFGKRIHDTWWMTETGAQLICNYPCMDIKPGSMGKPIPGVEAAIVDNAGNELPPYRMGNLAIKKGWPSMMHTIWNNPEKYESYFMPGDWYVSGDSAYMDEDGYFWFQGRVDDVIMTSGERVGPFEVESKLVEHPAIAEAGVIGKPDPVRGEIIKAFIALRSGYEPTDELKEEIRTFVKKGLAAHAAPREIEFKDKLPKTRSGKIMRRVLKAWELNLPAGDLSTMEDMEHPKTYYSKTIERETGSILIEGPVPASELANYTFHEGLTAFRTPEEQKQALVEIADLPEGRIIIARVNELVVGYVTYLYPDPLERWSEGKMENLIELGAIEVAPPYRGCSLGKHLLDVSMMDEQMENYIIITTEYYWHWDLKGTKKNVWEYRKMMEKMMNAGGLVWFATDEPEISSHPANCLMARIGKHVSPDSIERFDRLRFHQRFMYMKEATFVFSPSFQTYQFNQDHPFNQLRVYLTYDLLQKMKALTEDEIVAPRMATLEELKLVHTADYIQAVQRASEGKLSTAEGERYGLGTEDTPMFAGMHEAASLLVGGTLTAVDQVMLGHSQHALNLGGGLHHGFKGRASGFCIYNDSSVAIQYIQKTYGARILYIDTDAHHGDGVQFSFYDDPEVCTVSIHETGRYLFPGTGQVQERGHDKGYGYAYNIPLDAFTEDESFLEAYRTAVTEIAAFFKPDVILTQNGADAHYYDPLTHLSATMKIYEEIPRIAHELAHQYCDGKWIAVGGGGYDIWRVVPRAWSRIWLEMKGITPPDELPLDWIQAWNKQSPVTLPPTWRDPDDLYPPIPRKAEITEKNAQTVEKALMPVRREKKKAVNGNPNVKPTTRKKVLEAIDRLGYRPNAVARGLASKKTTTVGVIIPDISSIFYSELARGIEDIATMYKYNIILSNSDQNTDKELHLLNTMLGKQVDGIVFMGGNITDVHVEEFKRSPVPIVLAASVEEQAQTPSVNINYEQAIYDSVQLLVEKGHKRIAFVSGPMSEPINSVRKLAGYKRALEEAGIAFDDALVAEGDYSYDSGIEALAHLLEQSDKPTAVIAATDEMALGVIHGAQDRGVSIPEDLEVIGFDNTRLSLMVRPQLTTVVQPTYDIGAVAMRLLTKLMNKEQVDDQIVELPHRIEERQSTKMGKTLIDVKDIVFRYHKDADKPALDQVSLHVNQNEWLAIVGHNGSGKSTLARVLNGLILPDAGRVKVGEIELKEESVWDIRKKVGMVFQNPDNQFVGSTVRDDVAFGLENNGVERELMIERVDWAVKQVNMQEFLDQEPHHLSGGQKQRVAIAGVLAASPDIMILDEATSMLDPIGREEVLETVRLLKEQGTVTVISITHDLDEAAKADRVIVMNGGKKFAEGTPEEVFELDEQLVQIGLDLPFSYRLSKQLKQQGVPLANAHLTQEGLVKELWTLRSKNMSNNELEKLRQQADELNLQILKLINERGNIVKEIGKAKEAQGVNRYDPVRERTMLNQILEENDGPFENSTIQHIFKEIFKAGLELQEDDHSKALLVSRKKKPENTIVNINGEAIGDGKQRFIVGPCAVESYEQVAEVAAAAKQQGLKLLRGGAFKPRTSPYDFQGLGVDGLKILKRVADEYGLAVISEIVNPAHIEEAIEHIDVIQIGARNMQNFELLKEAGSVKKPVLLKRGLAATISEFINAAEYIIAQGNDQIILCERGIRTYETATRNTLDISAVPILKQETHLPVFVDVTHSTGRRDLLLPTAKAALAIGADGVMAEVHPDPSVALSDSAQQMDIPQFEKWLDALRPLVNIHAMSKQLIETEEQFDQLTNQDGTFVFFKHSLTCPISQAAFQEFEAFASAHEDVPTYFLQIQNTRELSSYVTEKSGVKHESPQVLVFSGGKVKWHASHSSITKEALEHNMSKDGINSKDFLIGTLIGGIVGATTALFLAPKSGKELRDDLNTQANVLKEKTDRLATDAKERGTEYVTIAKDKTSELSQLVAEQSNQILDKVKDIKDRAAGKKSEAEDAVADLASEASDVADEAKVRAQEAKSEIEDGIKDVKEKVEQSTKMIIILYLSVALIAIAFLILVIYLSKTLKSLQLTLKNVASTLEGLEGQMQGITTETAQLLHKTNKLAEDIQDKSAKLNTVVDAVQGIGGSINQFNTSIKQAAGAVSSSVERNQEKVTDVVSWSNAALEIYKKWKQRKHQMTVYHFVGIKGTGMSPLAQILHDTGYTVQGSDIEKHIFTQKALEERNIKILPFDPDNIQPGMTVIAGNAFPDTHPEIERALSEGIPVIRYHKFLGEYMDSFTNVAITGAHGKTSTTGLLAHVMQAAKPTSYLIGDGSGMGKENSEYFVFEACEYRRHFLSYHPDYAIMTNIDFDHPDYFSDIDDVFDAFQNMALQVKKAIIACGDDEHLPKIQAKVPVVYYGFNEENDFQARNVVKNTEGTTFDVFVRNTFYDTFYIPAYGNHNVLNSLAVIALCHYESIDVELIKGALKTFGGVKRRFNEKVVGEQVLIDDYAHHPTEIEVTIEAARQKYPDRDIVAVFQPHTFTRTQQFLSEFADSLKKADYVYLCDIFGSARENIGKLSIEDLRGKIPQAQLIEEEDTSVLKAHEDAILIFMGAGDIQKYLRAYEKVAVMNVFYNAEGVGDTLLISLKDVTREEVGHETFGDVVRIFNQETKETTGFNIFNASTYMKIEENGSVPLSETIVQDINEILNRNGVSETLTVDLSPKFVVGYVKEKEKHPNADKLNICQVDVGDETLQIVCGAPNVDQGQYVVVAKVGAVMPSGMVIKDAELRGVPSSGMICSAKELDLPDAPAEKGILVLDGSHQAGEPFKAMTSRQLANELKSRLTNDSWSHQFDREKDTLRIEDKQTGKGITLELPPIIAKWEVKPDETIDEIVYYVKEALSAMKGEAQHISGKEKQIYPVIRSTSFPEASSDGISLVFDEHTAETRIYYALDLGSTYRLIDEKMLQKENWTKERIRETASFNVRSLETVVKMDEVAGNLFYFFRANDGYDASRLLNESLLQEYAQKIEGQMAISVPHQDVFIIADVRNDSGYDILGQMSMSFFASGTVPITALSFLYDEGKLEPIFILAKSRPKQQMKKIESNEELQKVIQEDLTVLLFSADWCPDCTFIEPFLPELEANYPEFEYFYVDRDKFIDTCAEWEIYGIPSFLVFKNGQEINRFVSKDRKTKEEIEAFLTDSLSKMQLTVYLAGEIHSQWRDEIKEKSQSLKLPVTFVGPMENHDRSDNIGEDILGEQPNAIFKDDAASDLNNFRTEILLNKADVVIARFGEKYKQWNTAMDASAAIAKGKPLILIRPKELHHPLKELSNKANITVETVNQAIKALSYVFEQMNEETLSLFRNLTELQGTPGNEHHVRAFMKKELEKYSDELIQDRLGGVFGVRKGPENAPKIMVAGHMDEVGFMVSSITKNGMIRFQTLGGWWSQVMLAQRVDVHTDQGPIPGVVSSTPPHLLTPEQKSKPVKPADMLIDIGADSEEEAKELGVRPGQQIVPATVFTPMANPKKILAKAWDNRYGCGLAIELLKELKDESLSCQLYSGATVQEEVGLRGAEVAANMIQPDLFFALDASPANDVTGDKTQFGQLGKGTLLRIFDRTMITHRGMRDFVLDTAETNNIPYQYFVSPGGTDAGRVHISNQGVPSAVIGVCARYIHTSHSVLHVDDYAAAKELIVRLVKNCDQSTVDSIYQQVMRRVAIAGVLAMEPEVLVLDEPTAGLDPRGRKEIMDMFYDLHQKANLTTILVTHSMEDAAHYADQMIVMHKGTVKATGTPRELFANRTDMSSFGLDLPETIKFQQTVEEKLGITFPRPLLTMDEMADALTALYQEDTTSLIGASIGVAAAIVAKKVFFPTYISSEKALKIVKSAFKQRGPIDGSWIYTVPEPYTVNGETIDVYKSGITRSAFGELEQYEVMIDAKTGMIVDVIDSVAMRHKPWADDYLAENAHIALASPEQYKGKWHELFGNDHPIHIEVGTGKGSFIAGMGKLHPDINYLGIELFKSVIVTAVDKIKETDVENVKLLNINAETLTDVFAENEIDRVYLNFSDPWPKARHEKRRLTFKTFLERYEHILRPGGELHFKTDNRGLFEYSLKSFSAYSLLLTYVSLDLHEDGLEGNVMTEYEEKFSSMGQPIYRSEVKFPEMGLNRQHQLQLIKDILTDHQLDCCGTVAEYEQVGRVIQLMLAKEDLDPDIRQLLTDIYDYSQKGTSVSSIDAHIEEHQSHLSEWVENIMENGDVITAQHWLSGRELKPKDMNDRPVAEQLRKIHTSKELLDMLKRLEKHSLDPESILMHLKQSILNEQIDSQDITRAIQYLEKHVEAVHFEDKVVCHCDLNHNNWLLTDENQLYLIDWDGAMIADPAIDLGPLLYHYVEEENWESWLSMYGAPLTDNLRKRMAWYVLAETVSFVVWHKRKGNEKAQKEVQAELNALLKRLMNEWYFIVNPEAGHGKGLRTWRSIEKELQKVEVSYRSFLTQHEGHAEVLARQISAMQDDRLQRLIVIGGDGTIHEVLNGLKEIDHVQLSFVPAGHWNDAAKGLGIHRHDVLKEVRKQKRMLTKTFSLGSFQDHAESPQSVLFLNHIGVGFDAHVLRKTVHFRGKKWLKRLGLGFIIYPLSFLHSLWSFKPFDLALFIENEKKVFRQVWFVIVCNHPYYGGGLEAAPEVSARQPGFQTMVVTDLNPFKVLLFLSAMVFRKHLGMKGVTLFQHEEAYLEADEKILFHADGEVIGATPVFVKASERSLKLRMAQIIKIQDYISRYEQDPHHYINQFNRLKKQRWDELKKASKEEVQEEEKRKKFSLKRKQKENEPTDIEQGVFRNVPTDETKLIHFFKDHLFEVQLKWASSTISHISTVSHHIRYDEKLRMLARQLPDSYFVMYKPVLLIQKAEMELCPILITPLEVICLSFLEAEPDSVYIGTKERFWEKRTGKAVQSVLNPCASLLRSGTVVSKILQQSGVDLPVKKILISRTSYIDLPEVPYGMEVIDKKKAEEWFEKQRKNTAPTKHQQFKATKALLAYGETDSKRRQEWLDHYFIGIHIPEQLAHQIKQDIDQRSGLFFQKWTAPHDYHVTLVFLGAIPEERLKKIIRLLDILSNEASTFPLELNAVGQFGAKERPRVFFAKPHESEPLMHLREKVKEAVLSAGHPVEKRPFHPHMTIARKWNADDLYEEQAPLRKEPYVMEVSRITLFEIRPKETPRYHAIKQFTLMKVAQNIAELIGDTPLVKLQRLQPENAAAVYLKLESFNPSGSVKDRAAYNMIVEAEKQGKLTKGATIIEPTSGNTGIGLAMNAAARGYKAILVMPDTMTKERINILKAYGAQVVLTPGEEKMPGCIRKAEELAAQIPHSFIPMQFDNRANPDAHRGTTAVEIMEAVKQLGQPLGAFVATAGTGGTITGTGEELKKAFPHLTIRVAEPEGSPVLSGGEPGKHKLVGTSPGFIPQILNEDVYDEIVQVSDEDAYHITRELAMLEGILVGPSSGAACYAAIETAKQLPADQIVICMTADTGERYLSSDVFQDMNWEAEVIRKKDDLINDTQSFLQIESVLDEEGGKEGKPFGEKVDDALQYMLKKGEDEGFTVKNVDGYAGHIEYGEGEDIVGVLCHVDVVPAGDGWTTPPFSADIRENKIFARGAIDDKGPTMAAFYALKILKDSGLQLSKKIRMIIGTDEESDWRCVDHYFKHEAMPQIGFAPDADFPIIHAEKGIIDATLSFTYQQPVNQQRYTLKQFTSGMRLNMVPDEAAAAVTATQEESLKTAFEAYLADHQLSGEVKSTADGLHFTLKGVSVHAMEPAHGTNAGIHMANFLCGHELDEQGLAFTSQVNALFDQDTRGKKLGIACKDDISGDLTLNVGTIRYKQNEEAKLGLNVRYPVTADGKDVKKGIESIKGASLLKFEYSPPHHVSKDHPLVKTLQRVYEEQTGDPATLIAIGGGTYARSLEAGVAFGPLFPGRPDCAHQKDEYIEIDDLLRAAALYAQAMYELAKMFQLKENQTNIKKEIIAGMTTFFTMVYIVAVNPGILSKAGIPFDQVFTATIIAAVVGTLWMALFANYPIAIAPGMGLNVYFTFTVVGGGGISYQTAFSAVFVAGILFIILSLTSLRKQLIQAIPDNLKYGITAGIGLFIAFIGLRQSGIIAADPENLVKLGNLSSPIVILTLVGLMISVILMVLQINGALFIGMLATTLIALATGQLHFPKMLMDVPALPEGMLITNPIAAFGDVFSHHLYAVVFSFLLVTIFDTTGTMIGVAEQAGLMKNGQLPKVRRALLADSAATTVGSMFGTSPTTAYIESSSGVAAGGRTGLTSLTVAALFIVALFFGPLVQAISSLPSITSPVLIIVGCLMMNSVSRIRWNELDEAFPAFLVILSMPLTSSISTGISLGFISYPLVKLAKGKWREVHVLVLIFAILFFIQLFFLMIIGKYVPGSSFVHRLDPRTKLLSIFFFVFIVFFANNYITYGLLGVFTILVVMVSQVPLYFILKGMKPILWIVLFTFILHIFMTKDGALLFHFGFLNIYEEGLKQGIFISLRFVYLIMMTTLLTLTTTPIEVTDGMEKLLHPFRKVKLPVHELALMMSISLRFIPTLLEETDKIMKAQMARGVDFTSGPLKDRMKAIVPLLVPLFVSAFKRAEELATAMEARGYRGGEGRTKYRQLVWGMKDTFTLLLFILLTALLVLLRNMFIQEKGLVTTQELVDEFGITPRTIQRDLNVLAYNDLVHSPSRGKWETTRKKVKISSMRLDKLLANSGFGSRKDVKKLVKARAVTVNGEVAKQVKDHVDPSNDEVLVHGERVEYKEFIYLMMNKPDGVISATEDLRDETVVDLLEPEDIAREPFPVGRLDKDTVGLLILTNDGQLAHQLLSPKKHVPKTYEVHLKYPLGDQDIKRLEEGVVILDDYHTKPAKVDVDANEEEDTRIRLTITEGKYHQVKLMAQAVGNEVIFLKRLTMGAVSLDEDLAPGEYRELTDEELDSLMIYLIPFSAMVGATGGALFQYGYNQYTIFLSIATLGFPTAVSKFVSKYNAIGDYETTRKMFRAGMSVMLVTGIIAFSILYLSAPIFAKIQLGGSNETGLTVDQVVYVIRMVSLGLLVVPIMSLVRGFFQGHSMMGPTAVSQVIEQLVRIIFLLTATFIILKVLDGGLVIAVGYATFAALIGAFGGLFTLYLYWLKRKDRLLSMQPNTGAHSDLSYKQMFTELFSYAAPYVFVGLAIPIYSYIDTNTINRAMIASGHQDISTAVLSIVTLYLPKLVMIPVSLATAFGLTLIPTITESFTARNYKLLNRQIDQTMQIILFFVLPASFGISALAGPVYWFFYPSVHPEIGISILFWYAPVALLFSLFTINAAILQGINKQKFAIVSLLLGIIIKTVLNIPLISWLQGNGSVLATALGYSASILYMFIMIKRHAGYSFRRIFKRFILIGILTAIMAVVAYVTCQLVSQVISYEGGIVQAGIVILISMITGGGVYMFLSYKVGLLERVLGSRMPKFLRKMKHYDVIVIGGGPSGLMAAIASAEHGATVLLIDKGNKLGRKLAISGGGRCNVTNRLPVEEIIKHIPGNGRFLYSAFSEFNNEDIISFFENLGIELKEEDHGRMFPVSNKAQSVVDALLDRLRTLNVTIRTNEKIKTVLYQDGQAAGIVTNNDEKISSKAVVIAVGGKSVPHTGSTGDGYAWAEAAGHTITELFPTEVPVTSDERFIKEKVLQGLSLRSVAVSVLNKKGKPVVTHVMDMIFTHFGLSGPAVLRCSGFVVKELKKQPVVRLQIDLYPKLNDEELFQKLHRDLKDEPKKAIKNVLKSWMQERYLLFLLERNGIDPQDTFSGLAKDKLRAFAHDCKHFIVHANGTLSLDKAFVTGGGVSVKEIEPKKMASKKMPGLYFCGEILDIHGYTGGYNITSALVTGRLAGMNAALEAKELKVAVFDEEHEKDLQSEINHFLKGMDDDQIIDIKYNVAVICEQGGEQLYCFSALILYKKMKEISIEELKQKLEQEDAIQLVDVREDEEVVEGMIPEAIHIRMGDIPEKLDAFDQTQEYYIICRSGKRSENVCYYLEDQGYQATNVVGGMLAWTGETKPKLMDHDGSMSRMLRMCEWVMRLAYTNLLWLLFTILGLGIFGLMPATTALFSVMRKWIQGHEQINVFRTFGKVYREEFVRSNMIGVVLFIIGTIIYVDLAYIYPTSWPLHVLRFAIYIFGFLFIVSLFYIFPLLAHYDWKKRLYLKFSLLLGVSYLQYTLSMLVFSAVLFVLFAYLPGIVPFFSVSILAYGHMWLAYQVFKKVEFESEHETAEVKKRLPSFLQSKMFIRPLTEDFNEQYKITGLLDIDDQRYTLCQERFPSLRGVSFFHEDAFDQMVKKAKPDIVIVAGRDDTHVTYIMQALDHDLDVITEKPMVTTAKDAKKVMEKEAESKGKVTVTFNYRYNPFHRKIKELILDGKIGRVTSVELSWLIDTYHGASYFKRWNRTRQFSGGLSIHKSTHHFDLVNWWIDQKPKQVFAYGALNYYGSESPWNPLHGEENRFCGTCHVKDICHYEARWNPRVERSKVEDDHIESGEQTQQYSNYRPDACIFDQEIDIEDTYVASVAYDQGALLSYSIQFSAPYEGYRLAINGTKGRIETNEFHVPSRIPFQFPEQTISYYPMFGSKETIEVVKQPGGHGGGDPLLLADLFIGKDPLIHYDILAGAEAGAYSIALGEGMWRSAAEKRPIEIDELFHKEKVMLVPEEMFRTYDDPESFQLLEEMGDQAAGPYTVEDKKIGKTVDYAVQINKGTKKLNGYTFQLHRDMVAFIPVYADKTKEALSLMKQLRENMKTEDVTAKGVPAAALKNEKRKRLLNQLLSQKFLYLMILPGLIYFLVFKYVPMWGLIIAFQDYQPFLGILGSEWVGFKHFIRLFTEPTFFILLKNTLILFAMNVVIFFPIPILLALLLNEVRLALFKKFVQTMIYIPHFMSWVIVVSLSFVLLTVDGGLINELIAFFGGEKINFLLSQEWFRPMYILQVIWREAGWSTIIYLAAITAVDPQLYEAAKMDGAGRLRQMWHITLPAIKSVIVVLLILKIGDTLELGFEHVYLLLNATNREVAEIFDTYVYTAGLKQGQFSYSTAVGLFKAAVGLILVMLANRLAKKFGEEGIYMKVKCTVSYDGTHFKGYQVQPGQRTVQTEIESALARMHKQDELIPIVASGRTDSGVHAKGQVIHFDTPLSIPMERWPFALNSLLPDDIRVLKAEEVDDSFHARFGVVSKEYRYKVSTETHQNVFTRQYACHYPYRLDIDKMREAAEHLIGTHDFTSFCAANTEVQDKVRDIYALEWKNVSDGLEMRVRGNGFLYNMVRIIAGTLLEIGSGKFHPEEIKAMLAARNREAAGKTAPSHGLYLWEVFYDNVEATLDVIGGKWKCVILCHLTHGKKRTSELKRLMPNITQKMLTQQLRELESDGVINRIVYEQVPPKVEYELSEYGQSLERILNALCDWGAAHIERVYGEPLSVLEDSILNEQFKKKLWLIAFVLLFAASGILSACSSKGNSSDEKVDLDKKVKLTWMAILYHQQPPKDSVLKEIEKLTNTELDITWVPDAVKEDRLNSALAAGNLPQIVTIQDIKNSSAINAFRSGMFWEVGPYLKDYPNLSKMNELINKNASIDGKLYGIYRERPLSRQGIVIRKDWLENLNLDTPKTLDDLYEVAKAFTEKDPNQNGKADTIGFTDRNDLIYGAFKTLGSYEGMPTDWKEENGKFTPDFMTDEYMNTMKYMKKLRDNGYINKDFPVTSKTQQQELFSQGKAGIYVGNMVDAVNLRDDATDKNMKVDIINRIKGPDGKERVWASGGHNGIFAFPKTSVKSEAELKRILAFFDRIAEEDVYGLMTYGIDGQHYKKEEGNTFVREESQVKGWQTDVQPLVSLVGIDKRYLKNKGDAVRSKYEELEEDNKNIIVANPAESLYSETASERGNELKKIIDDATYKFILGDISEDQFQKDVEKWKSNGGNKIIEEYEAAFKKSKLPFIHVIAASFATVEEVITKKFILFPTTFSLEAYRYIFSTDIVYRSLIVSIFVTLVGTAVSMFLSSLMAYGLSRQELKGRRTLMFLVVFTMLFSGGMIPTFIVVKTLGLLDTYWSLILPVAINAFNLIILKNFFQNIPASLEESAKMDGCNDLGIFFKIVLPLSLPAIATISLFYAVTYWNTYMTAILYLNDSVKWPIQVLLRQIVIVSSGMQGDMSDMGSSTPPPDQTIKMAVIVVATIPVLLVYPFIQKHFNKGALLGSVKGKITIIGGCGVIGRLLTKALSTEYSVTIIDLTCVEGVILADAANEQNVYEAIPRDTDVILHLLNIDMTHDVMDHEEFAKMTDIFWRSTYYMFRSAARLGIQKVIFASSNHVTDRYEEDGRSLLGRQITTDDVPATKNVYGILKFASEQLGRLFHDQTGMSVINLRIGTVVTDEMKALYKKQRTKRTLLSHEDLAGMTKAAIESDIPFGTYYAVSENEGKPWSTEKTKQELGYKPDVNTTEILEENDQAKESKREQLLSLLGEMPERHRVEAYTLKMEERESYVVETLILSMNGVEEVPAYFVKPKDTVKKRPVVLFQHSHGGNYVNGKEELLEGAHYLQTPSYAKEFTSKGYSVLAIDHAGFGERRGRTESEIFKEMLLTGKVMWGMMLYESMCAIDYLMSRSDVLADRLAVFGMSMGGLLSWWTAALDERVSVCVDLCAQVDHHTLIETNNLDRHGFYYYVPSLARHFTAADIQEMIFPRPHLSLVGKLDQLTPAEGVGRIQKVLSGTYQAASLKERYQLAHLHAGHFETAAMRHEATRFLKKWLSFQHREIEKKWQDYWLTHKTFATSDSEDKPKFYALDMFPYPSGAGLHVGHPEGYTATDILSRMKRMQGYDVLHPMGWDAFGLPAEQYALDTGNDPAAFTEENINNFRRQIQSLGFSYDWDREINTTDPNYYKWTQWIFLKLYEKGLAYIDEVPVNWCPALGTVLANEEVIDGKSERGGHPVERRPMKQWMLKITAYADRLLEDLEDIDWPESIKDMQRNWIGRSEGAHVHFEVEGHNEQFTVFTTRPDTLFGATYAVLAPEHALVEKITSAAQKEAVEAYIKEIQSKSDLERTDLAKTKTGIFTGAYAINPLNGEKMPIWIADYVLATYGTGAIMAVPAHDERDYEFAKTFDLPIKEVVEGGDIEKEAYTGDGKHINSDFLNGLGKEEAIEKAIAWLEEHQKGEKKVTYRLRDWLFSRQRYWGEPIPIIHWEDGTSSAVSEIELPLILPKTTEIKPSGTGESPLANIKDWVEVVDPVTGKKGRRETNTMPQWAGSCWYFLRYIDPHNSEELASPEKLKKWLPVDVYIGGAEHAVLHLLYARFWHKFLYDIGVVPTKEPFMKLFNQGMILGENNEKMSKSKGNVVNPDDIVESHGADTLRLYEMFMGPLDASIAWSETGLDGARRFLDRVWRLFTNEDGSLSDKVTEQSGGALERSYHETVMKVTDHYEGLRFNTGISQLMVFINDAYKADTLPKEYAEGFVKLLSPIAPHLAEELWNKLGHEGSISYEAWPQYDESKLVDDEVEIVVQLNGKVKAKLTVPADATREQLEELAKNDARVKEQLEGKTIRKVIAVPGKLVNIVANMKKNRLRVFMTILATTMACSFLIVLASVGFGLQKSAQDEIMKQQIITEIKVLGKEVKIDDLKKYDHVKSVVSRTSIIPSVNVELDDRSSETQAALTDMKEEKEAGLELDRGKVPTSANEIVVGYHMAEQLWTKKEREAYEKELNQTSNGEETPKEPKGYTKDILNKVVQIKVPKLNEENEVVKEKTFDFRVVGVLKKPNLEWQEDHKILIPNAYEKEFGQILDLEAGNVEKMTSVYADKFDNVGALTDKLTDEGYQVISVTNQLEGMAMFFTVFKIGLIFVGCIAVIISAIGIFNTMTMAVTERTQEIGIMKAIGANPSIIKRMFLMESAYIGVIGSIIGIIISYLISFAVNLIIPAILSSMSGGSSDQFSITFSYIPLSLVITATVISAGVAIISGLNPARKATKTNVLSALRREIMIQIQALDHVFKIGKKGRENEIPVLKGIDLSIKRGEIACIVGRSGSGKSTLLNLISGYITPTSGQITIDGTNVTGFNEKEWADFRLDHFGFIFQSFQLIGSLTTYENVELPLTLKGVKPSERKEKVKEMLKRVGLEHHAGHYPNELSGGQQQRVSIARALILNPSIILADEPTGSLDSETEGEILAFIQQLNREKGITFVIITHDDEVASIADTTFQLHDGVLKKGMIEVRNVSKKLNGREVLSNVSFKIGEGEIFGLLGRNGSGKTTLLRLIQQILLPDEGEIYFKDVLVKDHPLVKQNIVYMPVVNPYFDRYNYGQLVKLLKQLYPKFDVTYANELVNRYEIPEKVKYRELSTGLKKQLSLILSFAIKPAVILLDEPTDGIDAVTRNDVLQLMIDEVAERQTTILITSHRLEDIERMCNRIGFLEGNQLTSVMDLDELKNDYVKIQMAFEEDMNLSIRKKGVAILDQAGVFYTALVLKTDEEAKEYLKSLEPKVWHELPVNLEEVFIAKFGGKRRWMIQIDPRSAAPIYEQIIEQLKILCLKGVMKPGDKLPSVRELATIIIANPNTVSKAYKELEREGIIETLRGRGTYVTEGAQLKLNEGKVLEMKEQLRQLIIEAHYAGIDIHQLKEWLEEIGSSLKGGKQVDMRTTPMANASTIERKWLVVDAAGKTLGRLSTEVASLLRGKHKPTYTPHVDTGDHVIIINAEKIELTGKKLTDKIYYRHTMHPGGLKQRTALEMRTNYPEKMLELAIKGMLPKGPLGRQMFKKLNVYRGSEHPHQAQQPEVYELRGMATRQSIDEFIQKSTETLEFASEQFDLSSRQEHYNEEEFSKAQLMLENTVNELEKLKDVANDQQRERLDRARVQIQSLQNQMILGISYDVALDGGFDCPNRDGTVAHGGCTFCSAAGSGDFAGNRADDLITQFNEIKDRMHTKWKDGKYMAYFQAYTNTHAPLPVLKEKYETVMNLDGVVGLSIATRPDCLPDDVVEYLAELNERTYLWVELGLQTVHERTAMLINRAHDYECYVEGVEKLRKHGIRVCSHIINGLPLENRDMMMETAKAVADLDVQGIKIHLLHLLKGTPMVKQYEKGKLEFLSQEEYVQLVCDQLEILPPEMIIHRITGDGPIELMVGPMWSVNKWEVLNAINAELERRNSYQGKRFVRLEEAAKMILKRMLPFSKELLERACQKGDIVIDATMGNGHDTLYLADLVGTDGQVFAFDVQEEALQQTSKRLGDQYPYVHLIHDGHEKLADHLPKDIYGHISGAVFNLGYLPGGDKAVTTQAHTTIEAIKQLLEWLKPGGLIVLVIYHGHPEGKREKEVLLDYCRSLSHEEVQVLSYQYMNIQNDPPFVVAIEKKLKMSVPERPFALMTKVYKDIFPLVHQELKKWRAHAEMIENEELRTQALASISSKTFHCEGGGILSLLAGEEKETCIEFIVAYQTISDYLDNLCDRSTSLDPKDFHMLHQAMRDALDIHAELKPYYQFREDQEDHGYLHALVRTCQDVLTRVEHYPIIQPYLHTLCDYYSDLQVHKHVVPHERVPRLESWFRQYEKDLPKMEWYEFSACAGSTLGIFCLVAYALQPDFTEKQAKQIYESYFPYIQGLHILLDYLIDQEEDRLGGDLNFCSYYDSHHEMMDRLQHFIEKADEQLKGIPHENFHKLINRGLLAVYLSDEKVTAQKEMNKLAKRLIKSSGKTSFFFYINGRAYRTYQKMPWMKSSMGDLPGQGTSTRARGHIRSFQEYIDTVDEWIEHAKSFRLPTFLLGHSMGGLISIEWMKQYTHTKLNGLILSSPCLGLQFKPKKLMDFASKGLNVLAPSFKVESGLSIELATRNQAVIEADSNDSLYVTKVSVRWYRELIKNIDAAMQPTNVFKSIPLLLMQAGDDKIVDKTRVIKWFNGIESTNKSYREWEELYHEIFNEPEREDVFKAARAFTDQYIMCGFVGVFNHRPLSETTEQEELIKQMNRLIVHRGPDDEGYFHDEHVGFGFRRLSIIDVEHGKQPLSYEDEKYWIIFNGEIYNYVELKEELVKKGYTFSTDSDTEVLLATYRHYKEEAASKLRGMFAFLIWDKEAQLLYGARDPFGIKPLYFTQMDEQVYFASERKSLMAVNENILFDETSLQQYMSFQFVPEPNTLDQKVHKVEPGHQFTLRPGQEIEFKTYWKVQFKPEQTQEQKLIEEVRDAIYDSVKIHMRSDVPVGSFLSGGIDSSFIVSVAKEFHPELKTFSVGFQQDGFSEVDVAKETADKLGLQNFSAVISPEEYMNELPKIVWHLDDPLADPAAIPLYFVAKEAKKQVTVVLSGEGADELFGGYNIYREPLSLKPFESVPSMLKKLLLRLARLMPEGMKGKSFIVRGCTPLEERYIGNAKIFEEPVKKNLLKQYDPNITYRDVTKTYFEESAGYSDINKMQYVDIHTWMRGDILLKADKMTMANSLELRVPFLDKVVFEAASKIPEELKTKDGTTKYLLRKAAEGIVPDHVLNRKKLGFPVPIRHWLKNEMNAWAKDIIKNSQTDEYINKAYVLDLLNEHCAGKADHSRKIWTVLIFMIWHSIYVERSIDPEQLNHQPKEVIFSVTEGHPDKICDQISDSILDEILKKDPNARVACETSVTTGLVLVSGEITTSTYVDIPKTVRDTIKEIGYTRAKYGFDAETCAVLTSIDEQSADIAQGVDKALEAREGTMTEEEIDAIGAGDQGLMFGFANNETEELMPLPISLAHKLSRRLTEVRKNETLAYLRPDGKTQVTVEYDEQNKPVRIDTVVISTQHAPEVTLEQIQSDLKEHVISPVVPSELIDEQTKYFINPTGRFVIGGPQGDAGLTGRKIIVDTYGGYARHGGGAFSGKDATKVDRSAAYAARYVAKNIVAAGLADSCEVQLAYAIGVAQPVSISIDTFGTGKASEEKLIEVVRANFDLRPAGIIKMLDLRRPIYKQTAAYGHFGRHDLDLPWEKTDKAETLRKEALGDLKEDLQSLLSLENTHQNLSVPKLVEKILARNEGVLTSTGAVRATTGAYTGRSPKDKFIVKEESSEHKIDWGQVNQPISKEAFDRLYTKVVSYLKERDELFVFEGFAGADERYRMPITVVNEFAWHNLFAKQLFIRPDGSTPSSNEKPFTILSAPHFKADPVTDGTNSETFIIVSFEKRTILIGGTEYAGEMKKSIFSVMNYLLPEQDILSMHCSANVGQEGDVALFFGLSGTGKTTLSASASRKLIGDDEHGWSGTGVFNIEGGCYAKCVNLSEEKEPQIYKAISFGSVLENVVLDEETREADYDDTFFTENTRAAYPIEMIDNIVKPSIAGHPSAIVFLTADAFGVLPPISRLTKEQAMYHFLSGYTSKLAGTERGVTSPETTFSTCFGSPFLPLPAHVYAEMLGKKIDEHGAKVFLVNTGWTGGGYGTGKRMNLAHTRAMVQAAIEGDLDNAEMITDDIFGLHIPLHIPGVPDEVLQPAKTWDDQKAYQEKAHFLANEFKKNFQKFSHAASMGMPVEFNTMIVTKGKETRIEENVFELMKDGYRIYPLNIPLEVRKTKDGEKTGTAHVEKLELTDNVTKVTYRLVSLHSTNMTYEADGLRMKGLLAEPAGEGLYDGFLYLRGGIKNVGMVRPGRIVQFAAQGFVVFAPFYRGNQGGEGNEDFAGEDRKDAFAAFQLLKQHKKVKKDRVHIFGFSRGGIMGIWTAVEMKQEAASFVTWGGVSDMKLTYEERVDMRRMMKRVIGGPPHKVPEAYENRTPLNDVDQIEAPVLIIHGEEDQNVSIEHAYLLEDALRQHGKSVETWYFHGYNHYFPPQHNREIVRRLTTWMHSRVKQPLNITETANSYDVLVNVHGGGFSGQAGAIRHGISRALLEVDPEYRTPLKRAGLLTRDSRMKERKKYGLKGARRAPQFSKRVTHSVFYAPLYVALSEDFFKEEGLEVELKTTWGGDKTMTALLSGGADIALTGSESSIYVEAQDTKDSVINFAQLTQTDGTFLVSREKVSEFSWNQLKGKDFLGQRKGGMPQMVGEYVLKKEGIDVKKDLRMIQNIDFANISGAFSSGTGDFVQLFEPTASLIEKEGKGYITASFGEASGKVPYTTFMAKKSYLEENKETAEAFTRAIYKAQKWVEAKQPEEIAKTIQSHFPDTELDVLSTAIKRYKQQDSYATDPLLNEEEWNKLQEIMKESDELPKFIPYKQLVDSSIAKKVTEHKMSFLQIDHVTHTYFSLKEKTTAIQHINMEIDQGEFISFIGPSGCGKTTLLSIIAGITPPSEGRILIEGKEPNQKEHQIGYMLQQDYLFPWKTIKENIILGLKITKQDSHEATSAALGLLPKLGLHDVEEKYPKELSGGMRQRAALARTLAVNPGLLLLDEPFSALDYQTKLTLEDLVFHTLKDYQKTAVLVTHDIGEAIAMSDRIFLFSKHPGSIQRIFTVPEDLRTLSPFKARQTQSFQELFQTIWKELKTVETQMEKRMTRIYQFIIFASFFSLWELASHFRLIDPLIFSSPSAVCQLFIQKISDGSLVNHMSITLFETMLGFLLGTFCGILLAAALWWSTRLANVLDPYLVILNAMPKVALAPILIVALGPGMISIVAMGAIISVIITTIVIYTAFQEVDENYLKVMKTFGAKKSVVFREVILPASIPTMISAIKVNVGLSWVGVIVGEFLVSSKGLGYMIIYGFQVFNFTLVFLSLFIIAVFATIMYQLVEWLERRFLQMHVFKDYYHNTVKLSFEEKPFSSHPKHVWAICRYQGKWLLTEHEDRGYEFPGGKVEPDEEADQAAIREIQEETGAVVRELTYIGQYQVLGREKVIVKNIYFADIEKLVKQDTYFETKGPVLFADLPRSIAKNKNFSFIMKDDVLRQSLAYLEKNGLIRMGFLFGGAGYLLMILVTLMAIELICSSLRESLTGQLTMKRFFTRFVRKIVTVSLISMAHFFDVMLKTNGTIKDLAIIFYIIYESYQIVSTARALGIPIPQLFIDVLDMLKNKLRKKPMSENLLNVVNKQVADWTVLYVKLHNYHWYVKGKDFFTLHEKFEELYTETATYIDDLAERMLALNGQPVATMKECLEISSIQEAEGKESAEQMVKNLYDDFSNIAEELKKGMELAAEVGDETTGDMLLAIHQSIEKHNWMLKAYLGVKLTGPEQVEKNESVIVKAAVTYGDTPVDDADDVQFEVWKDGDKDNSKMIQPKKEKGVYELHTAFKKDGLYIIQVHVTAKQQHNMPKTNIHVGEVKKESSSTEDEMPSVESFELDHNAVKAPYVRHCGVHKVGSDGEVNKFDIRFCQPNKQAMKPDTIHTLEHLLAFNIRTHSEKYDHFDIIDISPMGCQTGYYLVVSGAPTPKEIVELLDATFKDAVEVTEIPAANEEQCGQAKLHDLEGAKRLMRFWLSQDQEELLKVFGFFILTAALFAIGLAACSSSAGTNASKGKKLIIYTTIFPIQDFTEKIGGSHVHAQSVYPANADAHSFEPSSKTMVEMAEGDAFIYSGTGAEAFADKTAATLKDQGVKTVKAAEGIKLLSTNEEDHDHDGHDHGDKDPHAWLDPVYAQQMAKNIKDTLVSLDPDHKEEYTKNYENLKKDLQSLDQEFKTTLSKAKHKEILVSHAAYGYWEKRYGIEQISVLGLSASEEPSQKQLENIVQKAEKYHIQYVIFENNVSSKVSDTIRSEIGAKSLTLKNLESITEDDAKNGESYVSLMKQNLKTLNTALNMAEVLSFYQLKTKRDVTLEKKLLRTLSLQQVTAASEKFTKKLFPFADDPAGIMSDGCIDFAIEAFLAGGRYGESSKYGESFDDIKKRSSQEEAELIEELAGCLQSWGNMFRMERKMSCLYPSAKEFLSMWWQEGFRESEKRHKLRLHMDVNSGYRFLSKSTKTSNETVEWEDGKTYPVIKVETSSDTHPFYTGRQKFGEKGGRAELFKKKYQMMGFHIIYASLGVGIPLMILLAELIFQKTKDPHYAIMAKRWTKAQAVLLGVAIPTGTIAGTQLALLWPGFMEVIGKVMSLPFQIEIYAFFIEALFMSIYVYAADRLSNAMRIITVIFIVIGAAASAILITNVHAFEGTPAGFQMVNGEITNIEPWKAFFNPSFAVTATHVVLSAFTTGAFVIASVAAFKMLKTKKNEKLYTFHRKALFLGLIVGGLFSFLTALNGHESAQLLYEYQPEKLAGAEGLFETQSHAPLAIGGFTDADSQEIKGAIEIPWALSFLAGNSFDTVVKGLNDFPRDEWPPLFIHTLFNGMVIIGSVLILFAVLALLYRKILKREKFPKWLLFLYLFGGPLSLLAIEFGWIFACTGRQPWVIYRMLKTSEVVTSSGSIGTLFILFAIVYLILGIATVIVLTYYFRKHTIEEDLRLTESMDVTTDALIAITILWGFVFIYAVMASMDFGAGFWSMIYMNREQTKAANIANKYLSPTWEVTNVFIVAIVVALFSLFPGATFVLGTVLLIPGSIILLLLALRSGFLVFSHSKKYRKAVTYISGISGFIIPSILIMVLPITHGGFIFQENNVYSLDLGLVFTSANVYSFVGFAIFSTLFLSSLLLADFSNVANEDEAYSIYRRGALITGPLSLMMAFFIMLTLRSEANWLFTKMMQNIPILLVSLLMFLLAGLALFLPNSRFKHRKGRPRLAVIAITIQYFLASYVYGRAHLPYMAYPDITIMSGFTDPVTFRALFITYIVGFIILFPGFYFFWKLFMKDKRYIRQEDMKLKQPFTTSLGTISEREFIIVEVKDQTGLTGWGEVSAFSSPWYTEETIETCYHMLRAFFIPNVLTRTFTHPSEIPDSLYQFKGNRMAKAGIEAAVWDIYAKRENKSLRDVLGGTKDRIPSGVVAGLGPIDDMLEQIQQFVDQGYQRVKVKIKPGQDIGLLQKIRESFPELPLMADANSAYELKDISKLKQLDDIRLLMIEQPLAADDIVDHRHLQKHLKTPICLDESICSLDDARKAVELGSCQIINVKPSRVGGLTEALKIHTFSKEHQIPLWCGGMIETGISRAQNVALASLPQFTIPGDISASSKFWEQDIIFPEIKVENGFIEVPRSPGMGVEVDYQALRSFSDKIDVFTKHDMKQPNWLLHRAYLTPDRVALIYQEKEWTFHELAQEADELSNRLAQASLKKGETVALLMNNHPHMVMLVHACFLLGLKIVLLNNKLTKAERRYQLEDAKAAALLTESIYASDHKGDLKIESEFDLNETATIMYTSGTTGRPKGVEQTFGNHFHSAVSSALNLGLREDDRWLIALPLFHISGLSALFKSVIYGMTVVLHQKFDVDEVKDSIERHRVTMISVVQTMLSRLLSRLEECPSSLRCLLLGGGPAPYAMLQESKEKGFPVFQSYGMTETCSQIVTLAPEFSVEKLGSAGKPLFGCELKIQDGDRICRPFEHGEIMVKGANVMKGYLYREEVTAAAFHEGWLKTGDIGYVDEEGFLFVLDRRSDLIISGGENIYPAEIEAVLLTHPHVKEAGVTGMYDDRWGEVPAAFLVTDDKIPENELYALCESHLAKYKWPAAFHFVNELPRNASNKLQRHRLRSEWQTERQYDEILYETYNGIAKITINRPHVHNAFTPKTVSELIDAFSRARDNSEVGVIVLAGAGGKAFCSGGDQKVRGHGGYVGDDQIPRLNVLDLQRLIRVIPKPVVAMVAGYAIGGGHVLHIVCDLTIAADNAIFGQTGPKVGSFDAGYGSGYLARIVGHKKAREIWYLCRQYNAQEALDMGLVNTVVPLDQLEEETVKWCEEMLEKSPTALRFLKAAFNADTDGLAGIQQFAGDATLLYYTTDEAKEGRDSFKEKRKPDFGQFPRFPDQNPSAANPTLCLHGFTGSAASWTFLNAYLENARLIQVSLLGHGRTDSPESVRRYAMSQQLADLAEILNQLKLHKVNILGYSMGGRIALSFAARYPDRVNKLILESTSPGLRTFKERMARLKQDHQLAQKIRHEGLVKFVDFWESIPLFASHKTLSAERQTELREGRLKANPLGLARSLEGIGTGSQPSIWKALKHIHLPVLLICGTLDEKFCHIGKCMQQELKESQFILAEHAGHTVHVEQPHFFGKIVSEFIMDEFVQGGVKEAVVCPGSRSTPLAMLALAHQDIHVHVLVDERSAAFYALGLAKASQSPVLLICTSGTAAANFYPAVVEAHYSRVPLIVLTADRPHELREVGAPQAIDQQFLFGKFVKWFTDLALPEDSQTMLRYVQTAAARANHMSMQEPKGPVQVNVPLREPLLPDLSIDPFARKEEDTKKVLASGQAFPNDRVMSEIVTVMNQSKKGLIVAGELHTQEEKEAVLRLSKALHLPILADPLSLLRNGHENEDLIIDAYDSLLKDEALQQHLLPDMVIRFGPMPVSKPLFKWLEKHAEVKQIVVDAAGGFRDPGLSASYVIESHVAAFVEALLKQAVQRKETSFLNRWQNANSSFRTHAASYSDEDLSFEGNVYRQLQHLLPKESVLFIGNSMPIRDVDTFFETQSKPFRMMANRGANGIDGVVSTALGTYAALKQPVTLVIGDLSFYHDMNGLLAAKLMDIPLTVVLINNDGGGIFSFLPQASDESYYEKLFGTPTGLNFEYASKLYGGTYSKPATKQELHDVYMAHIDEPGLHLIEIETDRHSRVDKHRQMMDDILEEVKKECLMQHQSISDQLSPIKPDKNWRIWWNLLRPHTLTAAFIPVTLGTVLALPSGQIHVGLFLAMLFASMFIQIATNMFNEYFDYVRGLDNEKSVGIGGAIVRNGVKPKTVLSLAYALFALSLLLGVYICMMSSWWIALIGLICMAAGYFYTGGPVPIAYTPFGELVSGAFMGLGIILISFYIQTGTLTSKAVLISLPISILVGAILLSNNIRDLDGDKENGRRTLAILAGRKAAVNILLSMFLVSYVLIFVYIFTDIVGLWSLLVLLSVPKAYTAIKEFKQKEKPIELMNAMKSTAQTNTFFGFLLTIALILQYYLSKDELHHLKQRLLDEKKELEAKSHDDEQKVSFPYDSVGELSAYDNHPGDQGTELFERGKDIALNSLEHEHMLDIDEALQAIADGSYGLCKVCKAPIPKERLEALPTAVTCTEHSKEQTVSQNRPIEEDNEESAAYDGEDAYQDVERYGNSDTPSDMEFPPLTYDDVYTQSEDEDYVEDYEGFAAADIEGKASKVYPNKAHEAYEEALDEEGVMTVFGDLKPMIGQDDVRKLVGKMDEPFLHIPLGELDAIKEISLKPEKEHVSLKLAIAKTGTAEQMKLQQDIVQALKSAGANTVGLRFEELPQETLEKFMPSQDEEETLLNSKNPPEFLAIASGKGGVGKSTVSVNLAVALARLGKKVGLIDADIYGFSVPDMMGITVRPTVKGEKIIPVERFGVKVISMGFFVEENAPVIWRGPMLGKMLNNFFHEVEWGELDYLLLDLPPGTGDVALDIHTMLPSCKEIIVTTPHPTAAFVAARAGAMALQTDHEVLGVVENMSYYESKKTGEKEYVFGKGGGDKLAEELRVSVLGQIPLRQPDWNEDDFAPSVYDASHPTGEVYQHIANKVIEQLAVKAKSIIWAIVVFFITYALFSIAGFLFPIDREWYDALNKPEWTPGGGVIGAVWAVLFALISLSAAIIYGKYGFQKITPFWILFLLNYVFNQAFSFFQFTQKDLFVATIDCLLVALTALALVIVSRKLSKVVPILLIPYVLWGFFATYLSYTIYSMNMMTTHDWTLETQLVHNAFKTDRSTGAVSVPIQHASTFHQSSFDEFGQYDYSRSGTPTRQALEDTIAALEGGTRGLAFASGMAAISTAFLLLSKGDHVLVTRDVYGGTFRMITQVLSRFGIEHTFVDMTDLNEVKRGIQSNTKVIYMETPSNPTLGITDIEGVVQIAKEHDCLTFLDNTFLTPALQRPLDLGVDVVLHSATKFLSGHSDVLSGLAVVKDEKLGEELYSLQNSFGAVLGVQDCWLVLRGLKTLQVRLEKASQTAFELASFLKEHPAVKKVYYPGLDDHPGADIQRKQASGAGAVLSFELENQAAVKELVDAVTLPVFAVSLGAVESILSYPAKMSHAAMPKEEREKRGITDGLLRLSVGVENGEDLKRDFKQALDQLKPVLVMTEHVETKLAQIGNRSEEVTGTVSPPVYLSTAYRHRGIGESTGFDYIRTKNPTRQLVEDAIASLEEGTAGFAFSSGMAAIQTIMALFESGDELIVSSDLYGGTYRLFENEWKKYGLRFLYDDFADEDCLRSKITPNTKAVFIETPTNPLMQEADIQKIAKVAKEHGALVIVDNTFYTPVLQKPITLGADIVIHSATKYLGGHNDVLAGLVVTKGEQLSEDMFQHQNAIGAVLSPFDSWLLMRGMKTLALRMRQHEANAKELAQFLEKQPEIQDVLYPGKGGMLSFRVAKEDWVNPFLKQLKTICFAESLGGVESFITYPATQTHMDIPEEIRIANGVCNKLLRFSVGIEHVDDLKADLKQALSQVKEMVKKTGIIQEETLQSKELGADMTILIYLPVNYSPLYTYHVIIAQDGHDYFRLGKIGRQAEELMQNKEMERSIIIGVPYENVTERRNTYHPDGTKFEAYKRFLANELVPYIDEHYPTYQIGSGRTFIGDSLGATISLMTAIDYPSLFGGLILQSPYVDESVLEAVKQSTALSHYAIIHQIGLEETAVKTTDGQVLDFVQPNDDLKALLEQSGADYLFETFEGDHKWTFWQPLIAPSLKRMLMKYGVVIFPSKKLQDIANSYRKRYDPNYALIPPHLTLRTPFELTDLEAAEVVSTLRDYAKNASPITLRIKKFSSFAPVNNVIYMKVEPNEDIMALNERLYAEPLAGTPEYAFVPHVTVAQKLSDDEHSDVLGTLKLRKIDHEETVDRFHLLYQLENGSWTVYETFILGEEGVFDTITAPFRRLFHEEQEEVNEQGEVETYIIIKGEGLRSWVGELLSCYWCTGMWCTAALLLIYILFPVISMWLNLLLAIAAAAGIIETVVSKLVKSIEESAEILYTQLLNELISNYDDFIEIKDSENVTIHKTDVTAALSLQATVTTIITLLIQILVPDDELAADITDQLLAVQQVEVQKKTVIQIINCYNITITLSDASIMNSVQILTQTLNVLLVEAGILDQVSFTKQTSEEVIIVRDSCDINVSSVDAQVAASIQVAIQTAIITITNISIADGDLADRVTQDLLQAATHKQTNRQKLVIENSRNVTVSTIDADISIAIQTLTQTLVATIVAIGILMSCGKHHGRHENCVCDAVDKILAEQEAVEDKCPTSCYSNLLSPTVSGKDTIPFLLFDKKGGLFSTFGNIGGFVDDCQCFESIFFRVEKLHDCCATLSVLRPVDVHGHTLSVCHPCDPDFFGLEKTDFCIEVDLNCFCAIQCLNPELVDRVMPSKDKKHHHHGMSIDEKVDFLTRLPHNMPRALCLIEADGKTYRGIIMDRKDDTVIIRTAGGGNPVELVIAEISSIHPLGFMDYDETKKMVVDILKTDDGKKAIQQLLNDEAMNEALVMDEQTVKKTIEKTLTSDKGKEFWKKVFEDSKFAETFAKSMQQQHERMLKQLMKDPDYQQLMMDILKDPEMEKKYGELVKSKEFRKHLEKVITETLSSPLYKKKFEDELKKAASEMGVANKRSIAWGIARSLHEAGARLIFTYVGDRLAESVKELASTLERDDSIILPCDVTSDEEIEKCFAEIKEKVQVIHGVAHAIAFANKEELVGEYLNTNREGFLLAHNISAYSLTAVAKAARPLMTEGGSIVTLTYLGGERVVSNYNVMGVAKASLEASVKYLAADLGAEGIRVNSISAGPIRTLSAKGISGFNTILKDIEERAPLRRTTTPEEVGDTALFLFSDLSRGMTGENLHVDSGFHIIARMTIKKAFTIAGSDSGGGAGIQADLKTFQELGVYGMSAITAITAQNTLGVHGIYPLSIEALERQIDAVAEDLLPDAVKTGMLWSADMIKIVAEKTVQYNMKLIVDPVMIAKGGASLLNEDAVAAMKTHLLPVSYAVTPNLPEAEVLSGLRIQTKEDRYLAAERLYELGTKHVVIKGGHGPSDGMITDLLYDGKGFIEITNEHIDTPHTHGTGCTFAAALTAEIAKGYSIKEAFETAETFVHEAIKFPLRIGSGHGPTNHFAYQQNRIKMLHIGGKTFTSRLLLGTGKYPSFEVQKEAVNVSEAEILTFAVRRMNIFEPSQPNFLEQLDLSRYTLLPNTAGASTAEEAVRIARLAKASGLCDMIKVEVIGCSRSLLPDPVETLKASEMLLEEGFIVLPYTSDDVVLARKLEELGVHAIMPGASPIGSGQGLLNPLNLSFIIEQAKVPVIIDAGVGSPKDAAYAMELGADAVLLNTAVSGAKDPVKMAKAMKLAIESGRLGYEAGRIPLKNYGTASSPQEGMPSIQLNGRIVDFDQENGTIYDLLSAYQLENRVVIVEKNQEIIDKEAFQQVVIQPNDTIEIVHFVGGGMSIAYHLAKAGKQVVLFEANGIGKQTTSAAAGMLGAHAEGEHEDIFFQAGRASQALYEKLKVDLLHESGIDIRTSAGGIMKVAFTEEEKQALCRMQHLSTFKWLDASNVKKYMPQVTDYMLGAGLIEEDVHVEPYAVCRALWQAAVRYGADVKECTPVIEVKRGKEVLTVRTPKGTFTCDDLTVASGVWSGRFFEELGLSHSLYPVKGECVSVWNNGPALAHTIYHDHCYIVQRDSGKLVIGATMKPNEWQAVPTLGGMEAVIQKASQLMPSIKEMPIEKCWAGLRPATNDRHPYIGRHPEDKRILFAAGHYRNGILLAPITGEIIRDLILDKPVKEEWLHAFRIGRKEALFVMTNDSLPAGELIKQIKAIASEVDFIHIRERSKTAGELVDLVKNLLLEGVPKEKLVINDRVDVALLTNIHRVHLPGHSFSPKELRRKFPHLHAGVSVHSIEEAKAAEKNGAEYVMFGHVYATSCKPGLQARGVQLVKELTTALTIPVVAIGGMTPERVSELKHAHVKGIAVMSGIFAHHQPRMMAQAFSEEVKENPYEKALMTFSTECKKAAATWWNGSFTHPFVKGIGDGTLSLDRFTYYVMQDSYYLTHFAKVQAYGAAISEDLHTTGRMAYHAQGTYEAELSLHRKFTELLQISDEAIENFKPSPTAYAYTSHMYRSVKSGRFEEILAVLLPCYWLYYEVGEKLKQTTPDHPIYQEWILTYGGDWFKELVFEQVNRFDELAEKAPEHVRANMKENFVISSYYEYHFWEMAYQKELWQTACLDGVGANGTPRSDKMEHTSVSSLVVVIIVAFFTPILLHRFKLTIPVVVAEIIMGLIIGKSGLQLVVEHDAWLDTLSMLGFIFLMFLSGLEIDFSSFESKKKARELPNGLKEPNTFKAATIIFLGVFCISFILSYAFVLAGFIQNAFLMTLIISTISLGVVVPTLKEEKLMQTNIGQIILLVAVIADLVTMILLAVFSSIYGDGTGNMWLLLLLFAAGILLYLFGRVFKTKSIFQSMSKGTVQIGTRAIFTLIIVLVALSESLGAENILGAFLAGVLVSLLSPNKELVQQLDSFGYGFLIPIFFVMVGVDLNIWALFKDPTIMIMIPLLFIALLISKLIPILYLKKWYDMNKVIGSGFLLTSTLSLVIAAATIGERLGVIDHKMSGALILVAVLTSILTPVWFKALFKKEQTASHKKRVTFIGANQLTLPVTLDLHQDEYDIRILHVFQENKEVLLADSIFEVESIEQYDDETLRKAGVGQEDVLVVATGSETKNKEIALFAKEEGSKQVIASVNKAEAELTLKEAGIDTFSTFLSSKTVLRALIEAPDAIRLLTNEDSSLYQIQMNNHRYHNVMLREFPFTGDLVFVRIFRGVDSLVPHGDTTLRSGDRVLVSGSREYVAGLRAQLEMKFDIIGDIHGCYEELLTLIHKLGYELKHGLPVHPDKRTLALVGDLTDRGPQSVDVMRFVIHAYSHGAIRYVPGNHCFKLYRYLKGNPVKLLHGIETTVNEIKKLPTHEQNKLSHEFKQLFEKAPLYDVLIPDELIIAHAAMKEKDIGKKNKQMRSYLLFGAVTGETWPDGRPVRKDWAKEYHGKPWIVYGHTPVKEPRFVGRTVNIDTGCVFGNKLSALTYPELKTVSVPSSMPYDDSRFQHFMELNEEEPDLVITVGGDGTLLYAFHRYSNRLNETAFVGVHTGHLGFYADWVPSEIEKLVLAIAKTPYHIVEYPILEVIVRYNDGGREEKYLAMNECTIKSMEGTLVADVEIRGQLFETFRGDGLCLSTPSGSTAYNKALGGAIIHPSIRAIQLAEMASINNRVFRTVGSPLILPDHHTCVIKPRNDVDFQVTIDHLTLLHKDVKSIQCRVADENVRFARFRPFPFWKRVQDSFIGKGELAVGAVITSVVGFALEWGKYQKLFISFEILEIASVLFWFIGVGMIFSVISQMGFVVFLTVHRFALEIFRSHSLWNTIQLFLVIFVLFDLAYLRFLFFGENESFLPYLWLPLFIGVFALIVAYFKQQQSSKKTFISAMFLMVVITSLEWFPALRVNEEDWLYLMLFPLLCCNAFQLLAMPRFSMDKKQWDQFLAPYKQAVEELKVKLKGIRKLYEFEDDHSPVEFVTGRVKPVASILEKAKRKNIPMHEIETMQDIAGLRIMCQFVEDIQVVKKMLQSRKDFVVVDKRDYIAEHKESGYRSYHLVVLYPLQTINGEKQLLVEIQIRTLAMNFWATIEHSLNYKYSGNIPEKVKLRLQRASEAASRLDEEMSEIRGEIQEAQVAFSRKKKNDSMQNRIEITEATLKEDRLILTIQSEEQIQKAKASGQMLVDSDHFAFVYILETEESFSYLILGEHTWAPLKEAMNRDIPVYLASDEYSLELIQLQQELHYLIDNIKDNANYGDMEEKVKSTFLMAQEIEIELKQLLMKEEFEQLKLHFQLKDADFHTQTNYYFDTPQFDIKSQLAALRMREKNGQWVLTLKEPHEIGLLETHQTIDPPSQLNDFELPEGEVADRLAHLNIQKDQIVYFGSLETSRAEKMIKEGLIVLDHSRYLTVEDYELEFEVSDLEIGQAAFSALLRKFHIPVRNTKNKVVRFYEEKMKTFMGTDPSTAPNTQYARTNPYLSAIASSDQLEAQSTANGIGNVLNNSYTINQIVSQMAQKHGVPEKLIHAVIKQESGYRTNAVSHAGALGLMQLMPSTAKSLGVNNAFDAAQNIEGGTKYIKQMLQKYNGNISLALAAYNAGSGNVDKYGGIPPFKETQNYVKKITAQYFAMVQSFNAPYEAVGEELLSQLVDTFYENVKCHPLLHPIFPDDLKETARKQKQFLTQYLGGPPLYTEEHGHPMLRARHLPFPITEERADAWLECMEDAMNQVGLTGDIRDFLFERLSLTARHMVNQTPEKDGRSMSCNSHDQYFSHCHGHPQKPIEIYVFIDPLSPDCWLLEPSIKKLKMKYGRFFTLRTVTSSSINALNRKRKKHLLTEAWGKFATKTQTKKEQMLSEQIVTSPYLASLALKAAELQGRKCGMKFLRLIQESLFCHQQDVTSEQVLIENAKSAGLDIEEFQRDIHSQSAVKALQCDMKIAAEMDVSELPTFAFFNTVNGDEGLKISGAYSYDIYEEILFEMIGEKPTPSERPPIEWFIAYFQFASAKEIAVVYDLTLEEVEREMKKLAFAQKVERVQVQQEMFWRMTSQNKNNHLPDRSEVKEENKWRLEDIFESVDAWNKEFEAVKKEIPKLAQFKGKLAHSADVLYEALTFQDQLSEKLGKLYTYAHMKYDEDTTNSSFQALNDKASNLFTQLSSTSAYIVPEILSIQEDKLQQFILEKEELKLYSHALEEINKERPHILSEEQEALLAEASEPLSSSSTTFSMFNNADISFPSVKDENGEEKKITHGNFITFLNSDDREVRKNAFKAVYKTYDQYKNTLASTLSGSIKKDNFYAKVRNYKSAREAALSRNSIPEEVYDNLIDTVHQYLPLLHRYIELRKKVLKLDEVHNYDLYTPLVKDAGMKLTYDEAKDYMLKGLAPLGEEYVSVLKEGLENRWVDVYENKGKRSGAYSSGSYGTNPYILMNWQNNIDNLFTLAHEFGHSVHSYYTRKHQPYPYGNYSIFVAEVASTTNEALLGEYLLNHLDDKKQRLYVLNHLLEGFRGTVFRQTMFAEFEHLIHVKAQEGEALTPEFMTNLYYDLNKKYFGDGMVVDKEIGLEWTRIPHFYYNYYVYQYATGYSAAQALSKQILQEGKPAVERYTDFLKAGSSDYPINVLKKAGVDMASKEPIEAACQLFEEKLKEMEELISKTGEMQLKLGEHRVYHFAHKQLTACSLASGETAYHQAGKEAIMNWLKRLGHNPALEKYMSKVHQRPDVTVSIGNETYAFEFQCANISRQELRRRTAGLREAGLFPIWIIGANRLKRKSAQLFSFSSIHWGILRESEKRLLFFCPLQNRFIHLEQFLVFQPTKICAAMTVRPPSAYSKIPALLSPPSSKRQNQQWLKCIQQFRQRPPRILSNESKRLRDIFYEHHQTAFPFLPTVLFIPVQEAYIFTSPVYVWQGCLYDWMMRVTIQQLMKEINRCVQMKEVKLRDVSREEIKVVVTAYVKALVRQGFLHMTKEGNYEVSSNQMPIQTLDEVLKRDAFLFMEIERINEHTVKFYISYGDIEDRGFDREEIWYNRERSEELFWEVMDEVHEEEEFAVEGPLWIQVQALDKGLEIVVTKAQLSKDGQKLELPIPEDKKDQTDEESLDALLDDFHKEEQDQNEKDKKLQLQFVLKMDDFEDLIALSQLNMQDFTTSLYSFENRYYLYVDFHDLSDEQVENKLSILLEYAHESVVSIYRLKEYGQLIIEGNALETIQQHFSVIADLFMSLDNVIAVAGAAKGNMLLTAFGLMISVPIIIWGSKLIHAALTKFPFLLYGGSALLAFTGGEMIVRDVKLTEFMSQHAALELLLPFLTVIVVILASLFYEQTAEAPPLSVFKTEHGPRAIYKGETSSKHVSLTFNIGWGDEKAVPILNVLREYGIKNATFFLSASWAERHPDIVKQIREDGHQIGSLGYAYKNYSQLEDSEIKQDLVRAQNTFQKLGLDDIQLLRPPTGQFNETALKIATQYGYTVVHYSINSQDWLNPGVDQIVQNVNDRMKSGDIVLLHASDSATQTAQALPAILKQIKEKHLKNVTVGELISNTKTKSSEVKMVTLYTSPSCTSCRKARAWLEEHNIPYQERNIFSEPLSIDEIKEILRMTEDGTDEIISTRSKVFQKLNVNVETMPLQQLYKLINEHPGLLRRPIILDEKRLQVGYNEDEIRRFLPRTVRTFQLREAQRLANMNWYEKLSEYFPIEEMKSKEHMEALLKERSDIYHKEEGPHHVMMYAEFDSFIFIDYLFVSKDARGEGLGSKLIHKLKEKKKPILLEVEPVDEDDADTAKRLKFYQREHFKHAESIGYKRRSLATNEVNRMEILYWSPLTNHEEEIMEAMRKTYERIHTYKDEEWYGQSYEDVDDVLKIIENRKQKNIFDHLDQMQMIFQDPYASLNPRMTVLDIIAEGIDIHGLAKTKKARKERVIQLLETVGLNKEHANRYPHEFSGGQRQRIGIARALAVEPDFIIADEPISALDVSIQAQVVNLLKELQEEKGLTYLFIAHDLSMVKYISDRIGVMYFGKLVELAPANELYENPLHPYTKSLLSAIPLPDPDYERNRKRIKYDPSVHKGTNTEFREVKPGHFVSCTEEEFKETKKTIFSGIQPSGSVTLGNYIGAMKQFVDLQHDYNGYFCVVDQHAITVSQDRLALRQNIRSLAALYLAVGLDPEKATLFIQSEVPAHAQAGWMLQCVAYIGELERMTQFKDKSAGKEAVVSGLLTYPPLMAGDILLYGTDLVPVGEDQKQHLELTRTLAERFNRKYNDIFTVPEVKIPKEGARIMSLTDPTKKMSKSDPNQKSFITLLDEPKQLEKKIKSAVTDSEGIVKYDKENKPGIANLLTIYSVLGNISIAELEQKYEGKGYGEFKGDLANVVVDALKPIQDRYYELIESQELDRILDEGAEKANRAANKMLKKMENAMGLGRKRKVELLDQVPLLKVQSPLFDYIENDLSELPKTLLESVFEKSYIRKNHERRKLEYCFVVTDGIRIIAVDTIGYSIPVRKSRLIPRQEQLVYEMVKDVKAEEYEFSKDSLESTKEYHILSLPPQHISGLTRKERQLKQLMFMALDQLKGLQNRAEIAYWYTEWNPRMYNQIKRMSFEEIWNMLYNETIDGWSENHLAFCEKMIKGQPFFEKLWEMENESKVNMGTPPVDIKLKEGLPPKPETMLRLFCEKFFKNKLAVAGSVILLVIIFSAIFAPVIAPYAPEHQDLLKRLQPPSAEHFMGTDKFGRDIFSRVLYGARVSLLVGFVSVVGAITIGTVVGAVAGYFKGFVDSLLMRFVDVVLSIPDIFLLITLVTIFKPGIDKLILIFALTGWTTTARLIRSEFLSLRTREFVLAARTIGTKNHVIIFSHILPNCIGPIIVSATLKVGSVILAESTLSYLGFGIQPPTASWGNMLQDAQNFSIMVQAWWYPLFPGLLILLTVLCFNFLGDGLRDALDPKKLLINTQYLIHQSSSFQELAARFVPYFKGAEEKEWSSILAHLQHHGMVRSWSSCKNMIDKLKEKGYFKLVMKEYQTLQKEWEGPDIPVFILPVNESSREIREQFYYQSGMAFDDKVFLFLSPNTPKERIGTLLTHEYHHVCRLHFLSKEEKDFTFLDTIMMEGLAEYAVYHRYGESYTAKWTTFYSESQLQRMYKKWVSSHLNVQDDERLIQNLLYGKGNYPKMLGYATGFYIVKKYFNEHRISEESMIAEPSETFLKAIMDKKRVVVTGLGALTPLGNDVESTWKNALAGVSGVGPITRVDSSEYTAKVAAELKDFNIEDYMEKKEARKMARFTQYAVVAAQKALEDSRLEITDEIAPRVGVWVGSGIGGLETFEEQFEVYSNKGARRVSPFFVPMMIPDMATGQISIALGAKGVNSCTVTACATGTNSIGDAFKVIQRGDADAMITGGTEAPLTKMSFAGFCANKALSTNPDPKTASRPFDKNRDGFVMGEGAGIIVLEELEHALERGATIYAEIVGYGSTGDAYHITAPAPNGEGGVRAMKEAIRDAGLSVEEIDYINAHGTSTPYNDKFETMAIKEVFGEHANKLAISSTKSMTGHLLGAAGGVEAIFSVLAIKDSVIPPTINLETPDEECDLDYVANEARSKEVQVALSNSLGFGGHMNAGIIGLGRYIPEKVLTNHDLEKMVETSDEWIRTRTGIEERRIASDDVNTSHMALAAAKKALADADVAAEDIDMILVATVTPDQAFPTVACMIQEQLGAHKACAMDISAACAGFMYGLVTGKQFIESGTYKHVLVVGVEKLSRITDWDDRNTAVLFGDGAGAAVLGEVSEGKGILSFELGADGSGGKHLYLDEKDHTIMNGREVFKFAVRQMGESSVNVIEKAGLSKEDVDFLIPHQANIRIMEAARERLELPVEKMSKTVHKYGNTSAASIPISLCEEIEAGKIHDGDVIVMVGFGGGLTWGAIAMRWGRVQKDIFSTMMFGQPLEKEKKKTEAKEERAETSSSDDSIDYMHVMNQIGNIMNSIDELKPVFKDVGPMISAFKKKLSLEGQKNKEKKNAIQELEQAKQLKETLEALTVELTAKSGEGGRLFGSITSKQIADKLQKDHQIKLDKRKIELNDAIRALGYTNVPVKLHPEVQATLKVHVTEQAMEFLQIAMKYFPQAKEELDKAGIQLEPEALQPLLTLFTSVMQEAYELGKADAESEMETGLIIGADEFFGLTLCEYMMKEGIQVDITRPHDLKEEQKGLLEERMMWLGRNDLVRVIDQDSKDTYDLIFIQSEEPDIKAKHGMYRILFDKPENESAKQNVPTVILPHMFGPWTLNEDDDSFFVEDVAKNLLQWTYELKVESETDDKKAEDMIAEWKRQNSTFFDKKMGVSERFFQLGSQWNIIHLPQKPNGFGILILGDRNHFVQENTSFWLQHYGRNQLLTALKDEGYTLFNSQLHGNHWGCEDAVFSAKQLVHHTLKQEILNREIHVLAEGMGALVAMSLAEEMPEVLRSIAMMNPCLNLDAQREREKEHKFFYKQLIKELAESYGCSEKEAETYPLPSCPVHSAHVPIHIWQRLNGAPYAYELHAKPFIDQHMKEHCQIDLTLHMFDHPRRIFQSIHKFYKSHERELMAGYIVASMNGAAYDFTLTSILAVVFTVILFIFAEVSPMKETESSQPALYGKDFLSLKDFSIHEITYLIEKAEEMKQNPYQDLFKGKTLAMIFEKSSTRTRVSFEAGMTQLGGHALFLSSNDLQIGRGETISDTAQVLSGYVNGIMIRTFEHEKVEELAQYASIPVINGLTDYSHPCQALADLLTIKETKGTLKGIKVAYIGDGNNVAHSLMVGCAQLGCDIAVASPKGYEPLQEVTDTAREFAKQSGAEVTVTTDAVAAVKDADVIYSDVFTSMGQEAETEKRLAEFKEYQINDELISHAAKDYIFLHCLPAHRGEEVTADIIDGPHSKVFQQAENRLHVQKALMKELMYQMKGYLNLEDGASFEGDLTGEAGITGEVVFFTGMTGYQEVLTDPSYKGQIIVFTYPLIGNYGINHEDFESKKPQVKAVVVYEAAEHFSHHLAAVSLKDYLQKWNIPLLTHTDTRAVVQNIRANGTMNAVLSVDENETPPAMKQDNVVAQVTDSEIYTQGSGEEHVALIDFGFKKSIADSLAARGCKVTVIPYKQMEKVFEIKPDAILLSNGPGDPKTMTPYLKTIHDIMMTFPTLGICLGHQLIALALGGDTYKLPFGHRGANHPVQDTESKRVFMTSQNHSYVVNEKSMNDKEVDVKFLHVNDGSVEGFIHKEKLIMSVQFHPEAHPGPAESEWVFDDFIEKVKQARREVAHAMSHLFQNYGRWNVEIKEAAGSWAVDTNGKKYLDFIQGIAVTNLGHNHPKVNQAIKEQLDHVWHVSNLFENGLQEKAAEKLAANSSGDLVFFCNSGAEANEGAIKLARKATGKTNIITFLHSFHGRTYAGMAATGQDKIKTGFGPMLEGFHYVPFNDPDAMSDCAVDDVAAVMLEVVQGEGGVNPATPEFLEAVQAFCEKHEALLIVDEIQTGIGRTGTAFAYEETCLDPDIISAAKGLGNGFPVGAVIGKKTLGDAFSPGSHGTTFGGNMLAMAAVNATLDVIFQEEFLSEVKEKGDYLLEKLQNVKQLNIVKEVRGKGLMAGIECDQPVGDYISALREQGLLVLPAGPNVIRLLPPLNVKKAELDQAIEAIVQVLANKTVSMDKTIVFKCGGSVIRELSDTFYENVRSLQAAGFKLAIVHGGGPEITDMLQKLEVKTEFVDGQRKTTKPVLEVAEMVLSGTVNKYFVSELAKHDISSVGVSGKDGQMLVADFLDQEVYGYVGEIKEVHPEMAEALMEKQFIPVIAPLSMTEECQTLNVNADLAASAVAGAMKADKLMFVTDVEGILKNGELLDVVTEQEALSLIDEGIISGGMIPKVQSALSALSGDVDEVMIVNGKGSIFTGETFKGTRIVKQKEAVLLYSSSGDGQSYSQSYPHLTTITDQTLKAIDPAAIVQETDAVFLATPAGVSSELTPKLMNQGVPIIDLSGDLRIQDGATYEAWYKRRAADEASVQQAVYGLSELNRDKIQQAEVIANPGCFPTAVLLGLAPLIKQNVIDESMIIIDAKTGVSGAGRSASLGTHFSELNDNFKIYKVNEHQHTPEIEQILREWNPQTANVTFSTHLVPMTRGIMATMYTQLKTDVTKEELMKRMKGFYEDSYFVRVRDHGVYPQTKEVYGSNFCDIGFHLDERTGRLTIVSVIDNLMKGAAGQAVQNFNIIKGLHEEAGLTMTPLYPMDEALKENILGALEQVIDPELNVDIVNLGLVYDVDLDENGKADITMTLTSMGCPLAPIIVDEVKKALSDLPEVKETEVHIVWNPPWTRDKMSRYAKIALGIQMGKTLVFGHKNPDTDTICSAIAYADLKNKIGAQAEAVRLGEINGETQYALDFFKQEAPRFIETAANETKQVILVDHNEFQQSVSDIDQVQVTEVIDHHRIANFETSEPLYYRAEPVGCTATILNKMYKENQVTIEKEIAGLLLSAIISDSLLFKSPTCTQQDIDAAHELAKIAGVDPEVYGLDMLKAGADLSQKTVQELITLDAKEFALGKSKVEIAQVNTVDIAEVTARQADIEAKINEVIAAKGLDLFVLVITDILENDSLALALGAEAAKVEKAFNVKLENNTALLKGVVSRKKQVVPALTDALSMITIDEQITRDIPFLHIVKAENKDKPLPLVFFIHGFTSAREHNLHFAFHLAEKGMRVILPDCAYHGVRSENLNLEELASKFWEIVLNEIREIDILKTYFQEKQLIEADLIGVAGTSMGGITTFGALAKHDWIKAAVSLMGSPNYTTFLKAQIMDMRHKGLMKDITDEEVHLQLDALRPYDLTLQTDRLNKRPLLFWHAENDPVVPYRHAKSLYDELSTQYKQDPHLIRFITDGQAGHKVSRQAMFETIDWFVTHLMETKPYLIALDLDGTLLKDDKTISAHTLDVIQKVRDSGHHVCISTGRPFRSSSPYYQQLQLDSPIVNFNGAFVHHPLDEKWGRFHTSLDLQVVKQLVDISEEYKVHNVLAEVLDDLYFHYHDEKLIDIFNMNANKVTVGDLRDNLGENVTSVLIHAKEEDVGAIRSYLSDVHAEVIDHRRWAAPWHVIEIIKTGMNKAVGLQKISDYYGVPKERIVAFGDEDNDLEMLEFAGCGVAMGNGIDAVKRVSNKVTDTNEQDGIAKFLTNYFSLMRNELFDQAKSFTEEAERQQAVKRAKNAVSSAFANSTDAERNQLHTFQDLLDDLMGEKTVVLTVDPVQKGSSVQFNMSLKNESDRDIEFTFNTSQKFELSVYDENGNEQYRYSKDRMFTQAIQTFVLKKGEAYDFQDTWSNGVKPGTYEAVVTFKGKAEGLKQITEKKTFQVKMFIGEAKKLIVVVIGALLNAIGLNLFLIPADVYASGFTGVAQLLSSLIDQYAPFYVSTGILLFILNIPVGILGWMKVGRSFTLYSIISVALTTIFLGVLPETSVSHDILLNAVFGGVISAVGIGITLKYGASTGGLDIVAMVLAKWKDKPVGTYFFILNGIIIFTAGLLQGWEKALYTLVTLYVTTRVIDAIHTRHEKLTAMIVTKKADEIKEAIYGKMVRGITTVPAKGAFTNEQKEMMVIVITRYELYELEQIIKEVDPKAFTNIVQTTNILGFFRRDMTVHIIADSAADLPLSYYDEHNITLIPLRVLLGEQEFEDLITIEPKQVFDAMRQGASPKTSQASPNRIKEAFVSAAQTHTSAIYVAFSSELSGTYQTAVMMANEVKEEYPDFDLRIIDSKCASLGYGLAVKHAQSLAIDGNTIQEIETSVKHFCESLQHIFTVDDLTYLARGGRISKASAFVGGLLSIKPILHVEDGKLIPLEKIRGRKKLLKRIIELMKERGTDWPNQTVGISHGDDPALAEDMKQLIEDEFHPKEIDVHIIGAAVGSHSGPSTLAIFFTGMEYGYFLTDGEDSVLLHRSEMTEDLDDRDEVEVYLYVDHEERLAATMKIPTINAHTYGWVEVVDVVEDMGAFVDVGLSKDALVATEHLPPFEEAWPKKGDKLYCMLKVTSYGRMFAKPATEDVISELFTEAPETLMNKEITGTIYRLIATGSFMLTETGVRGFIHRTERKEEPRLGSTVTGRVIAVKEDGTVNVSLLPRKQDALSVDAEEILTYMRTRNGAMPYGDKSDPEDIRERFQMSKAAFKRALGHLMKNDLVYQKEGWTYEKKMAKESSFDIVSKVELPEVQNAVQAALKEIKNRYDFKGSKSDISLEKEELVLISDDDFKLEQLKDVLVTKLIKRNVPTKNIDYGKTEHALGGTVRQRAKLISGIDQDNAKKINALIKQSGIKVKSQFQDDQVRVTGKNKDDLQEVISLMRKADLPIDVQFINFRLSKEVDWPDYNADELTSLLTNGYFTGFSTTDGQVISCAGLFQYDKAASIGAVIVSETHRGLGLARKMIDTLLRRSQSVPVVLTATVQGQPVYEKIGFQTAGYIHTYKAQTTNPSAFRVIHLSPADEADLPSIEALDEKGAGTNRSSFIRKRMDRASFRLIAQNEHHETTGFAFGIETPANLMIGPLAANDEQTALSLIQSLISSYSGAIRLDMQEETAELHETLVEAGFTKTNVAHFMMIRGKEKLNDALFYFLASQAFSRFITFTVPPFPIYIASGKGIFHQGERHISRTFAVFDLLYVTKGELWMTEDEEAFHVKEGEYMILSPGLSHGGHLPCEEDTYYEWLHFSIDRFELTNRPREHWIDMKQNQATFEKPATYEFSLPRLGKVKGRSVLEKHLSAMSALNHDASELPLKKQLLFEELLIHLQKEAFHIPSAKETVASEVVHYLEHHFMEKLHMEQLSEKLHYHPDYMTRCMQTVYGLTPNQYSHRLKIEKAKSMLASTNEKIAAIAEHVGIDDPTYFSKLFRQNEGMTPIEYRHLAKRTTKMDKYLEHLKDEYLEIPIPPEYDAMIERTLKRKNKKPHFQQWTIGLVAAAALFVTTVNVSPQAAKAISEVPIIGELVKVVTFTEFKKSDQGTNIDLKTPHVSGLGDGTLQDSLNEKYLAENKKLYQDFEKETKGYKNGHLSVESGYEVKTNNDQVLSLGRYKVTTQASAAEEMTYDTVDKKNHVLITLPSLFKDNRYIDVISENIKEQMKNQMKEDSNKMYWIGKQDADPFKKIKPDQNFYINSKGKLVISFNEYDVAPGYMGVVEFTIPTSVLKDILVSDTYIHMLMGSADTLMLSQYSDNSVAAVGVSNQLLNLLIVMFSFITTGTTIVIAQLLGADRKQEATQVAYVSLGTNFLISFVISLLMFMLAVPILHMMGLSSELMPDAAVFLQIVGLLSFIQALIMTYSAILKSYGYTRDTMYVTIGMNLLNVAGNYLVIFGPFGFPVLGVMGVAFSTSLARLIGLMAMILIVRRRIGLRFSLKSMFHIQRTHLKRLLKIGIPSAGEQLSYNGSQMIITLLITFMGTQALAAKVYTQNLMMFIMLFGAAISQGTQILIGRHIGAKEFDAAYRRCMKSLYWAIAISLLSSTALSLSSTHLLTFFTSNHEIIQIAATLLLLTIILEPGRSFNMVIINSLRAAGDAKFPVYMAMISMWGIGLPIAYLLGIQLEMGLIGVWISFIVDEWVRGIFMYRRWRSRVWTEYRFMVDVQTALKVCEETIQTHSKTFYRAFSMLPKKKRQAVWAVYSFCRRASPSPQEDLASFRETFDRFLQGEVDRNDPIWVALEHTFQEFRMDEAPFRDLLQGQEMDLEQYETLDELLIYSYHVASTVGLMLLPIIAPRKKEQLKEAAISLGIAMQLTNILRDIGEDQPKQVMDQFGYTEQELKEGIVNQAFQHVWEYIAFEAEAYYEEFFDHLHEFPLYSRIPVKAAAHFYKAILDKTRENEYRVFTERAFISKQEKALILEDIENGHCLIEDEEGEIMLPESLQSTMICLKENDRWTKGELLGSMVLRENGQLIDVQGGEKIQYTASLAKGWLDLLMFVPENVFDHILEQVEQLGFSVYDCVFSSFHSLQRVSFFQFSTDTQSLALQCHHDPASSHIRFEWTTSDGQRIVSTHLHITAWVLGIILFFVAFALAGKNDKGAKIVHMIVRLFYLIIIATGVELYVRIPGFGGEYIGKMILGILVIGFMEMVLVRKKKGKSATGVLIGFIVFAIVTILLGLRLPIGFHIFFIGVVIDDEWVMDVKKAEAKLFELETLPNSLSECIKMGDKFVEHVGQLLDWAEKKEEDRGSYVYPLSDVKLHAPIPKPSKNIMCVGKNYQDHVMEMGSAADIPKDVMIFTKAPTSVIGHEDEILLHEDVTSELDYEGELAIVMGKSGKNIAPEEVRDYIFGYTILNDVTARDLQKKHKQFFIGKSLDTTCPIGPYIVHKSMIEDHGALHVETKVNGEVRQSASTELMIFTIENIVSTLSKGMTLEAGDIIATGTPSGVGKGFEPPKFLASGDRIDITIEPIGTLTNHVKWIHPKDLIELKKDIWNDEPVEAILKTGQTKSHIYASYRGSHIRKLKKKSYQIEYRKPKQRQGESIFHLNAEYNDPSFIRNRLSFYFFEQMGVLSPAASHVFLTINGRKEGIYLKIESVDEFFLQKRQLSGGGIYYAVDDDANFSLLSSFDKKPKKHLLLGYEKKTGTSQHDQQLSEFIYFLNTARDDTFAEKIEQYLDVTQYFRWLIGVVCTQNFDGFVHNYALYVNEQGRFQVLPWDYDATWGRDIHGEEMAFDYIPVNGFNTLTARLLDIPSFKEAYYTLFQHVLDTHFVEDRLCPIIEKWHESIEDRIGDDPYTKDRKDILPSERDLIRQYINKRRRYLQAEIRKVGAFKVNAVGTSGVVHVGDCITISPNSQVKTFAGAGSFNTGDQLQISNYKSVTNTYDSDVIDQPLVGNLVLQIGSAGSIKALSNLYNTGSYVEAAPAAAGTQGIEESQGASTAPFVPLQSPTTYQSNASQVYGIIQKQSQQIMMLEKRLNELQQEMQMIKDKPTTNIERIDYQFDQLKIERLEGTLNIGLNPSDPNSVQNFEVGQTTPGIGMMQQEMADQFFNQTRQLVDAFLNEEAPELLEELEQRYEGSLDESNKHHIIEDIRKQIDSRIKYYAGQLPHREDMTPLQRSEQIAEYVKHDVKRAIEHFLAHIPSETKGEENGVGISSVVQIGDTQELCPKVKVLAVQRTISLFYGYEANLDAKEFEVYYEPIPLMLPERSVRTAFYHEKPVIKVSSIHVEGVSSSSVYQIGSTCRMNGVARVKHIRELFSKKRKIDDQFADYVMEHKHSFYRLSYSYVKNPEDAMDVVQEAIHKALKSVHRLEDTSKMHSWFYKIVVNAALDFLRKKKRVQVTDDDTLEFLSQGESDVYEDQDVKRAIEDLPEMYRVIIILRFFEDLKLEDIAQILDENENTIKTRLYKALRLLKVELSQEEIMAKQTIGLCELCGRQDVLLTEHHLTPREEGGAFLPTAFLCIPCHKQVHALFTNQELAARLNTIDALRQDEKLASYIKWIRKQPASKLVKTKKSRQRRKKMKPITLTIKGLHSFREEQIIDFSSLCDAGVFGIFGPTGSGKSSILDAMTLALYGKVERALNNTHGILNQAEEKLSVSFTFALQKEHHISYKVERAFKRADEMKVRTTLCRLIEIGDTQTVLADKASEVNRKIEELLGLTIDDFTRAVVLPQGKFAEFLSLKGADRRQMLQRLFNLEKYGDQLVKRLRAKAQNQYGQKNELLAELNGLGEAGPEALAKAKEAAEQAKAIFHEKKQARDEAFTVFTKAQTIWQYQKEQEAYETELNHLNQLAPSMEEKRAKLHIAEQAEALKPYADALTKAENQLSQALKEKQEAENQLLHQRTIYDQMTQNYEQARQKKIETEPELLQKKEQLIQLKEIERKKEAALQEKTAIEQRKNNTAQQLLQKKEEADNLQSLLERALAKQTQLKRELEPLQVSVKERKSVQDALRLSENVQRIHQSIHKEEQKMEELKKRSTQTAAAFEKLQKQQKDHHEKIDQSFQAIEQLYFYVCEFERAFTEWSKREQSQKLEKLKQRDAVRAAELRKELAAELVDGEPCPVCGSVHHDSKALENNDHEETAQIDEVIQRMDTELKQAEEYTRDMYAAKQLLETHANQLVKQFAFLSQKAPGAEVAAAVESLQYLMQEWKGLKQDIQEVDRKRARLMDETHDQAAEINKIKDQMTFEQQRIEELDGLIKELQSELSEQTSQFEQAFPHFTLHQVQEMQKQIDEKDQQAEGYKERIEKSISFLEEKQQAKEQLQTVIYDVEKELDKLAHQLESQQKLIHQYETDLGRYPKAVTISEELIEVEHTLVRLNEMEQQSYKQLQHAQELFSQAQSHFSSSERQLQEAERRKQEARAAWDKESESSPFDKPQEIASAFLNQAVRQSVKQEIDEFEDKRKQCAANLKRISELLKDESLDEEQWTDIQLRKEAAEKALEEATVMSGSAYEHLRVTEENHQRFASIHERLAELQQEIDRLDKLQTVFKGNTFVEFLAEEQLESVSRDASARLGILTRQRYAIEVDSEGGFVMRDDANGGVRRPVSSLSGGETFLTSLALALALSAQIQLRGEFPLQFFFLDEGFGTLDQDLLDTVITALEKLQSQNLAVGVISHVEELKMRLPKKLIVHPADPSGKGTTVSMELMMRILHTADWHLGKTLEGRSRLDEQAQFLDELYQIVKDEHIDVIVMAGDAFDTVNPPARAEQLFYESLSALSDKGKRQVVVISGNHDNPDRLSAASPLTNDQGIHLIGYPTNDIIRVDVHSSSERLSIAALAYPSEARLNEVLAETFEEKVLRDHYNLKIQQAFQHLSTQFQSDTVNIATSHIYVAGGSQTDSERPIEVGGAYTVAAESLPEAACYVALGHLHRPQTIKRAKTIARYSGSPLAYSFSESGYAKSVTIVEAKPNEKASWKEVLLSSGKPLVKWKATEGLSQVHEWLDEKRDLQAWIDLEIHLTDQLSIEEIHQLRKQHSGFVHIRPKFKELQLEEQKQVEKLSIEERFVKFYERQTGGGLPDEKTVKLFLELANEMQEEEAMEIQFLAGRSGSGKTTAILEEIKEQLRLDPLGPPIIFLVPDQMTFLMEYELAKTSEAGGMIRAKVFSFTRLAWSILQQTGGANRQFVTSTGIQMLLRKVIEEEKEKFKVFKKASDKPGFVEQIEKTMAEFKRYCMLPEDIEKISLSSMHSEYTEERRAGEKLHDLHVLYQQMEQHLQDEYVHSEDYLTLLTQQIPLSEEIKGAHIYIDGFYQFTPQQLLVIEQLLLHAEKITAAFTVDRSYHDKQPNELDLFRMTGKTYFQLYQLAKECGAAIFEHILERNNRHLHTPDLAYLERQYEQRPVQPFQEVTPHLTVSKSASKRAEIEGVAREILHLVREEGLRLRDISVVARHVDDYKDTLKEVFRDYDIPFFIDGNESMQYHPLIELIRSSLDVIKGNWRYEAVFRCVKTEFLFPLELAKNKAREQVDQLENYCIAYGVKGERWTNGSRFHYRRFQSLDEDFGQTDQEIEMEQMLNDVKEWIAPPLFQLQKRLKKAQKVKDMVEAVYVFLEEIQVPDKLEKARLEAEEAGRLAEAMQHGQVWDAVIQLMDEFVEMLGEEELSFPLFQQMMDTGLASLKFALIPPSLDQVFIGSMDLSRMYQVKCMFIIGVNDGVIPARPSDESVLSEDDREWLKRAGAELAETGKERLLDEQFLIYQALSSPSHHLYLSYSVSDEEGRSLLPSTLIKYCQELMPNHEHALYVLDPEQLDDEEQLKFVANEHVSLSYTVSQLQQWLNQYPISGVWWSVYNYLITSTHRDVSKNILSSLFFTNRAKRLKPNVTKELYGDHIQGSVSRMEKFNACAFSHFASHGLKLKDRQFYKLEAPDIGQLFHSALKHISDTLVEQKKDWKNLTKDDCVNYSRHAIEQLAPRLQKEILLSSNRHAYIKEKLQKILIRVSSILSEHARVSGFSPVGLELGFGGQGPLPPFTFQLKNGCTMELVGRIDRVDKAEGSKGLLLRIVDYKSSEKGLDLAEVYYGLALQMLTYLDLTITYSKEWLGVEATPAGILYFHIHDPLIQAPIPLAEDEIEQEIFKKFKMKGLLLEDVEAVKLMDQTLESGRSQVIQAGLKKDGSFRSDSAVLSEDHFHILTQHVRRTFEEAGERITNGEVAINPYKLKDQTPCRFCSFKSICQFDELVEDNEFRVLSSEKDDVVIDRIKKEGDPYDMRQNTRIISDLEKAINGEYSAIQCYEKLAQRAKTPEAKKIIQEIRQDEVRHYQLFSKLYYSLTGKNHKPSVTEPCPDQFREGLLFAFKDEQRTVDFYLTVSDYVRDQGTKELMKRIAQDEQQHAVWFLYLLTHHMKTNQEIGTLFVRVILGLIFFLHGLQAYQGLGGTAAFFGQIGIPEFMAYIVKTIELVGGIALILGLGTRIFAALFVPIMAVAIMTVGFSKGFVGGYEFELSLLVMALYLTLSGSKMLSIDGLLKHQQQSNEAKLRTDLILIAISGLGGFLLSLTGMSIGWMIGTLITAAFIAMRRPTLFQRKGNNTRIHSRWLLLGQFILGIELGQKMNMKVLHIFAEHWLPVSFMLVFSILLAMLSGFALWKLSKTDMLTSFVGTAPGGLSAMPGIAQEVGANTAVVSLVQTTRVLMVVLTIPFTVFYLNTKNPADAAGVQGSAFSSGVFTLSNISWTAALILGAWLMSRLAVRLHFPAPWLIGSMLGVAALQVGAGALIGHDLIPYWPAQANIASQVFLGATIGSKMNKQMFVGLKNTLIVAVVSSAGLIAATVLSSIAIAEVTGISVITAILAFSPGGIAEMATTAVTLHEDSTFVVAVQVVRIILVIAMLPPFFRFLHHVWAKRHMFVKYKVEGVSMDPTFTDGTELLINKFSPKLTKISRFDYVLFHGPKNQILIKRVIGLPGESIKYVDDQLFVDGAKWKEPYLKEQKKHKMGNVLTGDFQLKAITGQDKIKKNHYFVIGDNRIHSFDSRHFGTISKDQVVGVKRNMMEQAIFLPMVISILNRDLTHLKQQTFKLNEPYIQLVTSVLKEAQKALYELKQHLRKENMKVQQIEHDEGFTTYLFIINGYEEKHKYFNPRIRHRVEELLTRYFLQVLHLPDYYGKNLDALWDCLTGEVPLPVELTWVNFQTSKDALGDYAESLRQLFQEAEEELKGQFQFDIMKHLFRKGKSEQVLLLLHGTGGTEEDLLPLAQIVDPDASVLSVRGNVLENGMPRFFRRLAEGVFDEQDLIARTEELYTFIGEAADEYGFDRHNVVAIGYSNGANIAGSLLFHYGDALKGAILHHPMVPRRGVSLPSLAGKQVFIAAGENDPMCRPEESQELEQLLQGAGASVTLHWENRGHQLTREEVDAAALWYRRQFMKEKKTYAELMKSRNTQKTEENGVTILDIYIQMVLDEALYKQRLTFLREEIDKALDQRDEKRFNDLSAQYATKQPKKTLPPQHQNERPGLEYKMNPRPVFDREVQDKKLAGKTAIVTGGDSGIGRAVSVLFAKEGANVAIVYLSEHRDAEETKDYIEKAGGRVILIAGDLGDEAFSNEVVKKTKDAFGSIDILVNNAGEQHPQKSIEQITSHQLLRTFQTNIFAMFYLTKAVLPHLKKGSSIINTASVTAYKGHETLIDYSSTKGAVVTFTRSLSLSLIKQGIRVNGVAPGPIWTPLIPSTFTEKEVSEFGGDVPMERPGEPVELAPSYLFLASEDSSYMNGQMLHVNGGTILNGVKEGNRPAVVTKNGHHLTGRYIISCSHFPFYDGKGLYFTRIHPEQSYVVAAKTTKPLPDGMYLGIDQPAHSLRTAEWHGEEVVLIGGEGHKTGQGGDESAHYEGLETFGDATLGIEEVLYRWSTHDMVTMDQIPYIGRLTKHHQNIFVATGFRKWGMTTSHVAATLIGDLIEGKSNPYESIFTPSRPVTNSFVKDFVKENTNVAAKLISGKFKQTDQTIDDLQPGEGGIISYEHKKCGAYKSEDGNVFLVDTTCTHLGCEVAWNNSDRTWDCPCHGSRFSITGEVVEGPAKKPLKREQDDGIKRINNTDIAKQIKMIDLTQHDLLILKQLNSIVQDDIAHIVDKFYKNLEVESSLMHIIQDNSSVDRLKKTLRIHISEMFAGVIDETYVAKRIKIAQVHLRIGLQPKWYMAAFQDLLLSIMDLFANHIQDFKEYQTAVKATTKILNLEQQLVLDTFQNEYSKIRDEAEEQQQELHTKITETSNSLASLFSNTTSAVDKLVSKSDEMADMSQAGTQISAQVEEKSIGGKKELEIQQTQMNQIDGSMTKIETEIKRLEEIAKQIEQIFGIVTGIAEQTNLLSLNASIESARAGEHGKGFAVVANEVRKLSEDTKKTVSTVSELVNNTNSQIAIVSQHIADVNLLVTDSKEKMTQINSLFDDIVSSMNLSKNQNGKIEIDLQTFLNELKEVKQTVSQVASSVESLTSLTNMTTICLVRHGETDWNAAKRIQGRTDIPLNDTGKWQAEQTGLYLKDVQWDVVISSPLIRAKETAHLILNHVHAPLVIMDDFIERDYGDAEGMSFEERQKLFPDKQYPNMEPLETIQNRMLEGIEKVRAAYPDQHVLIVAHGAAIHALLTTLADEHMGLQNTRLVNACLNYVEWSDGKWKVRDYNVVSHLTMANAETVSKTDSEKSYIVGFKASATTNSSKKQAVIQNGGKLEKQYRLINAAQVKMSEQAAKKLEHDPSIAYVEEDHKAEAYAQTVPYGIPQIKAPAVHAQGYKGANVKVAVLDTGIHAAHPDLNVAGGASFVPSEPNATQDFQSHGTHVAGTIAALDNTIGVLGVAPSASLYAVKVLDRYGDGQYSWIISGIEWAVANNMDVINMSLGGPSGSTALKNAVDTANNRGVVVVAAAGNSGSSGSSSTVGYPAKYDSTIAVANVNSNNVRNSSSSAGPELDVSAPGTSILSTVPSSGYTSYTGTSMASPHVAGAAALILSKNPNLTNSQVRQRLENTATPLGDSFYYGKGLINVQAASNGDSSVPESVKGTSADPHTFMTSHELAISENFSNIRNLMYFITIPLDWYVFFLLLISGFSRKIADWSLAAARFTFLSKLVYVFVLSLLTMLISFPIKWIGYQLSLHYGVSAQSTASWLKDQTLDFWIQYPLLALCAIVFFWLIQKRRKRWWLYAWCLTVPVTLFLFFIQPVVIDPLYNNFYPLKDQALEKKILTLADKAHIPADHVYEVNMSEKTNTMNAYVTGIGENKRIVLWDTTLQKLKDREILFIMAHEMGHYVMKHVYIGLAGYLVLSLAGLFAIDRLYFYLYQKGAATFRLKVSHDIAALPLLLIIVSMLSFAASPFTNAVSRHQERAADEYAVNMTKDGEAGVTSFQKLAKSGLSQVNPPFLVKIFRYGHPTMMERIMDMELIKNLQQTAMTKGENIALIYEGKKWTYRELMTSIERFADGLVNEGFQAGDHIALILGNSPHFVISFFGALKAGLVVVPINPTYTPSEIGYMLITGDVKGIVAPEQLLPVYEQVYEQLPSIERVIICAENESACRSSFKEVSDRLVFFGKLVSGAANENVHPSPNDTAVILFTSGTTGKPKGAMLTHFNLYSNARDVAEYLSIDKKDKVIAALPMFHVFCLTVCMNAPLIHGATIYVLPHFSPSELLRMMEKEKPTLFVGVPTMYNYLYRQEGHDKAMASVRICISGGASMPVALLHGFEKKFGVTVLEGYGLSEASPVTAFNPLDGKRKPGSVGTDIMNVKNKIVNELGEEVGPNEVGELIAKGPNIMKGYYQMPEDTEAALRDGWLYTGDLARRDEEGYIYIVDRKKDMILVGGYNVYPREVEEVLYQHEAVAEAVVIGVPDPNTGEAVVCYISPKKAHINQEDIITHCSRYLAKYKQPQTIHFIDDIPKNTTGKILRRALKEKYMLFIDNEQHYDPMINLAIEEYCLKYLDPEETYLLFYINQPSIIIGKNQNTIEEINTKYVEDNGIKVVRRLSGGGAVYHDKGNLNFSFITKDDGDSFHNFKKFTEPVIKALEKLGVKAELSGRNDIMADGRKISGNAQFATRGRIFSHGTLLFDSEIEHVVSALNVKKEKIESKGIKSIRSRVANISELMDQKMTTEEFRKILLSYIFDTNGDVPQYRLTEKDWEKIHEISRDRYQKWEWNYGRSPKFNLQHSKRFSAGSIDLRLEVKKGMIQDCKIFGDFFGVGDIADIEKRLIGQQYDRKTISDVLEDMDMRHYFGNVSKEDFLDLIYMKLTVIGCYGGFPAAGEATSGYLFESNGFRLLVDCGSGVLSKLQQYIDIEELDAVLLSHYHHDHIADIGPLQYAKLVGYHLGKSSGPLPIYGHTGDQEAFGRLSDDVHTKAKPYQPEEGIQLGPFQIDFLKTVHPAQCYAMRIQAEDAVVVYTADSSYQEAFIPFSKGADLLIAESNFYAGQDGSGAGHMNSTEVGKIAKEANVGELIITHLPHFGRHKDLVNEAQALYTGNIQLAHSGLRWNKKKTEGIHHITAIVGHPQENVDFYAGVLGLRLVKKTVNFDDPGTYHLYFGNEGGSPGTIITFFPWPGAQKGQIGAGQVGVTTYVVPTGAFSFWKDRLEQFNVSYEMVERFGEAFLSFEDPHGLLIELVERAEGKQNEWTFNGVTPDVAIKGFGGAVLLTSQPEQTMQLLEQTMGLERVGAEGDYVRFRSFGEIGNVIDVNITPVPRGRMGVGVVHHIAWRATDDQDQLDWQRHIAQSGYQVTPVQDRNYFNAIYFRELGGILFEIATDPPGFAHDESVETMGEALKLPPQYEAQRSQIEQIVLPIEVREVMKKLKFGLATQILIGLILGVVVGAIFFGNPGVETYLKPIGDFFLRLIKMIVIPIVVSSLILGVAGAGDGKKVGKLGFRTILYFEIITTFAIVLGLVLANFVQPGAGVDFGHAEKQDISQYVETEKEQSSKSVADTFLHIVPTNFFQSLAEGDLLAIIFFTVLFALGVSAIGERGKPVLAFFEGVSHAMFHVVNIVMKAAPFGVFALIGVTVSKFGLESLISLGKLVGLVYFALALFLIVVFGIIGKMIGVNIFRFLAYMKDEMLLAFSTSSSETVLPRVMDKMERIGCPKGIVSFVIPIGYTFNLDGSVLYQAIAALFLAQVYGIDLTIVQQLTLVLVLMVTSKGMAAVPGTSFVVLLATLGTIGVPAEGLAFIAGVDRIMDMARTVVNLTGNALAAVVMSKWEGQYDPEKGHRVMTGQDVPEPTQLSSTTEVNETIQLIQKLVSIPSPSGNTEKVIGFVERFLQDLNIETKRNRKGGLIATIKGTDDKEHRMLTAHVDTLGAMVKEIKSNGRLRLALIGGFQYNSIEGEYCEIETASGHTYTGTILMHQTSVHVYADAGKAKRNQENMEIRLDEKVKDADDVKALGIQVGDFISFDPRVEVTSSGFIKSRHLDDKASVALLLRLIHRIQNENITLPHTTHFLISNNEEIGYGGNSNIPEETVEYLAVDMGAIGDGQSTDEYSVSICVKDSSGPYHYGLRKHLAALAEEHNIDYRLDIYPYYGSDASAAIRAGHDIIHGLIGPGIDSSHAFERTHEDSLVHTADLLYHYVQSPLIMNLIRNQWKDIVTSKKLLIPIFAVLFIPLIYSGVFLKAYWDPYGTVDQLPVAVVNLDEGSHYDGKTLHVGDDLVKELKKNDNFKWNFVDSEEKAVKGLNNEDYYLVVEIPKDFSKNASTVLDKHPKKSNLKYYTNPGANYAASQIANNAIIKLKDSVSKEVTKNYAEVIFDNFKTIAKGLDQASDGAKKIDDGTKSAKDGSNKLKDNLAKLAEGTLTYSEGVHQFAGKMGELNTGIQSLDSGLGQLLTGYQTIDQKFGELGTGIDTLTEGLNTSREGHQQLASKMPQFTAGIEQLNNKAQSFSEKIEAVEKVLSSPELANLEKMAPKLDQVKKDAKTFSTKLASLKEALSNRDAKVKSIIQNSSMTDEEKKAAMDQLDSLPKIELPDLSGLEQSLAALQELPDASEVQSAVASAKAQLQQVKQLPKKTEQLYTSTVAIQNAIDQMTSGTNKLYQGALKLQTGQGQLQDGLQTANGKLETAKSGADKLANGSSQLSAALNKLESGSTNIQSNTSKLAEGSKSLDKGLGDLKSGTGKLSDKLKSAADETGEIDAGQDNYNMIASPVKTENDTAKKIDNYGTGLTPYILSMGLFVGALMLTVVFPMKDPAGRPRNAFEWFFSKYSVLFFVGILQAVIASSLLIFGLGLEVESLWRFYLFAIIVSLTFLAIIQLLATTMGNPGRFIAVIILVLQLAASAGTFPLELVPKFFQVIHSLLPMTYTINGFRTIIASGDDSYLWHQAAILGTVAIIMMAATTAYFAWNVRKMKQDEMHDNQKHLVIIGGGITGLAAAFYLEKEVEEKGLPIQISLIEASPRLGGKIQTLYKDGYIIERGPDSFLERKVSGPQLAKDVGLADQLVNNETGQAYVLVNETLHPMPKGAVMGIPTQISPFITTGLFSVAGKARAAMDFVLPKSKQTEDQSLGEFFRRRVGDEVVENLIEPLLSGIYAGDIDRLSLMSTFPQFYQTEQKHRSLILGMKKSQQHAKAQQVTAKKQGQFQTINQGLQALVEAVESKLKMTTIYKGTKVKQIEKTDGGYGVQLDSGQTLFADSAIVTTPHQSIYSMFPKEAGLEYLHDMTSTSVATVALGFKEEDVHNEYDGTGFVISRNSDFSITACTWTNKKWPHTAPKGKTLLRAYVGKAGDESIVEQSDHQIVSIVLEDLKKIMDIKADPELTTVTRWKTSMPQYHVGHQKAISNMRETFKQSYPGVYITGAAFEGVGIPDCIDQGKAAISEAVSYLFSEKKKMGLLVMAYGTPYKEEDIERYYTHIRRGRKPEPEMLQDLKDRYKAIGGISPLSKITEQQAKGLCDHLNDIQDDIEFHVYIGLKHIEPFIEDAVAEMHKDGITEAVSIVLAPHFSTFSVKSYNKRAQDEADKLGNLKITSVESWYDEPKFVDYWVKQVKDTYASMSEEERESAVLIVSAHSLPEKIIAAGDPYPEQLAQSAKMIAEGAGIEHYEIGWQSEGNTPDPWLGPDVQDLTRDLFEQKGYKTFVYVPVGFVADHLEVLYDNDYECKVVTDEIGAAYYRPEMPNAKPAFIDALATVVLKKLDEMGKTKVFNDTFLKACKGGKTDHVPVWYMRQAGRSQPEYRALKEKYGLFEITHQPELCAYVTRLPVEQYGVDAAILYKDIMTPLPAIGVDVEIKNGIGPVIDAPIRSKADIERLGELHPEEDLPYVLDTIQLLTKEQLNVPLIGFAGAPFTMASYMIEGGPSKNYHKTKALMYSDPEAWILLMNKLADMTITYIRAQVKAGVSAFQIFDSWVGALNAADYRTFIKPVMQRIFTELKSENVPMIMYGVGASHLAKDWHDLPLDVVGLDWRMSVDEARKEGLTKTLQGNLDPTILLAPWEVIEERAKDILDQGMKSDHFIFNLGHGVFPDVSPDTLKKLTDFIHDYSAKYKKSSIMKKKKIIIPLVIAGSTIVLSFIGYLTILFLGHYVIDEKKLVFHASSKIIDQNGKELTSMYSENREPVSLKEVPDKVAKAFVAVEDKRFYEHHGIDVQSISRAVYRDILAGGKVEGGSTITQQLAKNIFLTNDKTFLRKTKEVIIAINLERDYSKDKLLEMYLNQLYFGHGVYGIQAAANYYFSKDVKDLTVSEGATLAAMPKAPSSYSPVLHSDKNKQRRDTILNLMNEQGYLSSTETVEAKGRTLGIHLKKKSETPWVDSYVDLIIKEAESVYAISHEQLLQGGYTIKVPIDMNLQKTAYDAMKNNRYFPGKSGSPEGSAVFIDNESGGVKAAIGGREYQARGYNRVTAVRQPGSVFKPIAVYGPAMQEKKFRPYSLLEDKEKSYDGYSPKNYDGQYEGRVTMMEALMKSKNTAAVWTLSQLGIDTSKSYLEKMGIDISDKGLAIALGGLEKGVSPLQIAGAFHTFANEGVYKKPFFIQKITNDEGETVEKNRGKQERVFSVQNAWNMTRMLQQVVKGGTAQSGSYAGDLAGKTGTTTYSGVKGATKDAWFAGYTPSTTGAIWMGYDKTDNSHYLTGGSQYPVQLFKDILTAAQITNETFEKPEGIKELQSPIHLEGVSGFEARYAFKIKGLFTLELSWDKQEDKRVEYRIYEKRNGSETLIDTVTGVGSYTMPYANVFSNAEYKVVPYNTQTQEEGEGSAYVKPESFGRVGKEQAALFHETEGETVFKAPHAYDVIYAKGELVQSGFVTLNHIPVKLESRALFESTFQKKTNISEHQRGFQAIRVLRPKDEEVYLILTLWESEDLFQDFQESEAFFQPHEDTGSIFSRPAYLTSYHAVMKCLYELACIYGFDLSQKEERLFLLCIFQLAFSSSAHRQKMMKIIDDWETSREEMDWYSFQQEYRDYIDLVKLFQLMPVVGAAVGGVANHQLTGQLGEVARHVFHLRILKDMNMFNDHLVIVLIFFLAGGASWYSSWLKQIPAHFPSYWVMAVVFSLVLTSSYVRTLIKEADLVFLLPLEGKMEPYLKQAFNFSFISQLFPLIAVSIVALPLYSAVSSGDITVYVLILAQMILIKGLNTAIQWRMTYFQGKHVRWLDAALRFLLNLMLIYTVLQAAYVIAIVFYLIYGVYLVYLTNAVKKQPFQWEMHISDELKRKQRFYRLANLFTDVPHLKKQVKRRAYMDWMLKFVPYDQRKTFSYMYVRAFVRSNDYFGLVFRLTAVFVLIILYTGAAGWVGALLVLFTVFITGVQLVPLTKHFAHLSLQALYPVSQKEKDRSFFVLVRNVLIIQSILLSCAVLPAGGWQGSGLAFVISLAFVLVLFKPYVQSRLKKMLNRVVLVGRLTKDPELRYTPNGAAVATFTLAVNRTFTNQSGEREADFINCVTWRRQAENVANFLKKGSLAGVDGRLQTRNYENQQGQRVFVTEVQAESVQFLEPKSGGAGSGGYSGGGNSGGQYYGGSQNDQNRNQGNSFNDDPFANDGKPIDISDDDLPFMSLLTVKDVTGGYTKNPVLKNISFELERNQIVGLIGLNGAGKSTTIRHIIGLMKPHKGVIELNGRTLQDDQEAYRSQFTFIPETPVLYEELTLKEHLELTAMAYGLSKEQLDERLPSLLKEFRMEKRLKWFPAHFSKGMKQKVMIMCAFLVEPELYIIDEPFLGLDPLAINALLERMNAAKKSGASVLMSTHILATAERYCDSFIILHEGEIRAKGTLAELREQFNMRDATLDDLYLELTKEENMSDCIFCKIIDGDIPCAKVYEDEHVLAFLDISQVTKGHTLVIPKIHKENIYEMTPEVSNHYFQAIPKIARAIKQEFEPIGLNLLNNNGEKAGQSVFHYHMHIIPRYGKGDGFGAVWKSHQDQYTSEDLKDISSAIHTRLTSSMKRTTNFNAGPATLPLEVLQKAQEELVDFKQTGMSVMELSHRSGEYEEVHNKAKALLVELMDIPEDYEILFLQGGASLQFAMIPMNFLHEGETAHFIQTGAWSEKALSEAKGFGQTSVFASSEDDNYSYIPEVDASGLTDGAYLHITSNNTIFGTQWKTFPQTSLPLIADMSSDILSKKIDVSSFDLIYAGAQKNLGPSGITIVIARKRLLEKEKSSTPKILKYSTHAKANSLYHTPPTFAIYMLSLVLEHVKQAGGVEAAEKRNEQKAGILYDTIDQSGGFYQGHARADSRSHMNVTFTLRDDALTSSFVEKAKQEQMVGLAGHRSVGGCRASIYNAVSIEDCQKLADFMKKFQQENEMSLLAAMGAVLHTIFPPIFFGMKPDMMLVMMFLSIILFPKVQHVVVIALVTGVISALTTGFPGGQIPNMIDKPVTAFIFLALFLCSKIKNKVVLTAVLTAIGTIVSGVIFLSAALLITGLPAALPALLVGVVLPAAVINTIAMVFVFPIAQSILRRARMIEVAIVFTGGSIHYARQLGYAGSYPPKHVLKQKALVCAAGAGISLLILLLTLFLLMASGRSLLTGLFVGGLLGGAAVLLTTPSSGRDVRGKVKDGYDKFEDTLTKLKRDGQALKEQIVETAKESAEVIKEVGSELQTSIQQWREEIKPHQQDLQKEIQEIEEKLKQLEKTLQNMNHSEQPFDVKEALLFSQRMAQLSKALWKSIEKDWQQWIKPYNLNINEHHILWIAYQLKGASISEIAKFGVMHVSTAFNFSKKLEERGFLKFSKKLNDKRNTYIELTPKGEETFHKLLEDFDPARTGIVKGAQPLHDIYGKFPEILEMMCIIRNIYGQDFMEIFEKSFSNIEKDFLNERGKVTKKTEESIEERMSQLEYYMELLLTATDMSRYPYYALLIRQRVSKEEAEGIERICAELSEEMDKQKAQGYVMFDDLLALFAGQLIEKLDVHETIFALHDQGLFQPLMNEFIKIIKQFDAFLCFQLTHPETRLSSHNAPLFAVLLLVTLLVHRVVHLIPVMKRNCWQRVPKKVMLFSLLSPFCVISPVYFVLGVAFPMYAHYFIIIASIHAGYCLPDFLFAWKLLKAPKSCIIDQAQDEFDILVDMKKMALAAVTAVSVLTLGACSSGDKDVIATTKSGDVTKGELYTTLKKQAGGDALNLLVQQKVLADKYKVSDKEIDKKLEEYKKSLGDRLKQLQDEFGKDYIKDQVKYELLTQKAAKANIKITDKEVKAYYDDLKGKIRASHILVADKKTADEVEKKLDKGEKWDALVSEYSTDASAAQGGDVGWFAKEGQMDENFSKAAFKLKVNEISKPVKSQFGYHIIKKTEERGKYDDMKADLKKELLDQKQADTNEIQNILNKLVKDADVKVKDKELEKTFKEKSEQPAQNQQTQMYIIRPTVDDEAKKAVIERFNNVLTSNGAEITGTKDWGKRRLAYEINDFRDGFYQIVNVQSDAAAVQEFDRLAKISDDIIRHIVVKEEMYACIIGIIFCAYKLMTTAKEEQEIDQSFIEKEGEIFIERMEQERERRRQDQMAKGIMTYDVGEQVDLHLLIKSSTKGIASNGKPFLTLILQDQSGDIEAKLWDAKQNDEITYGPQTIVKVVGDIHHYRGRNQLKLRNIRPVAENEQIRIDDFLETAPIPKHDMMDTIMQYIFDMKNPNIQRVTRHLLKKYGQEFADYPAATKNHHEFVSGLAYHVVSMLHLAKSIVDLYPSLDRDLLYSGIILHDLGKVKELSGPVSTTYTVEGNLIGHISIMVTEIAKAAEELSIDSEEILILQHLVLSHHGKGEWGSPKPPMVKEAEILHYIDNLDAKMNMMDRALEHVKPGEYTERIFALENRSFYKPTFHTKLTFIHAADLHLDSPFAGMSTIPNSIFKRLKESTFQSAKNMFDLAVAREVDFVLLSGDLFDESNRSLKAQLFLRNQFVRLQTHGIEVFIIYGNHDHLGGEWTPIEWPENVHVFSSSTPSEHSYYRGDQLVASIYGFSYKERAVYENMTSHYVKTTDAAYHIAMLHGTLAGQEGHDAYAPFQLQQLLSQDFDYWALGHIHKRALLHEDPYIIYPGNVQGRHMKEAGEKGCYLIHLSEDSHTADFISCTDIIFETLAIDITETAHMTDLVTLVEGKINELKEEGIPHFVRIELIGDAPSYFEHTQLEVLEELMTVFHEQEEDEDVFVWVMSIDCRTNEEVIYPEDSFLKELTTEIEQFEYEELLSPIKRHPTYRKSGTALTKEDEVDIKEEAQRLLTEQLKQLYFLTVFDRSGETLLNEKITADSDEKAKELGRHRLMEQQYTKHSHRLVNQAGKLLLFERMFAEFKEACDAAEESSAKVVVIKGEGKGFSAGGDIGMMLKQESEEDFHRVMDLIEGITLSLASMKKVTIALVHGSAAGLAFSFALSCDYLFMHHDAKLAMNFNGVGLIPDGGGHFFLTKRVSEQTAKQLIWSGQKLPAEEALKLRLADGLFQEEVDTYQKVCVKSFMNMPLQAFIETKMIYFQQSESKLLAVLQKERAAQARLRKSHDHKEGIQAFLEKRRPVFMRILIKGLSDERFHRPLVNIANLFEEDSEVIFETSEFDDLVIEFSCKEENGMVEASGHIDGSDITSRFSRDLPKNLNDKERWKQIKNTVLSVYLHLLQEHTGMTQKWGILTGIRPTKLLHKMLREGMSKEDAHAALKRDYLIHDEKINLMQEIVDRQLKAIPDLYDLQQEVSIYIGIPFCPTKCAYCTFPAYAIKGQAGRVGTFLFGLHYEMQKMGEWLKEHGIKVTTVYFGGGTPTSITAEEMDLLYEEMYRSFPDVKHIREVTVEAGRPDTISPDKLEVLNRYNIDRISINPQSYENETLKAIGRHHSVEETIEKYHLSRQYGMNNINMDLIIGLPGEGLKEFQHSLQQTEELKPESLTVHTLSFKRASEMTRNKEKYQVADREEITRMMDEAVTWTKAQHYHPYYLYRQKNILGNLENVGYSLDGQESLYNIIIMEEVQTIIGIGCGAASKFIDPRSGKITQYANPKDPKSYNDRYEHYTEEKIQFLESLFMSVNLYDVAYDLEKALRHSEEYSTLRNLYDEVNADESSKRMFENFRDIQVNLQQKQMTGQEITQEEVEQAQKTVALVQQHDKISQLMEAEQRVSVLIGELNKIIMKPLEELYGNPEEIFTTFIFMIVIGAVIGAATNHLAIKMLFRPYKPYYLFGKQLPFTPGLIPKRRDEVAKQVGVMVMEHLLTPEGIQKRFESSEAKQEILRTVHRYIDKGANMEITVFSLLERFGVTEADVKADKWLHQWSDQKLKSLLETYNQQTLSELLPVEVENKISSKIPDAADYILKRGIHYFESNEGKARLGNMIDDFLKERGMLGSMVQMFLGNTSLIDRVHPEIIKFLRNAETKRFLSDLLVQEWDKVKQFSLHELDEKWNVKELIFSVKNQLLSHFSTKLILDKPVGTYVSAVADDLKTHFAPVLIDKGIGAASNALEGLLAKLQFEDIIREQIELFPLEKMEELVVSISNKELKMITFLGGLLGGMIGAIQAVFVALFTLGIVTLSPQYEEAFTRQLAKAASSYRLKVVRFTPLDLKPASNLIQGQTYNDQGFADAQFPIPDLIYDRCLYRHDAQSKKAKPIMEWLKKYPKTDFLNTGISNKMVLFEQLRLLSALQPYLPGCSLLKEPSDLINMVREGGYYRMQPLSQQHAASTYFIFDGKSTFTVQLSSNQTITFSRASEMERWCQKYGRYFLQFFNTSDQKEPLFNEIRIFLMKDSQNQWKRMGIHTKSPAENSLLSFTQKSDPVIGFEHYLHTLQPHIKELLLDDLASIQASIPAYIDKTYSPCFEFAVDLLHTSEGRLFISNVRSKPGRSAFLKAYPEKEHQLIRTILEHAQSMMSQPKEPLPSVIYDRLPNRKAAQSALIQETKRKLTQDYNIPWFNPYFFNKWEIHEQLLTDEKTWSFLPHSALSKIETLLHLHQVIYLKPTNGSHGDGIYRLKKENHGITVAIPYDSIDQFVQRLRKDHAIHDFIAQQGIELLQIDNQPMDFRVHTNKNKDGDWTVTAAAAKISGDHTITTHQLHGGTVKTLYAVFPEEKKRLQILQQLSHTAITLSQVIDKKMTGHIGEIGFDLGIDQTGAIWMFEANSRPGREIFQHVSLKKSEWLIGKRIMGYASYLSETALTTSDHANVYMALTAGIVGLPNVGKSTLFNAITQAGAESANYPFCTIDPNVGIVEVPDERLQKLTELVQPKKTVPTAFEFTDIAGIVKGASKGEGLGNKFLSHIRQVDAICHVVRAFADDNITHVAGKVDPVADIETINLELILADLETVEKRLARVSKLAKQKDKEAVAEFEILSKLMTAFEAGKSARSVEFTDEQQKLVKQLHLLTSKPVLYVANVSEDEVADHDGNEYVQQIREFAAGENAEVIVVCAKIESEIAELEGEEKQMFLEELGINESGLDQLIRASYSLLGLATYFTAGEQEVRAWTFKKGMKAPECAGIIHTDFERGFIRAETVAYEDLLAGGSMSAAKEAGKVRLEGKEYVVKDGDVIHFRFNVMISHFQWKPLFKKAQLPGWKISFFHNGAHYEGIYHKTGDIEWGSQLPPHEVEPTLKEEIHELMLFHVYDLEKLKLVYGDHIISTPTHDKQILWYQTDEGEIFGVDKSELTARETLLLNSFLTPIDLFQKAQTEGEQRWFSYLFENKPLTVQHPVRVYYFQMIHQEERQQIKEAVNNSLEHTHFIWTGPETAMLIQPNATSESQLNQLNDLSLAITSDFLTDSVFIQGQLHLPNDHLQMRLLNEQQLFVCHMQREKLRSGVTFYQCLPSFICYDASALSHAISDAFKEAVVDRDVYRTLMTYMQCNLNASKAAKALYVHRNSLQYRIDKFIERTGLDIRHFPEASAAYLMMTLLDLSMAEIMLNQIYKVYDNKVTAVDNFNLHIEDKEFIVFVGPSGCGKSTTLRMIAGLEEISQGDFLLDGKRMNDVAPKDRDIAMVFQNYALYPHMNVYDNMAFGLKLRKFPKAEIDERVRNAAKILGLEQYLDRKPKALSGGQRQRVALGRAIVRDAKVFLLDEPLSNLDAKLRVQMRAEISKLHQRLQTTFIYVTHDQTEAMTMATRLVVMKDGFIQQVGAPKDVYENPENVFVGGFIGSPAMNFFTGKLSDGAIAVGKTHIRVPEGKMKVLRSQGYIGKDVILGIRPEDFHDEPVFIEASEGTKIKANVEVAELMGAETMLYSSIDDQSFIARVDSRTDVQAGQSIPLAINMNKAHFFDSDTELRIRMKIALFGAHGRVGQAFLRFVQVDDRYMVRSLIRTNREEMLAGMFQVTGNSRNREDVLETMKGADIVVSCLSTDGDDTLSVSMEHIVQAMKQTNTSRIITIGTAGILKARQQPELYRFETNESKRTTSRAAKEHAKAFEILQSTDLDWTIICPTYLPDGEVTRSYRYEKDFLPIDGKKISVEDTAHFLYQQLNSKEFVHQRVGIAYMTTGRRLLAYALLYKKVLSVALIFLMIAVGAELTGPFIGKKMIDDHILGVEKPYVEVNEKTDKTVYYQGNNYIRSDRLNNGMESGKQINVVQVGFGYYFVNEPIRFDGNRKISGDQLTIDNGNERETYEVQRLSKEEIFAFYQPEISGLVQLVLFYLGLLIVAIFFQYGQHYLLQRIANRIIQKMRVDVFEHIQTLPIRYFDNLPAGKVVARITNDTETIRDLYVTVLANFVTSAIYMIGIYIAMFLLNVKLALICLVAVPIIFLWSMTYRKFASVYNHRIRSIISEINAKLNEAIQGMTIIQAFRHEKATKEEFDELNNNHFRYQRKMLHLNSLLSHNLVNLLRNLAYVALIWYFGGASLSATGIVSIGVLYAFVDYLNRLFQPITGIVNQFSRLELARVSSERVFRLLDEHGTEVEEPVQKKLEGHVQFKDVTFAYNEGKNVLKNITLEAKKGQTVALVGHTGSGKSSIMNLLLRFYDIQQGDILIDGESIYDQSRQTLRKQMGIVLQDPYLFSGTIASNVSLGNEDIKRETIESSLKQVGAAELLKHLPQGFDEPVVEKGSTLSSGERQLISFARALAYDPAILILDEATANIDTETEAIIQRALDVVKEGRTTFVIAHRLSTIKKADMILVLEKGEIVERGSHEQLMQQEGLYAQMYELQKGAVMFSVFAKLGWFFKQEWRRYTIAITLLLIVNVLEMLPPRYLGQAVDDIRSGQFTTSSILFYVTIFCLLGVVVYALTYFWMYQLFGGANVMERVMRGKLMRHLLKMTPTFYEKKKTGNLMALGTNDLNAVALTTGFGVLTLVDSTAYMLMIFFTMGLTISWKLTLMAIIPMPLMALLIAFYGSKIHERFTVAQDAFGDMNDRVLESVAGVRVIRSFVQEKQDVERFREMTDDVFQKNMGVAIIDSLFEPTVKLLVGISYLIGIGYGAYLVFQSDLTIGELVAFNVYLGMMIWPMFAIGELINIMQRGNASLDRLNHTLSYKPDVTDAAQPKTLQEPGDIEFDHVTFRYPTSPKDNLIDVSFTVRKGQTIGITGKTGSGKTTIVKQLLRQYPAGDGQILLSGVPIQDIELDQLFQWIGYVPQDHILFSKSVEQNMRFGHRDAKQDELAQAIKDAYFEKDLRLLPEGLETMVGEKGVALSGGQKQRISIARALLIDPDILILDDSLSAVDAKTETAILENLRQNRHGKTTFITTHRLSAVEHADLILVMEEGRIVQKGTHNELIQQDGWYQEQFLRQQLTNQLEGGDEAMVVAFDGHEDSKKALKKAIALAKTLHAKLTVAYAHDGKTGRQVFDAPRPMTGGAYIGGGMADLQTPYLPHDEQQSPLIFEDHTEEVVAEARMLLNEEQFEAAIEIVEGEPAEAIIEYAEEISADLIVMGARDQSRLKKMLFGSVSEKLSAKSDIPVLIVKMKVLYNGDFIEKKDAHVDIEDRGYQFGDGVYEVIRVYNGSLFTLKEHTERLFKSAKEIGIHLQGTVSDMEEKLKQLVAHNQLTDGGVYIQVTRGVAPRKHQYSSLTPQITAYTFQVKKPVQEQKAGAKAILSEDLRWLRCDIKSLNLLYNIMEKQKASEAGAFEAILIRDGFVTEGTSSNVYAVIDGVIRTHPANNLILNGITRRKLLEVCEAEGCTVEENRISKEELLRAQEIFISSTTAEVIPIVEIDGEPVGKGVPGELTKRVQEGFQQKIKHESEASMLLSKAIGFVILTLILFFIWDMSKTNMQAADQPAKLSASSQFRDTSTSMKAKDASRKTLDAHFKIDSNITDQTIFLTFDDGPSATSNQLLDVLKAQKVKATFFMLGPQIKQHPAAVKRLHQEGHQLGLHGITHDVKRFYQKSDSPVNEMKEDQRILASVTGEYTHLVRTPYGSAPNLTDQQKARLKQKGFVYWDWTIDSLDWKYKSSKYVPEVLNQLQVLETKYPKEPKIILMHDQPATAKYLSSLITQLKAKGYTFEVLDETMKPLQQMKAYLAVFIGGLVGTLCRYELSQSVVSHTFPYATLIENMTGSLLLGFSTGYFMFRKGKKYLAALIGTGFCGGFTTMSTFSKETVLLLQGLFTSSVIYILLSVIAGVGAALCGLITAQHFMDIRIKCEGCGHSVMIPRRDFERKMKKILVKHEEPTALIALTAFFVASEFAIVKVRSSRINQLVAEGSKKAIMAKKVTSRLDEYLSACQLGITVTSLGLGWIGKPAVKELLVRGFGLTNIPDSAISLISATLAFSIITFLHVVVGELAPKTLAIQKAEKMTLWLSGPLHAFYILMFPFIYVLNGSARLLTKMMGIDMGSEKEHSHSEEELKILLSESLKNGEINPSEYNYMNKIFDFDNRIAREIMIPRREICAIPEDMPLDDILAIMTQEKYTRFPVFSGDKDHVIGMLNKKQLFADLVYQGEKDQLKIQDYIYPVIEVIDTIPIQELLVKMQRDRMHMAILTDEYGGTSGLVTTEDILEEIVGDIRDEFDEDEQPVIQKRADHHYVLDGKVRLDEVQDLIEISYHEEIDTIGGLILKENIDIREGQSIYLDDIRMKVLEMDGRYVKKIDLKKGVTSAEKGSARTGLDIKEPLLVNEMTLSEKALSDIKSRLDEQFPSQKEDHDELVHLTSDIDRMNEHMDRILARCKQLQPEQREKLKEQLTPEKMTAVQSFLLLLSLLIALTAFFVASEFAIIRLRSSRIDQLIAEGNKTAVAVKHVTTHLDEYLSACQLGITITALGIGWLGEETIAHMLAPLFVELSIPQSASSIVTFIIAFSIMTFLHVVVGELAPKTLAIQKAEQVSLLFARPLMIFYKVMFPFIWVLNGSARLLTKAFGLQQVSEHDMAHSEEELRIILSESYKSGEINQSEFKYVNKIFEFDDRLAKEIMIPRTEVVSFPHDITIEEMLKVTKVEKYTRYPIEDGDKDNIIGVLNIKEVLTACISGECSTSDTIEKFVNPIIHVIETVPVHDLLLKMQRERVHMAILSDEYGGTAGLVTVEDILEEIVGMYKFSGYTVKLIFGLRGGIKVYQKENLPTDRGFVIACTHEGFVDVLALGAGILPFEIHYMAKKELFANKWIGGFLKKIHAFPVDRENPGPSSIKTPIKLLKEGKIVGIFPSGTRTTEDVPLKRGAVTIAQLGKAPIVPAAYKGPSNAKSLFKKGKMRLIIGEPIELSEFDHLPPKERLGAMTEVLNTRIKELEAQLMTKDKHLAEDLLQETFMRAYIHIHSYDHSKVKPWLFQVARNAFIDYVRKHKKEVTISDDLIGGLLQTSVQSPAEQVEIKEVLTMYLEQLPDNYKEALTLYYLKELNYKEASKVMNITEANFKSVLFRARQRLKALYNRGVNDEVFGWISVGTAILSLLMLNLAIISNVTFYSFQMLPFAMAAVPFGIIELFIKKGRTGPGFLGVVLNIFVIVCVYAIVSIDVDLQLGFMSVLKNSKTKIAAVAAASVLSIGIFSGIEFGQADKAEAKKKPKNDVQNVIVLIGDGMGTPYLSTYRSFKHNGDLSKQTAFDPYLTGMHKTYPDDSKSNITDSAAAGTAMATGKKTYNNAIGVNTNGKKLKTVLEEAKRKGKSTGLVVTSELTNATPAAYAAHDVSRKNTAAIADDFFDEKIGKQHTVDVMLGGGLVDFVRKDRDLTKEFKQAGYDYVTNKAALQKNKNEKVLGIFADGGLDKAIDRDKTTPSLQDMTSSAIKQLSKNKKGFFLMVEGSQIDWAGHDHDIVSAMSEMKDFEKAFEEAIRFAKKDKNTLVITTADHSTGGLSFGADGSGSWDYKPVKAAKKTPDFIANKIVSGMPIESALKQYINLDFTKEETAAIQKAAETKDAVKIDDAIEEVINTRSHTGWTTSGHTGDEVPFYAYGPTSEQLKGLMENTDQAKHIFKLLKNSVSEKRLLQRAIDEITEIAEGFGLDFYPMRYEICPAEIIYTFGAYGMPTRFSHWSFGKQFHKMKLHYDLGLSKIYELVINSNPCYAFLLDNNTLVQNKLIVAHVLAHCDFFKNNCRFQNTKRDMVESMSAAAERIKEYEHIHGTKEVESFLDAVLAIQEHIDPSLVRSKLSWSMDDEEEQTPYDDLWGMDEPKTRQKKKTVKQFPPKPEKDLLLFIEAHSRELEPWQRDVLTMLREEMLYFWPQLETKIMNEGWASYWHQRIMRELDLDTSESIEFAKLNAGVVQPSKTGINPYYLGLKIFEDIEERYDNPCEELKKAGVTEGSGRSKMFEVREIESDISFIRNYLTKDLVMREDLYLFQKQGRDYKVIDKEWKAVRDQLVSMRVNGGFPYLTVIDGDYLKNNELYIKHWYEGIELDLKYLEKVLPYLYQLWGRSVHIESVLEGKEVMFSYDGKGVHRKYLMLSKDQMNAIKQSAPLLKAEGTKLVTVFYENMIRQHPELLNQFNKTNLMNGSQPEALAATLYQAALHIDRLEELLPAVKQIAHKHVSVMVKKEQYPIVGYHLIEAMKDVFRLREEDDTLLAWKAAYDIIANIFITIEAEMMDDNVKQTGGWADVKPFVIKKKKQESPSLISFYLVPEDESELPMYKAGQYITVQTDMPGEAYMCSRQYSLSDEHHPSYYRITVKRDGHVSKFLHDEMEEGDVLQVSMPQGMFCLQDDIKEPVYFISAGSGVTPMIGLVKTAAQNSQTFTMIHADRLEDVIAFENEFERVLASAAHGRIILCNEQFAQSGKGELEKAVSRIDRPFLQSVIGEGKGQFYLCGSPVFTQEIIHILKELGIPTDHVHFEAFGGQSTKEMEVMKLTNYTDFSLRVLIYLASRENNELSNIQQIADVYGISKNHLTKVIYHLGKRGYVDTIRGRNGGIRLGKSPESINIGEVVRYTEDDLVMVECFDPKKNGCIISPICSLKHVLHEALTAYLSVLDGYTLKDLTQNKDALRELLLWKAGSRWTLLILGSLIGAGYASGQEIWQFFGIDSGLAILLFTLMFMLSTYVVLKISYEVRADHFVPVLERLVGPALAKVYDVLIVLYLFTTTTVMIAGGGVTLEMYHVPFWIGIGTFCLFSFMIFFWDVKGLLSVNAFIIPILVAGLIYAFVFYYMNHDHMWRIDFGQQYNWPASIVFASLNILSVVAVLSSVGKEMKGLGEAKVASILSGLIFGVISYVYNEILVDISGSLSAEGIPLFTVLEGAPASLFVFMTVVLCLAIYTTTAAGLFGLSSRMLSFVRMPRWLVVLVMLLLMAPLTSLGFADLIAFLYPIYSLLNLYLLVCLMLYPILSKPKWWMLIAAGIVLLSLMIHPASKAAVQPENWERLAYTALQDEYKGAALNDYHYIGRTEVNDEQTKDVFRVTVKEGSTRFAAHAEIYFHPVTGHLISINVFRLMVRTQDDLLSKRIEHFLHAYQFNRNDADVEKCLYGLLQYIDHASEAAAAEVYSMRVVIADDHHIVRKGLVFFLQTQPDVDIVGEASNGQEALEVVRDTQPDIVLMDLSMPVMNGIEATKQMTLEMPDTRIVILTSYADKDYVIPAIQAGAKAYQLKDVAPEKLLSTMEVQNGTYQLDGHITTFLVQHLTEPKEQKWALMKELTNRERDVLFEIAKGKSNKEIASSLFISEKTVKTHVSHVLSKLELADRTQAALYAVDYQKNQQKVETLKTLKEIAEKLNEGMEMKETLHEVLHMLMDVTGFHSAWIYFIEKDGSYELMAEVSLPEALAKHQKQLMCQNDCYCINRYTKGSLQSATNIINCKRIETAIEQKLGDTEGITHHATVPLQACKRTFGLLNVAAKGKVTFTQEELNLLESIALQIGTAIQRMKLVQNEQQHALLQERNRLAQDLHDSVNQMLFSVSLTAKAARQMTSDQNLGEMIDFIQHLSQDALIEMRSLIWQLRPRGLEKGFTTAIEEYAQLLGLRCNLSLSGCVEMDHSHNETLFRVCQEALNNCQKHAEVEEVEVKLEQAKDTFEMKIIDLGKGFQYDEQMSLPSLGLKGMSDRIRRAGGTFCIHSELGKGTTIHVKVPFSQERKGSSMSWKTNYERWINEKHLETELREWLETHQDDHQALEDCFYKNLEFGTGGMRGEIGAGTNRMNVYTVRKASAGLAAYIAKHGEDAKKRGVAIAYDSRHKSPEFAMEAAKTLASQGIQTYVFDELRPTPELSFAVRELHAFAGIVVTASHNPPEYNGYKVYGEDGGQLPPFEADQVIQEVDAIENELSISVDSEETLKQQGLIKMIGEEIDHAYIEKLKTISVHPELAHEVDVKVVFTPLHGTANHPVRNGLQALGYQHVTVVPEQEKPDPQFSTVTSPNPEEHAAFEYAIKLGEKQNADILIATDPDADRLGIAVRDHEGEFTVLTGNQTGALLLHYLLSEKQKLGQLPHRPVVMKTIVTSELGRAVASAFGADTIDTLTGFKFIGEKIKQFEKSGEYTFQFGYEESYGYLIGDFARDKDAVQAALLAVEVAAFYKKQGKSLYDALVDIFKQFGFYREGLKSLTLKGKEGAEQISAILHTFRTNPPAAIAGQRITVIEDYQSSQRHLVAEKKEETIHLPASNVLKYFLEDGSWFCLRPSGTEPKVKFYIAVKGTSLTDSEEKLKHLSEEVMKVVYDIVEETAKMTFSSLEREQMLQEMTKKPYDVFIIGGGITGAGTALDAASRGMRVGLAEMQDFAAGTSSRSTKLVHGGLRYLKQFEVKMVAEVGKERAIVYENGPHVTTPEWMLLPMHKGGTFGKFSTSIGLRVYDFLAGVKHNERRSMLSAKETLAKEPLVKKDGLKGGGYYVEYRTDDARLTIEVMKEAVKFGAEAVNYAKVKEFIYDKGKVVGVVIEDVMTKKTYDVYAKKIVNATGPWVDQLRDKDHSKEGKHLQHTKGIHLVFDQSVFPLKQAIYFDTPDKRMVFAIPREGKTYVGTTDTVYKKQLEHPRMTKADRDYVIQAIQYMFPDLNITEKDVESNWAGLRPLIHEEGKDPSEISRKDEVWTSSSGLITIAGGKLTGYRKMAEHIVDLVRDGLKQETGKDYGPCKTKHMPISGGHVGGSKNMAAFVQAKTAEGASVGLTEPIAQKLAEKYGSNVSSVYKRVEQLQGEADKRNIPAYVLAELVYAIEEELAVTPVDFFLRRTGSLLFNINWAKKYAQPVVDYMAERFGWDEAAKQKHQTELDQLFHEAVVPLDEKYILALDQGTTSSRAILFDQEGKIAHTAQKEFNQYFPNPGWVEHNANEIWSSVLSVISTALIESGIEADQIAGIGITNQRETAVVWDKHTGAPVYNAIVWQSRQTSGICEELKAQGHNETFRNKTGLLIDAYFSGTKVKWILDNVEGAREKAENGDLLFGTIDTWLIWKMTGGQSHVTDYSNASRTLMFNIYDLKWDEELLDILGVPASMLPEVKPSSHIYGETTDYHFFGRNIPIAGAAGDQQSALFGQACFEEGMAKNTYGTGCFMLMNTGEKAIKSDHGLLTTIAWGIDGKVEYALEGSIFVAGSAIQWLRDGLRMFKDSKDSEAYAERVESTEGVYVVPAFVGLGTPYWDSDVRGAVFGLTRGTSKEHFVRATLESLAYQTKDVLDAMEKDSNISLKTLRVDGGAVKNDFLMGFQSDLLDVPVERPEINETTALGAAYLAGIAVGFWNDRSDIAKQWNLDKRFDPKMEEDSRDSLYSGWKKAVKAAQAFKMTPFWGEVVGTMLLIIFGGGVCAAVNLKKSLAYQSGWIVIAFGWGFAVAIAAYATGGISGAHLNPALTIGLALEGSFPWADVPMYIAGQMLGALLGAIIVFLHYLPHWKATDDPGAKLGVFSTGPAIPHTFANVLSEVIGTFVLVLGILAIGANKFADGINPLIVGFLIVAIGLSLGGTTGYAINPARDLGPRIAHAILPIPGKGPSNWKYAWVPVVGPILGGAFGGVFYNAAFKANITPAFWIVSVILVVVLLGLYVSTKNQTNAVESMVIHEAEGAWVTDIHGNRYLDGMSGLWCVNAGYGRKELAEAAYKQLNTMPYYPLTQSHVPAIQLAEKLNEWLGGDYVIFFSNSGSEANEAAFKIAKQYHAQKGESTRTKFISRYRSYHGNTAAALAATGQAQRKYKYEPLGQGFIHVAPPDMYRHPEDQETLASAAAIDQAMTWELSETIAGVIMEPIITGGGILMPPKGYLKKVKDICEAHGALLIVDEVICGFGRTGKRFGFMHEDVKPDIITMAKGITSGYLPLSATCVKREIYEAYAGEDTYDRLRHVNTFGGHPASCAVALANLEIMENEKLVERSDTLGQDMLERLQELKEHPFVGDVRGKGLLFGIELVQDQQSKKPADPQIVGQLIAECKKRGLIIGKNGDTVAGYNNVAQLAPPLNITDEDASFIMNTLKESMAQLMAEKLDLTRFEKRMVIRNIREEDIDRIIALQEVCFPGMDPWKREHLESHLEHFPEGQFCAEFEGEIIGSCSSLLINFDEYDDRHTWQDITDDGYITNHNPDGMNMYGIEVMVSPEYRRMKIGHRLYEARKDLARRLNLKSIIIGGRIPNYHKYQEEMTPRQYVEQVMLHQIYDPVLSFQLLNEFSLMRINPNYLPDDKASSTYATLMEWNNVDYRPQSKRYYKSAFPVRICVIQYAMKQIHSFEEFMNQVEYYVDVASDASADFAVFPEIFTTQLMSYLEERSPSLAVQRITEYTEDYINLFTDLSVKYNINIIGGSHFVEEEGKIYNIAYLFRRDGTIEKQYKLHITPNERKWWGISAGDQVRVFDTDCGKIAIQICYDIEFPELARIAADKGAKIIFTPFCTEDRQGYLRVRYCAQARAVENQIYTVISGTVGNLPQTENMDVQYAQSAIFAPSDFEFARDGIVGECNPNIEMVVVGDVDLEILRRQRQDGTVRQLKDRRRDVYHIEYKKVSHTDTNAIQQLKSILFSHLQKAGKRPVAIVCIGTDRSTGDSLGPLVGTKLSGLNLKKLHVYGTLSDPVHAVNLKEKLAEIEQAHKHPFIVAVDACLGRVKSVGSFQIGDGPLKPGAGVQKELPEVGDIHINGIVNVSGFMEYFVLQNTRLHLVMSMANTLSESLSHIDQMDWTREKFTPIQNITGRIMVKAIIFDFDGLILDTETHEYEVLQEMFAEHESELPLSVWGNVIGTQAGFKPFEYLEKQLGKTLDHEALTADRRSRFQKRIKDESARPGVEAYLQAAKELGIKIGLASSSDYKWVSDHLKQIGLFDYFECIRTSDDVEEVKPHPELYLQTASCLGVEPKDCVAFEDSVNGSVAAKRAGMKCVIVPNKVTSTLQFEEYDVRLESMAEIELLQLFHQLEKEDMKAATDLQEQAIEEISKDRQKERPLTFVEGVYNGTMDDAFRILSGLQLLHTIIVKPKRHITKCDRELFERNREQVNACGFSFPFDLDDFASRMNIKGHTLSLKAGEQHHDISLSQFLKTTVSASKPIIHFWMEHQKIRLNQKPAHHAAKVSTGDHILIDLFETEESDVTPEYGELEVLFEDEHLLIVQKPAGRPTHPNEKGQTGTLASLVAFHFQANGEEKRVRHIHRLDQDTSGTVIFAKHRLAHAVLDQMLSKKTIRRTYIAIAEGLFKKKKGTIDAAIGRDKHHAVRRRISPTGQSAVTHFQVMDSNKRLQMTAVKLQLETGRTHQIRVHLSSLGHPLAGDTLYGGARHHINRCALHAKQVDMTHPFTGEHLSIEAPLPLDMSQLMKKWLALTVMTAGIVLLGWGIWQIASTHLQTAQSLEDAKKAVDQGMSKKQFSPGVGKASGILTIPKLKADLPIVEGTDADDLAKGVGHYKGSYYPDQKGQIVLSGHRDTVFRRTGELNIGDQLKITVPYGEFVYEITHTKIVDQHDTSIITLQNKKEELVLTTCYPFHFVGNAPERYIIYAKRASKPMKIKKARQLIGETVTVSGIVTADQSAIGNGKLSTYIQDKSAGINIYSAQPDNFPELKAGMKVTVSGKITSYKGLIEIVPDRDRLKIDGVNQALPKPKRVSVKQLETDQAKHEGKLVKVKGYVESKPEQPAGGGYNVVIIDKKYHSTTLRVMVDTSAIDEVKTGKWYEFTGVLSRYDTLQVLPRHKGDVSLLKRQPKPPKIKKEYEATVDRVVDGDTIHLKKPVLGTTKVRFVNMDTPETYHKPKNELDQNQLRFGQKAADYLNTLLSSGDKVTLKIGPEAKDGYGRLLAQVKTKKGVNTNLELVKKGYAPTYFIWPVGDEKDYQTFQKAVKEAKEKGLGIWNEADPLLEQPFEFRAREQKKGLTRYVGDSSAKTYVSPDSWKEIAVDKRIFFASKEEAEQAGYQPAEGTGEVPLTILSMNDLHGKIDQQYELDLKGDGKGTYGRMDYVAAYMKQKQAANKNTITVHAGDMIGGSSPISSLLQDEPTVELMENIGFDVGTVGNHEFDEGVDELLRIINGGEHPKGTKGYDGQNFPLVCANCEYKDTGKPLLPAYEIMDVEGIPVAFIGVVTKSAAGMVMPEGIKDIQFTDEVKAVNEAAKELKQKGIKAIAVLAHMTASQNGDTITGESAKLAKEGDDEIDVIFAGHNHEVVNGEVNGKLIVQAFEYGKAIGEVNVTLDRKTKDIVKKSANIQYVDQSGIEKDKEAAGILAHYGKEVEPIISEVVGEAGVKMEGGYSNDGDTPLGNLIADGMRYSMKSDFAMMNGGGIRQNLEKGPITWGDLFNIQPFGNVLVKLEIKGKDLAEIIEAQISPQFGPDYSISGFSYSYDPVTYKVVDLKLPDGSAVALDQTYTLTVNNFMATATGSKYAPIGRLGKNPETGPEDLEATVAFVKSFEASIVYQKKGRIQKAKQEEQGSAQQPELNHGGHELFDLHEILAGTINILDQYMIFRQFIQDPALSDILDRQYQFVLSQYNVTVDCFSTGQKPSEETATYMMKEHTQVTYGIKPSQPKKPNQSLQDVKDLGITGHMLSLVKSHAGLLSMSALEVTNPVVRRVLAAQIPNFIEMAYEIFLYQNKHSYYQVPQLSKQDMTAMTSAFAPLQGIHKKLVGGMIAAGLIFYAFTAYLIYVAFQLTGQYLEQSSPKSIITEGLNKQVYEHIRIYYAEEEEAFVDLTIEAMKQAEKRTASVFQFEADRPLDVIYFDDKESIEQMAGIKHITGFYSDHDQMIGLYPDKREALLKKETLPLYFFNTLFIHEYAHFVFYEKVHSYEVSPGIFPLWFHEGTAEWTAYDVLNATSERFDVIPFQSLHSDQDWQNSRVTYETDVYLQSYYMIYELVQLYGRDVIHEIIEETAKTGQFASGFEQATGKRLTDFEDQFKVMYQRKNGNKKWMLSLLLVPLITAGCGMNNQGDERRGKRQYENVTYKQDQPDVQTPQKVKVADKASELVANMPEVKTANVLVTGKNAFVAVVLEGNKSGDVTDDLKKKISDKVKSTDQQIDNVYVSANPDFVDRMKGYGKRIKSGEPISGFFDEFTETVRRVFPESKMLEGKVKWFNSEKGFGFIEVEGQDDVFVHFSAIQGEGFKTLEEGQSVSFEIVEGNRGPQMAKGLGKGINALFNNVDSNEETVEEIKLKELRPNPYQPRKTFDDDALADLKESIQQHGVLQPIIVRKSIKGYDIVAGERRFRAAQQAGLTTIPAIVREFSETLMREIALLENLQREDLSPLEEAEAYASLLDHLSVTQEELAKRLGKSRPHIANHLRLLTLPDDIQKLIANGTLSMGHGRTLLSLKNKKKLAPLVKKIVDEGLNVRQVEKLVQQLNENVPRETKKKEAPKDRVLKERESFLQNYFGTSVTIKKQKKKGKIEIEFLSNEDLERILELLSTMKIYVVYDSEGDHTKALAEAIAAGAGETEQAEVFIDHVKDADIRKLDQMDAIIWGCPGHFGTISSGLKTWIDRLGYLWAEGKLIDKVGAVFCTTATTHGGLEMTMHNLITPMFHQGMLVVGLPGNVPENALYGSYYGAGVTCPIDSDELISTEGIELGKALGRRVASVTASFKAATKQGAGSLSLLIILMAGLFVAILNQTLLNVAMPHLMTEFNVSATTIQWLTTGYMLVNGVLIPLSAFLITRFGQRSLFLVAMISFTLGTFICGIAPNFSTMLIGRLIQAVGGGILQPLVMTTILFIFPPENRGKGMGIFGLAMMFAPAVGPTLSGYIIEHYSWRIMFYGLVPIGAIVIIAAFFMFKNIVEPKKIKLDSLGAILSIVGFASLLYGVSEAGSDGWTDPIVLSTIIIGAIAIILFIFQQLKVDNPMLDFRVFKYSIFSLSSVINIIITVALYTGMFLLPIYLQNLVGFTALQSGLLMLPGALAMLIMSPISGILFDKFGPRPLAIVGMLITVVTTYEFTKLTIDTSYSHIVLMYAVRAFGMSLLMMPVMTAGMNQLPQHLNSHGTAMSNTLRQISGSIGTSLITTIYTNRTTFHYSNMADQTNTADPLFMNSFQAAVSNVMHHMGMTAEAAQKYVSTQLFTKAQIDSNVMGINDAYMWVTLFCAAGVILSLFLRDVRKDKKRKEKKQEISLLPAPKEANQDMNRGRLLLTNIIGLIVILAIIAGGAYYYYESTNFVKTDEAKVTGDMYQITAPAAGQIKGWDINEGDEVEKDSTVAKVEGQTKTNIKAVADGTLVKKEIQNNQQVQPGTVLGETIDLSKLYITANIKETDIKNIEKGDKVDIVVDGDPDTTFEGTVEQIGYATNSTFNMLPATNSSGNYTKVTQKVAVKISIKNPSDKVLPGMNASVKISSMSRQEKSQFIVSQEDWSLHRKGYDDQQRHQKKVKEAIKNNLPDLVTEESIIMSNGKDVVKIPIRSLDEYKIRYNYDKNKHVGQGDGDSEVGDVVARDGSDSKQGQGKGQGAGDQAGEDYYEAEVSLMDLEEALFRELELPNLKQKELDDIIVEQIEFNDIRKTGLTGNIHKKRTMLSAFKRNAMTGSPSFYPIYPEDIKYKTWNEVTKPESKAVVLAMMDTSGSMGLWEKYMARSFFFWMTRFLRTKYETVDIEFIAHHTEAKVVDEEHFFSRGESGGTICSSVYRKALELIDERYPPSRYNIYPFHFSDGDNLTSDNARCVKLVSEIMKKANLFCYGEVNQYNRHSTLMSAYKHIQDEKFKHYILKQKSDVFLALKKFFQQEEVMDILKKIEQHREEEQRLKWEGTFSDYLDIIKENPLVAQSAHSRVYHMIKDSGIEEENGVRTYKFFDQELFGLEESLERLVEEYFHPAAKRLDVRKRILLLMGPVSGGKSTLVTRLKRGLEEYSLTDHGAVYAIKGCPMHEDPLHLIPQNLREDFYREYGIRVQGNLSPLNMMRLEEEYGGRIEDVRIERIFFSEDKRTGIGTFSPSDPKSQDIADLTGSIDFSTIAEFGSESDPRAYRFDGELNKANRGMMEFQEMLKCDEKFLWHLLSLTQEGNFKAGRFALISADELIVAHTNETEYRSFISNKKNEALHSRIIVMPIPYNLKVTEEERIYHKMISESDVSDVHIAPHTLKVAAMFSILTRLKEPKRSDIDLVKKMRLYDGESVEGFQSVDIDEMKKEFHDEGMSGIDPRYVINRISSTIIRKNMESINALDVLRSLKEGLDQHPSISSEDRERYLNFISVARKEYDDIAKKEVQKAFVYSYEESAKTLMDNYLDNVEAYCNKNKLRDPLTGEEMNPDEKLMRSIEEQIGISENAKKAFREEILIRISAYARKGKRFDYNSHERLREAIQKKLFADLKDVVKITTSTKTPDEQQLKKVNEVVARLIDEHGYNSTSANELLKYVGSLLNRMGLHVVLYQPEIPANTGNIARTCAATNTTLHLIRPLGFSTDDKMLKRAGLDYWKYANVVYHDSLDELFEAHPKGQFFYITKFGQKPHTTFDYSQLDEDYFFVFGRETSGLPKDLIEQNMDRCLRLPMTEHVRSLNLSNTAAILVYEALRQQQYRDLIVKQLLEKTLEDRLAYLINDRAIKQPQLMSDVEAVERKKELFARRQVEIVKAKAKTKLLDSSIQDDGAQHVQYLAHLTYVCKDDSFYLEEQVEKREAFLYNDMLVKDRMMLEERQREELMDERFQIEEQFGRAFHYDRRAAVQYAETYWNKRNPAYKNFEDNCTNFISQCLKAGNAPTRGYPNRGSGWWVRPHTWSYSWTVAHAMKNYLANSKAGLRAKKLKEPRELQIGDVICYDFEGDGRYNHTTIVVDHDKGGMPLVNAQTYDCRMRYWSYEDSTAYTPAIRYMFFHILDDAAKHVGELKEELIQYAKEIGVDKIRFASADTFDSLKDRLILHESLGYLSGFEEPDIEKRTNPSLLLPKAKSIVAIALAYPSKMKDAPRSTKDARRGIFCRASWGTDYHVVLKKKLDMLEEFLRSKHVDIRTKSMVDTGELSDRAVAERAGIGFSAKNCMIITPEFGSYVYLAEMITNVPFEPDEKIEDQCGTCNKCVDSCPTGALVNPGQLNSQRCISFLTQTKGFLPDEFRSKIGNRLYGCDTCQTVCPINKGKDFHLHPEMEPDPEIAKPLLKPLLTISNREFKEKYGHVSGSWRGKKPIQRNAILALAHFKDTSALPVLIELMHKDPRPVIRGTAAWAIGKIGDDQQLPELEKALERESDEEAKAEIVKGIELLQTPLNTKLFFEYEDKVLEEVPAIKEWTDLLKDVPFLSLLSDIQKEQFIDSTNSVQDLSIFFSLKYFLPILTLDADRIKGPLSLTKHEAGHIEWQDGAGLNGLFSQASTAHISPDTKNILQIILFPPSISREKSEALIQSLTKMFVQIHGGESKYELIETNTKTQKKKSELWGWIKAILIAFIAVFIIRNFLFAPYIVKGTSMDPTLHNTERVFVNKTVDYFGDYKRGQIIVLDGEDTHYVKRLIGLPGDKIEMKNDQLFVNGKKVAEPYLASNKKKAAADGTLLTPDFGPLTVPKGKYFVMGDNRQNSMDSRNGLGLFTKRDIQGTTSFVFYPFQDIRLLNVYDILVDDADVLDVIKTTEVENLDVIPATIQLAGAEIELVPTISREVRLKRALESVKQNYDYMIIDCPPSLGLLTINALTASDSVLIPVQCEYYALEGLSQLLNTVRLVQKHLNTDLAIEGVLLTMLDARTNLGIQVIEEVKKYFRDKVYQTVIPRNVRLSEAPSHGKPIILYDPRSRGADVYLDLAKEVDANGILLLLLIVIGVATGYIQMEQGKQETANSSYDKTIHFPSDRYPETAKHIEEAIDEGHSSICTIDRKHSDEQRDRSLHGIPTKRGYDRDEWPMAMCKEGGSGASVKYVRPSDNRGAGSWVSHQLSDDPDGTRIQFIIVPFTHTSDQVYITSVMAHVLSFPIPKGDYQLTCYTSQQPDQDVYYMQKLIKNQAEPMTKERIKADLEQLGVKKGMILCVHSSLSSIGWVNGGAVAVIQALMETLTEEGTLIMPAQTLELSDPADWIDPPVPYSWWKSIKETMPAFDPAYTTPTAMGKVAETFWKYPGVARSNHPHFSFTAWGKRKHEILKHHALSFGLGEHSPLGRMYDLHAQVLLLGTTFESMTAFHLAEYRIPQQDLMTRGAPILENGWRVWKEYQDIITREELFEQIGRDFQSGGLYQHNQIGLASSYLLPVRESVDYAEKWLDLYDQMLDQTDMNILKELSKNSRLTMKALGEKVHLTGQAVANRVLKLEEEGVIEAYTISIDWQTQKTIQTFLQLYTRSHHHEPLLSFLYEKEEIKNLFKISGEGCYMAEGHFSSHDELDQFLTELTNYANYKLSIAVKRMLLLFGFQIETAHGETPQMEKRPVTHVKLTAEQQKQIEILEQQILSKRKAVIEKYVQYGVLTKEQGTHITKRMDEHYNHLKKNGFVLVVSACILIMSACSQSGSSQSGDTKWDEIKKKGKIVVATSGTLYPTSYHDTSNGKDQLTGYEVEVVKEAFKRLDVKVEFKEMGYDGMLSAINSGQVDAAANDIDITDDRKDKFAFSTPYKYSYGTAIVRKDDLSGIKTLKDLKGKKAAGAATTIYMDVARKYGAKEVIYDNATNEQYLKDVANGRTDVILNDYYLQTLALAAFPKLNITIHPDLKYMPNEQGFVMKKDNKELQKELNRVLSDMKKDGTMKKISEKFFNHADVSKKIDADVEDVDIMGDIHLEYIFNPALAKASFPFVMKGIWLTLLISFVSMFFGTILGFFIALARMANSWILRLPARLYISFMRGVPILVILFILYFGFPYIGIEFTAVTAAIIGFSFNSAAYIAEINRAALSSVPSGQVEAAKSLGLSYWQTMRGVILPQSVRIALPPLTNVMLDLIKASSLAAMITVPELFQQAKIVGGREFDYMTMYILVALIYWGVCSVVSLLQDFLEKRYAKYLMEEILEKLHTFFDVDKLIAFISGYLKKPVILESTECQLLAYNSYSIQQFDPVNQQTIFSKECPGAVVDWLKKTGVIERLFAESKPFYVSGHDELGFNRRVAVSAKHKQEVVGFIWVQDIEDSLTQEELQFLHEASFQVGKVIYKNKKQLEKKEGKIEEFFKKVMDDHFYTEEELKWEAENLSIPLPAVFTVMVVHAADNKSETAEDVKDVIRTYLQLEDKVNHVYSVQADIVVILGSLSDRHSPKATAADVIAHLQSPSPLYIGMGREYRDVMKMSTSRFEAIEVVKAVKIVGGQELIPFDYENLGVFRFLDSINADLLRLKEKDRESQTSFLKTLEVYLLNNCKLKPAAEQLFIHQNTLNYRMKQIFDMTSIDLSHFSQRCELFIELMLMKKLNHIARNWGSAVASKKIIGGKDFESAIPVIKRLNDQGMAVTVDHLGEFVTKEEIANERTIECIQTIQRIAEAGLNSHVSLKMTSLGLDIDDDLVYRNMKRILDTAEKHRIMVTIDMEDEQRCQKTLDIFKEMKSQYEYVSTVLQAYLYRTEKDLDDLNKLQPFLRLVKGAYKESAEVAYPNKKDVDQNYQKLIEKQLLSGNYTAIATHDDRMIEFTKNIVKKHNIQTSQFEFQMLYGMRSETQQALVKEGYQMRVYTPYGREWYGYYMRRLAERPANIAFALKGMTKKMQLFDLSLEELKKYKPKKTARPDFSDFWKKSLEKLRQVEAKPTLEPYDYPVKGVKVYRLAYQSFDHSRIEGWYAVPDQSGPHPALVRYHGYNASYDGGIHDIVNWALHGYATFGMLVRGQGGSEDQAVTPGGHALGWMTKGILSKETYYYRGVYLDAVRALEVIQSFPEVDKQRIGVIGGSQGGALAVAAAALSDIPKAVVADYPYLSNFERAVDVALEQPYLEINSYFRRNSDPKVEEKAFETLSYFDLINLAGWVKQPTLMAIGLIDKITPPSTVFAAYNHLETDKDLKVYRYFGHEYIPAFQTEKLAFLQKHLMKHSLSRFFGLGDKEHEAEIAEHDTLKEEIQELPVDTIMPNRFQPRTIFSEEKIQELATTIHTHGIIQPIVVRPTEEEGKYELIAGERRWRAVQTLQWEKIPAIIKDFTDTETASVALIENLQREELSAIEEAHAYARLLELHDLTQEALAQRLGKGQSTVANKLRLLKLPEEVQQAILEKKISERHARSLVPLKLPELQIALLQEIIEKQLNVKQTEERVVKMLEQTDRKPKPKRKAFSRDTRIAMNTIRQSLHMVEDSGLKINTEEEEFEEYIQLTIRIPKMKIALVQMDVQIGEPEVNFKKAEAFLAEAREQPDLIILPEMWNTGYALEQADQLADVNGEHTKQLFSSFARKHQVYLIAGSVLNKRTEDITNTMYVFNRQGELVLDYDKIHLFRLMDEHNYLTAGDQLGLFDYSDVTIGAMICYDLRFPQLSRTLVNKGAKVLVNTAQWPSARVDHWRSLLIARAIENQSFMIAVNRTGTSRDTEFPGHSMVIDPLGRILLETRDDEDIYYAEIDLQLVDEVRQQIPVMTDQRLDLYMKINREIPVRQRNIVLIGFMGVGKTTIGQLVAKKLYRDFIDVDQEIEKKYNMTIPEMFQQKGEAFFRQAEKDYIVDLCEHTQLKIVSLGGGAFKQEEIKRACLKHCTVLFLDLSWENWKQRLDILIENRPVLHNRTLDEMKELFEERREIYSLHNSRVETDHLEAEEVANYIVDTLKLGWDLYSVQPSIDPKQEIEKRVKFLKDYLKKTGAKGFVLGISGGQDSTLAGRLAQLAVSELRQEGKDAVFIAVRLPHGVQQDEDDAQLALSFIQPDKSWKYDIAPAVTAFSDQYQKETGGPLSDFNKGNVKARMRMIAQYAVGGEEGLLVIGTDHAAEAVTGFFTKYGDGGADVLPLTGLTKRQGRMLLEALEAPERLYLKKPTADLLDDKPQQTDETELGITYNEIDDYLEGKPVSDQAAEAIEKRYVQSEHKRQVPASMFDDWWKMNGEYVILPKGRLGFRLGKGQCMRVVDVEGQQVADVMAYHEKDFYEKFDQGATMDSLFSSKVKKGDKLYSNLYKPMFTIIEDTVECHDLYMPACRQEMYQLLYGRTHLEVMHTCYDNLRTAFEPFGIPKEDMYYPFNAFMNTVIDEKGKLSVELPKSLPGDYIRLRAEMDLIVAVSACPADIGKCNGSSCTSIRVEIDGRWAGFSNGWVYWFAEMLITGSQLTAISLFTRHWFPSIPLWVFSAIYSALALLVIIIGLSSFQKTENVLAVLKTAAIFLFMILAVLVLFGILTEHKPTLHLPNKDHEWMPLGPLGLWNGLIYAFYAFGGIEVMGLMAVHLKDPKDAAKAGRVMLIILAVIYIVSIGLALLLVPVTAFNENSSPFITSLEPFHLSIFLHIFNGIFIIAGFSTLVASLYAVTTLLGTMSEHQDAPACFKQKDPSHVRWSSIILTAAGLIVSILLALFLSKHIYEHLTTAAGLTLLYTWIFILFSSKKLSKPSTRQTCEMILALLLIGAAVSGTLTEASGRPGFFISLGIIAVIAVMMAVFFGYIFLGLSLSAPVGPVNAAQIDRGIKSGFWHAWIFGVGAMAADIVYMLLIYFGVAQLLTAPLVKTFLWLFGFFVLTYTGIESLRKINLQESPKKDSGNTTIGHSFMTGFFISLSNPLSILFWLGIYGSILANTIEKYGASQMLMYSVAIFIGMLIWDFCMALLASSFRRYLSERVLHGLSVLAGLSLLGFGAYFGYQGIMALIGMKKIGIVGAGNIAKAHARALSTIKGAELSGVYDLHESVAQGFIKQYGGRVYSSIETLADASDGLIIASPNFCHKDHALQSLRAGQPILCEKPMAVSLKEAKEMVETAKQFQVQASMGFNYRYLSFVNILKNLIANGELGRILTVRTHFKKNSALRRKTFSWRDSGESLRTSGALGDLGIHLIDMLWYLFGSEMKKESLNTKMLTRVKEKEEKKVQVDDHTEIFGQMENQVFFHLVTSKSTQPEECGFSVEVVGHDKVFKYHTNMKNEYEISDGLCVERHQMPQTMLTDPPNEFYGWSDTFRDQLMHWVTDPYPTHMKVADFEDGYRAQAALNTCFEREEAVVSAQAYMINQGVQVKADSVEKHLANEKLVTFLEQDIGLEKILFHYKQNKEKKIPFLPVDKLISEDEIDDIMLVLKEVLSSGRFTSGPYIPTFEKSIAEYLGKKYVIATSSGTDALMISLISAGVHPGDEVILPANSFAATENAVLAIGAVPVYADIDPETYCLAPSEIEKHITDKTVCILPVHLYGKQADMKAISAIAKQHGLKIIEDGCQAIGSSGLGAYGDGLVLSFNPYKNLGVCGKAGAIATNDEALAEKCMEISYHGFEAGKKNVKRSDYGFNSKIDNLQAAIGLERMKYLGLQNFKRFYLAKRYIDQLQTLEDEGYMKLPKLTDDHVWHLFPIRVLKGERDELAAKLLEMGIETDVYYPILSHQHQTNLVSQKYRQTTLPHTEKAAQQLLHLPLYPGMPLQDQEKVIEGVHHVIKSSIMSEEKRQLILQVMKEMEYTPSSAARTLRSHQTKTIAVSVPAVDHPFFAQLIKGISKEALDQGYKAIVLQTFYQEALELEGLHLLKRREVDGIILGALENTWEKIEPFLTNGPIVMANEYHQTANIPIIGYDEREAAYKAVDYLIRSGRKSIGFCFDTESSEAQKQRKQGYLDALSAHGLPLQNDWLFGEAFTIEDGFRLMEVIHHMTDAPDAIFTGNDQVAAGLIKQAISYGYQIPEDLAVIGYDNQDICEVTAPTITTIDIPIVELGQRSVQQMIALLQDQKPLQREHIQLPTRLVTRESTMNIEQFTAALEEKGITLSPVQLEQFETYFRMLVEWNEKMNLTSITEKEEVYLKHFYDSISAAFFIDFHKVTTICDIGAGAGFPSIPLKICFPHLHVTIVDSLQKRITFLNELAKGLNLQDTTFYHDRAETFGQRKEKRESYDLVTARAVARLSVLSELCLPLVKKEGLFVALKASAADEEMQAGKKAVTVLGGEVVEKHSFVLPLEESERNIIVIEKKKQTPKKYPRKPGTPNKSPIEGMLPILFFLLALTVFKLKGVLAACFTLIVSFVTAVFFFHMPVEKALSAVLLGISNGLWPIGYIVIMAVWLYKIAVKSGKFDVIRSSIAGISQDQRLQLLLIGFSFNAFLEGAAGFGVPIAISAALLTELGFKPLKAAMLCLIANAASGAFGAVGIPVITGAQMGNMTPLALSQTLVYTIPFISFCIPFLLILIVDGFKGIKETLPALLVVSGTYTILQAVTMVTMGPELANIISALASMGILALFLRKWQPKNIYREEGAPDIEQKQTYRGVEILKAWSPFYILTAVITVWSLPAFKALFAVGGPLNWTTILVKMPFLHQQIVKLPPIAQTETPIDAIFKIDVISATGTAILIAVMLTGLFSRHITLTEGASCLKAAVKELWLPVLTICFVMGFANLANFAGLSSAIGLALAKTGDLFPLVSPVLGWIGVFITGSVVSNNALFGNLQAVTASQIGSQAGLLIGANTTGGVMAKLISPQSIAIATAAVGETGKESELFKKTVKYSFILLGIVCIWTFILAQFMTNEKVNKVALIGAGFVGSSYAFTLINQAITDELVVIDLNQDKAMGDVMDLNHGKAFAPHPVNTWYGDYEDCKDADIVCICAGANQKPGETRLDLVEKNLNIFKGIVDNVMKSGFDGIFLVATNPVDILTYATWKFSGLPKERVIGSGTTLDTARFRYMLSEYFEAAAHNVHAYIIGEHGDTELAVWSHANIGSVPITELMKRNDQYKQEDLDEIMENVRHAAYQIIEKKGATYYGVAMSLARITRAILHNENSILTVSTYLDGEYGAEDVYIGVPALVNRNGATEVMELALNDTEKEKFAHSVNVLKEILAPHFMWKKSLYIGMTALLVFLLAACGAQTDSNASAAQQVNKTIIGIDPGSGIMALTDQAKKDYGLEDWTVVSASSAAMTATLKKSYDRKKPIIITGWNPHWMFSRYDLKYLDDPKKSYGEAEEIHTISRKGFAKDQPEAAKMLSQFKWSQDDMGEVMIDIQDGVKPKDAAIKYVKKHKDQVAKWTKGVKKSNGGKVNLAYVAWDSEIASTNVAAEVLRELGFNVTLTQVEAGPMWTAIATGSADASLSAWLPNTHKTYAAKFKGKYDDLGTSMKGLRMGLVVPKYMKNVNSIEDLKKMSDLPRIPFADYIDQFVDWLTLTFGGFFDGITNGLAGTVNGIVAALGVIPSIILTLIFAGIAWWISTRGVALFTLIGFLLIDYLGYWHPMLQTLALVLTAVVISIVIGVPIGIWASQKETVRKIVTPILDLMQTMPAFVYLLPAIFFFNIGVVPGVVASVIFSMPPTIRMTILGIKQVPADLIEATEAFGSTTFQRLFKVQLPLATKTILAGINQSIMLALSMVVIAAMVGAPGLGSEVYSAVTQLKTGIGFEAGIAIVIVAITLDRITQNIKTMLENGKTKREILKETGATVGVNRANFDVYDGEIFVIMGLSGSGKSTLVRMLNRLIEPTSGEIYIDGDMITNMSKDQLREVRRKKISMVFQNFALFPHRTILENTEYGLELQGVDKEERRPKALESLKLVGLEGFEEQYPNQLSGGMQQRVGLARALANDPDILLMDEAFSALDPLIRKDMQDELLELHTSVGKTIIFITHDLDEALRIGDRIVLMKDGNIVQIGTPEEILMNPSNEYVERFVEDVDLSKVLTAGHIMKRAETVQIDKGARVALTLMKNLGISSIYAVDKKKHLLGVISAQAAKKAAETGASLETVLDKEFTTVLESTYLTEIFDAVSDANIPIAVVDEKNRMKGIVVRGALIGALSGNDEYINMSSNKLETQEPSAQEVEMSYKEINVTQTRAEQEAWKNVLKKPLPERDGYKDEHTLSLPRLAARVLGTPHDATDYFIYLHELYETEGMHILSETLNRHIEPEHFQALQRIHLINQEEKGLSVNRFVAFLDGEQLIVRHPNPVMNRHIRLSLIKVFEHFKQLHEGGFQHPDFRRVLLDVVKFSNNHLGPWLKEVNIEEKMPAVIWYGEANKSQLYFLYYVMLIGCDVMLFHPEGEDSFRELDPEEKLTFIDQYPGTSKLEPFPTEKPERKSTVAYRSTRELEEVLHTEDSMLYKPWQFRDHTPHSITLKTTYDELFLIAKERSFIRPNFKADRDTIQIPNLFAKMMGVTRDKREYWDRIHTLMEGKETKTIRHFPFTKEVTSNYQFHYQHALSATGEIDPGLLMKSNVWQFSHLYEGAQRAIAEAISRICQHPKLLKEGNETELDVRIYLFKQVLHLSQDLIELIQTFDYAQTVPKVILYHTEYNGELTRSDAAALIFLNEMGVDLFVYHPAGYQCIERYIDDQLFDTHWLDEMVMNQEFKEPSIVRKLFQSIKNRMWAEVLTDPVSWGLIGTLVVLEGLLSADNALVLAVMVKHLPEKQRKKALTYGLIGAYFFRFLFIGVGMLLIKFWWIKVLGAAYLAWLVIKHFWLGDGDDEAKELKKEGWLIRVFGIFWATVISVEIMDLAFSVDSILAAFAVSEEVWILLLGGMLGILMMRTVAQLFLVLIDRIPELENTAFILIGIIAIKMGLSAAHIEIPHLVFFAIIILAFIGTFIVHKINKKKHVTNEAAASKEEMAIQLSKGQRVDLTKTNPGLTKVMIGLGWDTNKYSGGAEFDLDASAFLVDANNRCQQDTDFVFYNNLQHPSGSVTHTGDNRTGEGDGDDEQILVDFSKIPANIDRIGITVTIHDAETRSQNFGQVSNAFVRVVNEEGGEELIRFDLGEDFSIETAVVVCELYRHGSDWKFNAIGSGFSGGLAALCQNYGLEVMGISLAKGQKIDLTKTNPGLTKVVVGLGWDVNKYDGGHDFDLDASVFLLDAAGKASSPSDFVFYNQTTGGGGSVVHTGDNRTGEGDGDDEQVNVDLAAVPASIEKISFVITIHDAEARSQNFGQVSNAYVRILNAASNEELIRYDLAEDFSIETAIIVGELYRHGGEWKFSAVGSGYQGGLARIATDFGLDIGAITLEKGQRIDLTKGKAGLTNILVGLGWDPVSQGGGFLGKLFGGGGADVDCDASVLMLKNDKFTENKDLIYFGNLKSKCGSVEHTGDNLTGEGDGDDEQVLVNLSKVPGNVNKLVFVVNIYDALRRNQHFGMIQNAYIRIVDRSNNQELVKYNLKDDYAGKTSLIVGELYRQENEWKFAALGNGTNDAKLADITRNYIMGEGAIAIIRLSGPDAVQIADRMYKGPKEKKLVSVDSHTIHYGHIVDSSTEQVIEEVMVSVLRAPKTFTREDVIEINCHGGIVTVNKVLQLALREGARLAEPGEFTKRAFLNGRIDLSQAEAVMDLIRAKTDRAMNVAITQMEGRLSGLIKRLRGEILETLAHVEVNIDYPEYDDVEEMTHRVLVEKATSVKKEIESLLTTSQQGKILREGLSTVIIGRPNVGKSSLLNSLVQETKAIVTDIPGTTRDVIEEYVNVRGVPLRLVDTAGIRETEDIVERIGVERSRQVLKEADLILLVLNYSEELSEEDIKLFEAVSGMDIIVIVNKTDLEPKLDIEKVKQLAKDRPVVTTSLLQEKGIDELEIAIQSLFFTGSIESGDLTYVSNTRHIALLQAAKQSIEDALEGIEMDVPIDIVQIDLTRCWEQLGEIIGDAVHESLIDQLFSQFCLGKMPSLHILDQVAIPKGQSAQETLIHTTQLAQLAETLGYERYWFAEHHSTRGLASTAPEILMAHIAAHTSTLRTGSGGILLPQYSPFKVAEVTRQLEALYPGRIEIGVGKSPGGIERTRLALTDGVHKDLSQFDRQLKDLLFYLSDSLPSGHPHAGVKAAPLVDAHPPVWLLGLGENSAMQAAELGINYIFGHFIHPARGKQAFETYRSHFSPSVFSRQPQSMFAVFVICGETDEEADRIASSTDLWLLRVEKGLDSRVPSIEEASAYHYTTQEKKKVLQNRQRMIVGSKKTVKEQLQPLMDRYQTDDIMILNNSFDPIEKQRSYKRIAELFMYQDLKGKTAIVTGSSKGIGQAIALRFGQEEMNVVVNYKGDEDGAEETVQAIQKHGGGAVKVHADVSKEEGIQAIMDTALEHFGTVDVFVNNSGFNGEEALPHEMTLEQWQNVIDVNITGAFLGAKAALAYMMEHDIKGSILNISSVHQEIPRPFNVHYSTSKGGMNMMTKTLALDYAEAGIRINAIAPGTMATESNDDLQDEQKKQKQLEKIPMAVVRATSSDIDLMARLLRAEAEGEGKQGMLLVGNVGINRLRANCSDFKGLRTIPQMIYQEHAFEAVTHGYFYQRARETEKTLARRNINGERFWPAKFSLWYFKPPGNCPATWYNQPFVARYKSHCFYQPTAETCENVYNTFMFKKKLSLFLLILCVTVVAAACSGGKDKTAAKENDTKSLDAAEVKVESAEYTLPPQYDTSVQDDQYVLKVNVSVKNISKEPLNVDKSNFTLYQDDAQVSTISPDDYNEVLSSSSLNADKVTKGGLFFVVDKDKDYQLVYTEPGSGSKKDKTLEFDIKGKDLMKKADTLQASAKALSSYIDVMIFGKKNDDFEKLTGDNKSTVVNEFDKSFKQGYITSSGISSSSAKDENLDKLLKAVKETLAEKSKVSTKTKAISGDMWKTVFLKEMTDALRDRKTLLLTVLIPLLTMLGLVFFYESMIADPGDKYTVAINEQLPAEMNQMIKEVKNLNLETFDDPQQAVKDGEANAYLEMPKEAGDMLKHQKPFAIKIHGYTTDDDSVITVQMLQSMLEQYQNQVVEKRLAADQIDTSVIHPFEVQSVDVEEENGVTAMLLSILLPMILVTSVISGALPAALDIVAGEKDRKSIEALFLTPASRLQILIGKWLAVSMFGILSGIVAIGMLLLSTLLFTEKLKQALNFGDQMWSIIGVMFAALIIFSFMVSMIELLLSVISGSVKEAQSYMSMIITLGVLPMFFTMRAGATQLDTYYFAVPFLNIHALCKQLMFGIIDPVAVTLTLGSSALAVVILFVIVRSLFMKEKWMLAKMEAVDIVFVTQSAEDAYEKVKQGDIDLLFADIEMPGMSGYELADLIHSHALNVDVVFVTGNSGYAVHAFDLNVHDYIMKPYQADRIAKCLERYMSTKQEKSIHGRLLIKQQSDIHVLQKKDVIFVERTGRSTTIVTTTGEIQTYQTLNELKGDLAEKDFIRSHRSFIINIHYIKNFSAYAKNSFIVSFEGTDKKAMMTKQQLEFFKKYYFVILGAFILITCAGFLLFLTNGLSCLLALTIMLTVDILSLKVMQTENQLSGRLQELINAEARTNELLLELRSKHHETARHLNAFSASNNEHEIKDLIQQYVKHFPWMKGENAYLASTLHPFLERAEKESIALSLDLQAPFSSLPFSKADQVSFTGNLLDNALDAAIEAKKEGSISVTTSIRSGLFLIHCENSTKGMEKHVLDHLFKTFGRSTKGGDHQGMGTYIIHQLVEKADGTLDFTYRSPNLRLVIKIPLLFPNLSEDAGRELVETALDQGVNFLDSAFIYGLGRSEELIGEIIAKRGGREKLVLATKGAHKEVNGQIELDNSRDFLREQVENSLKRLQTDYIDLYYMHFPDGRTPLEEVAGTLKELKDEGKIKAIGASNLDFEQLQAFNREGYLDVLQSEYSLLKRQAEHDLLPYCVEHGISFIPYFPLASGLLTGKFTKDATFDDIRAKDPLFQGDAFLSNLEKVDKLKAIAQSKNAETAHVALAWLLAQDGIDAIIPGAKRADQVLQNLKTNDVQLTEEEINQIDKIFSMGKIKRNALCPCGSGKKYKHCCGQKSGEQTSELVFKEAVQVQKDLMNYAFSKHQRAINQFINEFSFLADMDKETQQISVFHLSVWGIFFRPLTDQKTIFQEFLTKKAEDITRPKTRQVVQSWTDMEPSLLLLNEKTDESLYFENMVTAEKVEVDVKPDQTVLPEKGSLVLGFPVQFEEKAEFFIQYTMFAKEFTDTLLLQVRQLVDAYEANGGARSTFMRESFPDVLKCMFAKQEVEESETPAQADRMDWASDVQLETAKLIEDGMKEHGDQSLTDGALTVWKAYCDQKSPVIRKAASFAAGIEYYIHSLASDAPLSQAQVAKKYGISASTVSSRFKDIEKAVKEEQEATVMRFFIADDDRAIRSILGQIIEDEDLGEVVDEAGDGVGLEAHSLNLKKVDILLIDLLMPARDGIQTIRHIHPEFKGKVIMISQVEAKEMMAEAYELGIEYYIHKPVNRIEIVSVIRKVMERIKLEKSIYDIQASLRHVLAGAGAKRRTMKEAGEFLLSELGIVGENGSKDLLEILLYLHETQSANSHEVNFPPLKQLFIKTAERKLDHGATDVEVMREVKAAEQRIRRAIHHSLNHFASLGLTDFSNPKFEHYASKFFDFTDVSQRMKEMQKTSSPAGSTGRVNTKKFVQIFYFEAKQLFEEMSMKEITAVGRTIEEAVDSGLKQIQLLQEEVEITIVDEGNKGFLGLFGKRQAVVKLVEKINALKLATQYLDKIVKSIDPKAKIISKQEPKKISFHIDGDKTSLMIGKRGQTLYSLETLVQLVFNRYSDQYHHITIDIGDYRKKRQEALEQYAVKTANRVLKTKRKVHLEPMPSNERKIVHDAIAAFSKELATASEDTGSKRHVVVLYKKMMVIVPLAGELKFYPVNETFRISFGAPAFFFCLLLLRTSRPLLPGFLTGAAIVLFRVGLDLIQQNADLMTSLYQQFPSFFFYFTYAFLFFAVRTGRFKQRSIFIGIIGLMIELVADFVELFVQFLVFDTTMTLSKLSDMFLIAFAHSFVVISFFNMMKLYEAQSREKQIMKQNEHMMMVISNLYEETVHLKKTLKHTEHITQESYRLYRLLHEHEAKVSQELLKLAGEIHEVKKDNQRIYAGLSKLISKENMQDYMKAEELIQIVIRIQEKYALSLGKNISFTSDIRGIHHDYHVFIFLSLINNLMANAVEAIKDTGMISLELKGSHDKIEIRIEDDGPGIPKKMREIVFDPGYTSKFDAFGTPSTGIGLSYVRELVQELGGHIQIEAKEKGTAFLLVLPIQNLIQRGISNNTQHACQSSVDQWAEEIRPYYKNGQNAGYIPALGKVNSSQLGISVIGPDGSSVRYGDWDVPFTLQSISKVISFIAACLGRGVPYVLDRVDVEPTGDAFNSIYRLEMHKPGKPFNPMINAGAITVSSILPGKTSTEKLAYIFDLIENLIGKRPSVNEEVYQSEWATAHRNRALAYYLKETNYLESDVEDTLEVYLKQCSIEVTTEDIALIGLIISSDGYHPFKQVQVIPKDIARLTKALMLTCGMYNASGNFAAFVGVPAKSGVSGGIMACVPPSARREFPFQTGCGIGIYGPAIDDCGNSITGVMMLKKLAKEWDLSIFMIKEMLRVLKEGRKEKEGISPFQAFAISMAARVGTGNITGIAIAIAIGGPGAIFWMWIVAIIGSASSFVESTLAQVYKVKDKTGFRGGPAYYMEKGLNKRWMGILFAILITISFGIVFNAVQSNTITVAFKNSFGLDRLTVGIVMAVIFAAIIFKGIQAIAKASEYIVVVLAVAYIGIAFFVIVTNITELPGVISTIVKHAFGFEQFAGGTLGGALLQGIKRGLFSNEAGMGSAPNAAATAVTSHPVKQGLIQAFGVLTDTLIICTSTAFLVLFSDAYKTTNLQGIELTQASLSQHIGPWASGFLAIMIFLFAFSTLIGNYYYGETNIEFLGANKIWLNIYRIAVIGMVLFGAVATVPLVWGLADLFMGLMVIVNLIAITMLSKVAFAALKDYTRQKKEGKDPVFYKNAVPNNEKIECWMEQIEFQSIQTNGVTLHTAMAGPENGPLLVLLHGFPEFWYGWKNQIIPLAEAGYRVVVPDQRGYHLSDKPEGVESYVLDQLRDDIVGLIKTLSNQKAIVGGHDWGGAVAWHLASTRSQYVEKLIIVNMPHPRVMMRVLPFYPPQWKKSSYIAFFQLPNVPEAALQENHFQKLDEAIGLTARPHLFTKEDVSSYKLAWTQLGALTSMLNWYRAIKKGGFLVPVRMIWGMEDKFLSRKLAKETIKICPNGQLIFVDDASHWINHEKPDVVNKLILEFLMERSSQIEAVTGGGVSYTFEEYAKRIDQLAHYLHQKGIRKGDRVCFICQNHHHFSTIMLAAIKAGAVAVPLSWQLTSFELEGILKKAEPKALFFDREFRDIIAAVDVSLDNCLMVESGVNAKTTQLFEDILASNDGSDLAEEVSEEDLAMILFTSGTTGNPKGCMVGHGRIYQFLTRRGNRGFDLKGKRYLASHPLYHMSSINHLIAAAIEGYTLVFLHDATPKRILETIEKERITFMMAFPSAYTYMLEEMKRGSYDLSSFEIAISGGTKVPVRLIKDYKEAGIQMMHGYGSTEAWVVSAWHPAMGEDKMGSAGKVDPDVEVKIVHPETEETLPAGEIGEVVMRSPFYFLGYYHQPDATAKVLKDGWFHMGDAGYLDEDGFLFITGRYKDVILYGGDNIYPDQVEEVIEKIPGVIESAVIGVPDELYGEVPSAYIVKDESADFCEEDVVNYCQERLADYKVPSIHFISELPKNKLGKIMKKDLRELVVNALLDHALTKYLKATKQLDEENIPKNVTNVKGFILRIIYRHQSCTVKNILQEVSLSPSATTTALNHLEDEGLIIRSRNNNDRRTVWIELSELGEQIAKQMIDNRQLLVNQLFNHLSEEDKKTFFELIEKMMDLENQLVQMLAEANQTNQLFELALITGGKGAYFPLHCHEHLFETIFVLEGKLEVMLDGKKYMVTAFDYIHIPPKTIHGYRMHSHKTRFISYTLGGKMKDVYQQIGKRLFQNESSMMNHAFDAASFQQAEKESDIILMHGIRELSNTTRPSVSQLPHEIKSYVLEAGEGKQYIIDGQIHELIATVETTGGGFSHFVVEGAKEKYFPPHYHQVHTEALYCVEGKMNIHLNGEDICLMPGDFAYIPPDTIHSYEFMSHSNKILVLLLPGEIEQVYEQFEESPRQSICPYFIQMKRKIIVIIAFFLALTTALPFETDVIIVYKNQKGKQTAIDESEKVNAQYIHLPAVAVTADEQAVTSLKKDPNIAYVSKNVKVKLAISTVKKTAAATNQDALVQKSYNLQKLNIKQAIKEGVTGKNVKVAVLDTGIFSHEDLKVAGGKSFVNYTSSYKDDEGHGTHVAGTIGALNNDYGTVGVASGVKLYAVKVLDKKGEGDLYSLLRGIDWAITNKMDIINLSLGFEDNIPILRSAVDEAYKKGLLVVAASGNDGKKNHISYPAAYNSVIAVSATTDKDKLSSISNTGKGIEFSAPGENVISTYLKNEYWYATGTSQAAPHVTGMLALLKQLHPKKTNAQLRTLLRSYTVDLGAKGKDPQFGYGRVQYVPQSNFLKAATSAVKTAETSKKQADVNQAKTRIGRLTASKQKTALTERVKKVQAAIDIRSARAKVKTAEKNKTQGAIKSAQTAIKKLKGKEKTSLQNRLDKVKKQVAYQKKVTDAKQKVKKAEAKRTKKTKAAAQSAVKQLKASKTKTNLQKRLNRIKSKKNRFLLAALLGSLTALAPLAMDMYLPALPHIARDFEASTALSQLSLMACLIGLALGQLIAGPISDTIGRRKPLMIGLIIFIAASLLCTVVTSIWMFILLRLIQGLAGSAGIVIARAIVRDHYEGSEMTKFFALLMLVNGVAPAAAPIAGGQILRFTTWQGVFVLLGILGALMLLRSIFSLQESLPADRRQTGGFQQIAGAMKILASDRLFVGYALSQGLVFAAMFAYISGSPFVLQDIFNLSPQGFSAAFAVNSLGIITAGQVFARVAAKIGEEKVLRIGLLTAAVGGVTLFFMISIDAGLYGILIPLFFVVSSVGIVGTSAPSLAMQHHGAHAGSAAALIGVAQMLLGACMTPLVGLGSQTAFPMGLIIMLCALCCYFFFVARAKKLILDGALATELERKGCNLNDSLWSAKILIEQPQLIQQVHLDYFQAGADCATTASYQTTIEGFAEKGYTKEEALELMKRSVTLAKEARDLFWQDEARREGRTKPFVAGSVGPFGAYLSDGSEYKGNYGLSEQALIDFHRPRIQALVKAGADILACETIPCLIEATAIAKLLREFSGVSAWITFSAKDGLHISEGDSIRECVQALEPYEQIAAVGVNCTPPQFITSLIQEMKKGTSKPIVVYPNSGEVYDPEEKVWSGDTPHLTFGECAYQWYKDGAHIIGGCCRTTPEDINDILKRTTSMANLTGENYGVAIIIVTLLIRLLILPLMIKQLRSTKAMQALQPELKKLREKYSSKDQKTQQQLQQETMALFQKNGVNPLAGCFPILIQMPILIGFYHAIMRTAEIKKHTFLWFDLGSPDPLFLLPIIAGVATFIQQKLMMAGNPSDNPQMAIMLWVMPIMIVVFAISFPAALSLYWVVGNIFMIIQTLVIKTPQVKVDTKIMFAFVLSLLLVFPTFAHAEETGAAPASVQVTSVTAADGGMVNYGSGSKYRVGYPATFKGTLKDTSGNLMPNQPIQLYFEAAIKSYAQTATGTTDEYGQFSLTIQVPAGAGYRSYNNAWSTHYYDIVPVTFTSNNIKLSSNVTSVYHLAYTSRYMAIILCTAALSVNEAIGLKNGEVISGTLQNEKEESWYQITPSAQEVAKHTHMQISVKSKQVLSVSVYPSKDRAMKDDTYSRYRVDTASGETEINFPHAWSGPYYVKVLYLGSEEDSRDEEEDAAYTIGYKGANLPPSEPVFPEEDEPEIIIIEKKYGREILQSIRTIEDKRFNETAEGRKLSRLLQKTKPFLKSKLIKHHKEQQKVYNHLLTLKTLLSDVEKNGAFSGHIVTEKEQQAIRSLFDMLKEASPAYLKKELEAVSQKIGIDQLEGKSAGYVLEKQKLVKEEKVKTNKIIFKLKDGQTLQSAKKKMKSYGIQENRVTSQSVSPLFKGMYVYDVPAGQESAGKTLKAGKAAKSTARKLSSMPNVEFAEPVQTYRALSNDAQYDYQWPLKNSAQNSGKKGADVKFEQMNTLIGTSKMKQTLIAVVDTGVDSRLTDLSGTVRTDLGANLIGRNKDAIDDNGHGTHVAGIIAAKSDNHYSMAGLNQHTGIIPVKVLDAYGFGDTEHIALGIKHAVDKGAKVINMSLGGYYSRVIEYAMNYAAQRNVLVVVASGNDGVPEMGYPATSKYAMAVGASNRMDIAAEFSSYGKGLSMSAPGSDIPSLMPDGNVSYLSGTSMATPYVAAAAGLLLSKNPSLKPNQVRNLLQNTADDISFKSIDGKDDVFYDENEEPIVDPKIPGVDWMTGHGRLNAFAALSAVELNASVSKVEDQHQKVTGKAKAGAAISVYRGKTLLGKGTAGKKGTFSVKIKHQNKNKVLHIKISKGKAATTLKTVVKKGKAPAKPKVSKVTVKSKAVKGTAGAGLTIKVKNKSKKVIKTVKTNSKGAFTAQIKPQKAKTVLYVTASDVRKRESKAVKVVVKKMRYSTLAPFPKDFFWGGSTSAYQVEGAWNEDGKGPSVIDMRASYPEGTTDFKVASDHYHRYKEDVKMFAEMGLKAYRFSIAWTRIIPDGDGEINQKGIEFYHSLIDELRSYDIEPIVTMYHFDLPHALQVKGGWSNRATVDAFERYAEVLFKEYGQKVKYWLTINEQNMMILHGSALGTLDPNLENKKELYQQNHHMLVAQAKAMTLCHQMLPEAKIGPAPNIALIYPASPKPEDVLAAANYNAIRNWLYLDMAVFGRYNNLAWAYMKEKDILPVIEEGDMDILKSAKPDFIAFNYYTSQTVEASKGDGNDEFARGGDQKSGEDGVYKGGNNPFLSKNAFGWEIDPVGFRSTMREIYDRYQLPLIITENGLGAFDKLEDGSIQDDYRIDYLEKHIEQIKWAITDGVEVFGYCPWSAIDLISTHQGCSKRYGFIYVNRDEFDLKDLKRIRKKSSYWYETLIQQNGDNIMVGLGSIIGSGWLFGAWRAAQIAGPAAILSWLIGMVVILFIALSYSELGSMFPEAGGMVKYTQYSHGSFIGFIAAWANWIAIVSVIPVEAVASVQYMSSWPWEWAKWTTHLVTKGVLTTEGLMVASVLLVIYFLLNYWTVGLFSKANTFITVFKIVIPGLTIGALLFVGFHSENFTSGTSIAPNGWASVLTAVATSGIVFAFNGFQSPINMAGEAKNPGRSIPIAIVGSIFIATVIYVLLQIAFIGAVDPSMIVNGWGHLNFNSPFADLAIALGINWLVLILYADAFVSPSGTGITYTATTSRMIYGMEKNKYMPSVLGRLHPIYGVPRPAMFFNLAVSFIFLFLFRGWGVLAEIISVATLISYLTGPVTVMTLRKTGTDLYRPLRVKGLSIIAPLGFVFASLTLYWARWPLTGQVLFIILIGLPIYFYYQAKAKWKGFGRNFKAGAWMVVYLLVMMTISCLGSDKFGGYNVIHYGWDMALITVVALLFYMWALKSGYETEFLEDAKKINDELRASMEKQYRVLLYYQYVPIEDPETFTAEHLAFCKELGLLGRILVSAEGLNGTVSGTIEQTDKYMQALKEDPRFASMPIKIDEADGHAFKKMHVRHRNELVNLSLEDDVNPLELTGKHLSPVEFYEQMQSPDTVVIDARNDYEFDVGHFRGAVRPDIETFRELPEWIRDNKEILEGKKILTYCTGGVRCEKFSGWLKREGFEDVSQLDGGIVTYGKDPEVQGKLWDGQCYVFDNRLTVPVNQTEHVVVGKDFFTGEPCERYVNCANPACNRKMIATEESEHKYMRSCSHECRTSERNLYVKQHNLSEEEVQERLAVIEKEQAISQGEQIVLKAIQDLIMHREKRRNDPTDDTLKQEWTLTQLHILSMIQANPNSNNTFLSQQLKLSKPAITKAVKKLIEKGMVDYCHRQGDKKSVYYSLTEEGQQLAALHDELHDKAVTSYLEFLHQFHEDELQVIERFLKAWKEKIMNWRVYLLAVSTFAVGLVELVVGGILPSLAEDLNVSLATAGQLITVFAIVYAISAPVLLTATAKIERKRLYLIALLVFTLGNVFTYFSSTFALVMISRVLIAMSTALVVVLSLTITAKLVEPAHRAKALGLIFIGISSSLVLGVPIGIFITESFGWRVMFLGISILSAISMVLIYFLLEKMPVEKVTPLREQIRSLGHPKIFSAHLISLFMLAGHYMLYSYFTPFLMEVLHMTPFWISICYLIFGLASIGGNGFGGWLSDRLGSGKAILLVTIAFAVVMFTIPYTAGVFALFMVMVVLWGALSWALTPALQSYLIQTDPVTSDIQQSLNTSALQIGISIGSAVGGVMFTMTGSSVDLAKFGAVFVLIAFSCAVISLKRPPLYMDRQHMDFAFLITLFIIGCIGSFLSGMVGIGGSVINYPMLLYIPPLLGVMALSAHEVSGIGAIQVLFSTLGGVLAYRKSGYLHRSLILYMGSSILAGSLLGSYVSHFMQEKGMNLVYGLLAIVAVILMLIPKKGQRADAEGEVTFHKGLASGIAFVIGSVSGVLGAGGAFILVPVMLSILKIPVRMTIASSLAITFLSAIGASTGKVLTGQVMLLPAIVLMAASLAAAPLGAKVGQKINAVYLQWALAVMITATAVKIWLDILMTSDEILDVTGLACPMPIIRTKKKMNDLAEGQVLEIHATDKGAKADLAAWAKSSGHELITKTEEGHVLKFWMRKGMKFTIQKDRLVQSVQDVLKAVSSRTTIPILTGIKIVASDEGVSLTGSDSDISIESFIPQRDGDLEVITIDRPGSIVLQARFFSEIVKKLPMATVEIEVEQNHLTIIRSGSAEFNLNGLDAEEYPHLPQIEEHHAFQIPTDLLKNLIRQTVFAVSTSETRPILTGVNWKVEKGELICTATDSHRLALRKAKLDINEESSYNVVIPGKSLTELSKILDDGQDLVSIVITETQVLFKAQNVLFFSRLLDGNYPDTARLIPQESKTDVVVNTKEFLQAIDRASLLAREGRNNVVKLSADPEQSLEISSNSPEIGKVVETVQADDIKGEDLKISFSPKYMLDALKVLEGTDIHVSFTGAMRPFLLRTPNDDSILQLILPVRTYVKAMTAEQLTKKIINKEPIFLLDVRNESDVQDWKIEGKAVDYINVPYFELLDGVEDMVEKVPTDREVLVVCAKEGSSIMVAEMLSEAGRTVSYLQGGMKAWSEHVEPVKIGDLSGGGELYQFVRMGKGCLSYMIMSSGEAAVVDAARMTEVYIDFAKKHDVSVAHVLDTHLHADHISGGKKLADQTGAAYWLPPKDAEEVTFEYKHLEEGQRITIGTSSIDIHPLYSPGHTIGSTSFIVDNQFLLSGDILFVDSIGRPDLAGLAEDWVGDLRETLYDRYMALSKELIVLPAHFMVMEEVNEDGSVWKELGVLFEENHGLNIEDEDVFRQMVTKNLPAQPNAYQDIRYTNMGKLTPDDEEQREMEIGPNRCAIRMQQPTVILDAKGLACPMPIVKTKKQMNELLPGDVLEVQATDKGSAADLAAWSKSAGHEFLGTKVEGQVLHHLIRKGGAQPMISEISLNAFQQKVKEDQSLFILDVRELDEYEAGHIPGAVHIPLGEVEHRAEELSQDTLIYLICHSGRRSELAAQKLKEKGFQQLVNIVPGMNSWTGEIEMEEQKKRTTIVLFSGDYDKAMAAYIIANGAAAYDHEVTIFHTFWGLNALRKDEIVPMKKGFLEKMFGKMMPRGADRMGISKMNLAGMGPKMIKHVIKKHNAMTLPQLIDMAKEQEINLVACTMTMDLLGLQEKELLDDIQYAGVAAYLAEAEIGNVNLFIMMEQGKDCREVVTQLSASRNAIDRAMGVIVSTNLEQCVRESLEQGKDTEGLVKEAVELLVKSRMFKWFKPAPHIDRLDDAKTDETYKRLRLQVFLGIFIGYAGYYLLRKNFAFAIPYLQEEGFTKSELGFVLAAVSIAYGFSKFIMGMISDRCNPRYFLAAGLFLSALINILFVSFPWVTSSVWIMFLFMFLNGWFQGMGWPPCGRTMAHWFSVSERGTKMSIWNVAHNIGGGILAPLITLGIVLFATWKSIFFFPAIIAIIVSFVIILLVRDTPQSTGLPPIEEYRNDYPAQHYEDQEKELTVKEILFKYVLNNKFLWYIAIANVFVYFVRYGVVDWAPTYLTEAKGFSPEHSRWSYFLYEYAGIPGTLLCGWISDRFFRSRRAPAGVIFMVGVLIAVLVYWLNPAGNPMVDNIALISIGFLIYGPVMLIGLQAIDLAPKKAAGTAAGLTGFFGYIGGSAFANAMMGVVVDHYDWTGGFILLVGSCVLAIVFLAMTWNTGKRVEQAVPATISAHEHLLSPDRILTVAHRGASGYAPEHTLASYKLATKMNADYLELDLQMTKDGHLIVMHDETVDRTTNGTGWVKDLTLAEIKQLDAGTWFNEANPDRQNANYIGQRVLTLDEVLRYFGKRENYYIETKKPDLYPQMEEKLLAALKKHHLLGKHTRKGQVIIQSFSEDSLLKLQKLAPRLPKVQLLDRAQMTSITDDQLDFIKTYAVGVGPNFRALTPANVQQVRSHGLLLHPYTVNSEADMTRLLQYGVTGLFTNYPDVFQRVKASLDYDFEKMFDSSFWGQEVTEILFQGSFYPIFSFLFGYSFIKLIESTKAKGLNTNAIVVRRGFGLIVLGMLHLIFIWSGDILLYYGACTFFLMMFINSRIKTVFIWSGILLSLVIYPSLMFIYGNPDLLTNVYGTGTYGDIVLSRIIMAIVTLTMTPILSLLYAPIMIGPFALLGMAIGKKGHLTEEDRVWMIIIGLALKCATFIDAPWSEMVFTLGAYVLTIGYIQAFIVFYYSKAAQGLKRLLAGLGRLSLSNYLAQSIICTTIFYSYGLGLFGQLGSMFGLLLAVGLYTAQLFISYLYLKKWRRGPVEWLMGKWVYTWTTKGADETKRIAAALAKLVMPGDVLTLEGDLGAGKTTFSKGFAEGLGITRIVNSPTFTIIKEYTDGRLPLYHMDVYRMEDAEEDIGLEEYFEGEGVCLVEWAHLIEPQLPSSYLKIMLRTEREEERHLTFDAKGERYESLCKEMKEFDHTGVIGESITYLKKNHSVRAMPTVEALMKECGVAPSELSKIVVAKGPGSYTGVRIGVTIAKTLAWTLSIPISAVSSLEALAANGQYFDGYISPLFDARRGQVYTGLYTFEKGKIKEVEPDQNILLTDWLHELKQTGKPVLFLGQDVHLHEESIRSILGETAVLAEGTFHNPRPSVLAFLGANRPAEDVHQLVPNYIRLAEAEVKWLEGQKMTVADIPEVYTIEVHSFTAPWKKESFVYEILHNQYSHYFLIEEDQQPVGYCGVWIVMDDAQITNIAILPEHRGKGYGEALLRYVMKFCKEKKTDHLSLEVRVSNTPAQSLYEKLGFRPASIRKNYYTDNGEDALVMWVNINEMITLGQFLKLAEVIQSGGMAKWFLSEHEVFINQEPDNRRGRKLYPGDVVEIEGYGTFQVVNMSEQTDRFILGIETSCDETAASIVKNGKEIVANVVASQIDSHKRFGGVVPEIASRHHVEQVTIVLEEVMTQAGMSFKDLDAIAVTEGPGLVGALLIGVNAAKTLSFAHQIPLVGVHHIAGHIYANQLVDELEFPCLALVVSGGHTELVLMKEHGSFEVIGETLDDAAGEAYDKVARTMGLPYPGGPHIDRLAHEGEPTIKLPRAWLEEGSYHFSFSGLKSAVINTLHNASQKGETIAPENLAASFQASVVEVLVGKTLKAAEAYGVKQVVLAGGVAANKGLREALTSAFTKLPDVKVIIPPLSLCTDNAAMIAAAGTVAFEKGSRGDMAMNGQPGLPLVSYKMSQFSHFNEQGRAKMVDISDKSSTVRTAVAVSSVRMIKEVFHKIQQREIGKGDVLSVAQVAGIMAAKQTSTIIPMCHPLALKGVDISFDWEEDGNAHILNIQVQVKTKGSTGVEMEALTSASVCALTVYDMCKAIDKGMIIGPTYLIEKTGGKNGDFHRAMNIDQSKIPQATAKRLPLYYRFLKNLHASGKQRVSSAELSDAVKVDSATIRRDFSYFGALGKKGYGYNVDYLLTFFRKTLDQDEMTNVMLIGVGNLGTAFLHYNFIKNNNTKISMAFDVNESKIGSEIGGVPVYDLDKLEEHVQDIPVAILTVPAVAAQSITDRLIALGIKGILNFTPARLNVPEHIRIHHIDLAVELQSLVYFLKHYSVTQEPIGPGSLILIAIVALIIFGPKKLPELGRAAGDTLREFKNATKGLADDQEEMNVKDMPLMEHIVELRKRLVIIAMFFVAFMVAGFFLAKPVIVYLQNTDEAATLTLNAFKLTDPLYVFMQFAFVIALVLTCPVILYQLWAFVSPGLYEKERKVTLAYIPIALLLFLSGVAFSYFILFPFVVDFMMRMSNDLNVEQVIGIHEYFTFLMQLTLPFGFLFQMPVVLMFLTRLGIITPMFLSKIRKYAYFVLLVIAALITPPELVSHLMVTLPMLVLYEVSIIISRVTYRKMQQTEMRNPVVWGIIYFAVGVAFTYMAIQNPGDMWSFYSILLMVFAAYNINIALKMFAFSVKLKKQQQMAKDIKFSEEARRAMLRGVDALADAVKVTLGPKGRNVVLEKKFGSPLITNDGVTIAKEIELEDAFENMGAKLVAEVASKTNDVAGDGTTTATVLAQAMIREGLKNVTAGANPVGVRKGIEEAVKVALEGLHEISKPIEGKESIAQVAAISAADEEVGSLIAEAMERVGNDGVITIEESKGFTTELEVVEGMQFDRGYASPYMVTDSDKMEAVLENPYILITDKKITNIQEILPVLEQVVQQGKPLLLIAEDVEGEALATLVVNKLRGTFNAVAVKAPGFGDRRKAMLEDISVLTGGELITEDLGLDLKSTEIGQLGRASKVVVTKENTTIVEGSGDSAQIAARVNQIRAQVEETTSEFDKEKLQERLAKLAGGVAVIKVGAATETELKERKLRIEDALNSTRAAVEEGIVSGGGTALVNVYNKVASIEADGDVQTGVNIVLRSLEEPIRQIAHNAGLEGSVIVERLKNEEIGVGFNAATNEWVNMIEKGIVDPTKVTRSALQNAASVAAMLLTTEAVVADKPEEGGSGGGMPDMGGMGGMGGMMMKKSTWWIITVIGVAVAAVLFFMMKPGQEAKAGKVKTNQDAKDELLVSFTDQKLNNTYYLHDRALHTEKLTAYPSIAYDSTKQVLYYTYTDEDTQVSIRELKVKSEEEKTLFTSDDSIDSMRLSGDGKKLFLRYNKDSGEQFYVASFDLKTHKMKELYPEKSKDDTVSSFAYDPTSNDLAIQHYSLKEDYQKTDEANEKGRDPEPTTMKITLQTGEKAKRIARISQTINDISFSPDHKKLIYTEVKVRKEKEISSIKMLDVETGKTTTLVKNSQDVHILSAAQPQFSTDGSSVYFLGVAKNAKELKDDTGRKAKVRTIFEYNMKKKAVEAAWEKDGGIINNFTVNRMNLEKFVDELPIPEVAEPVKKNPRQTYYEIAMEEVFLKVHRDLPPTKLWTYNGSLPGPTIKANRNEKVKVKWMNKLPLKHFLPVDHTIHPVHHDEPEVKTVVHLHGGVTPASSDGYPEAWFSRDFEATGPFFERETYVYPNHQQACTLWYHDHAMALTRLNVYAGLAGFYLISDAFEKSLELPKDDYDIPLMIMDRTFQEDGSLFYPSRPNNEDSDIPDPSIVPFFCGETILVNGKVWPYLEVEPRKYRFRILNASNTRTYELHLDNDATIMQIGSDGGFLPRPVRHQSFSIAPAERFDVIIDFSAYENKTITLKNTAGCGQDVNPETDANIMQFKVTRPLKPLPPLRPSRADRERTLTLTGTQDKYGRPILLLDNHFWNDPVTENPRLGSLEVWSIVNPTRGTHPIHLHLVQFRVLDRRPFDTEVYQSTGEIVYTGPNEAPPLHEQGYKDTIQAHAGEVIRIVARFVPYTGRYVWHCHILEHEDYDMMRPMDIIMSNMTNGLQKNLKTRHISMISIAGVIGAGLFVGSGAVIHSAGPGSILSYSFAGLLVIFIMRMLGEMACAYPTSGSFSQYASDAIGPWAGFTIGWLYWFFWVIVIAIEAIAGAAIIQYWYGDAPVWLTSLILTILLTLTNIFSVKSFGEFEYWFSLIKVVSIILFLLIGFAFIFGFGGHHTSGLANLTGNGGFLPNGFSSVLLGIVVVIFSFMGTEIVAIAAGESADPVKSVTTATRSVVWRIIVFYVGSIAVVVTLLPWNSASILTSPFVAVLEYIGVPSAAQVMNVIVLTAVLSCLNSGLYTTSRMLYSLAERGEAPKRFMKISKRGVPVAATVAGTFFSYIAVMMNYFYPETIFLFLVNASGAIALLVYLVIAVSQLRMRRKIEKENPEQLKIKMWLFPYLTYFTILVICAILTSMLFIESMRPQLILTSIITFSVLAAYFIFKPNKKVPANAALENKHVTLQTKILGLIIGLLLVVIALLTICFGFLQTSERQGQAEQLAVQTARTISYMPPIKASVAVSSKNEEQAVLEQMKEQVRAHAIFITNRKGKVLVHTNHEDVGKTEGRSTLLFGGTSISTDDSNGETVVRGSAPIMKETEGHEEIIGTVTVEFLKKEIDQATAHQLLKLSYIALLVLLPGIFGAIFLTKSIRKDTLGLEPHEIASLYREREAMLLAIKEGIIAFDQKGAITMMNTSAEHMLRVSSLPLHIDQVLPNAKLLFYLKAETIEPNIETVVNDKTYVLNVKKVMQDNRVFGGIVSFREKTELTKLLDTLTEVSQYSEDLRAQTHEFSNKLYAILGLLELNQVDEAIDLIKEEYHLQNRQHDLLMKQIRSPKIQAILLGKLGKASEKKVHFHIDENSSLEPLPAHLSLSHFITIIGNLVDNAFEAVLNKEKREVDLFITDIGFDIIIEVSDSGDGVNEEELSQIFTRGHSSKGEGRGYGLANVKEVLDELGGWIEVANQKEGGAIFTVYIPKGTKMERYNELRQGETGAWVSIIAYVILSAVKLIIGYVFHSEALSADGLNNTTDIIASLAVLIGLRISQKPPDEDHPYGHFRAENIASLVASFIMMLVGLQVLLSAGKSLFSSEHQTPDMIAAWTAAGSAVVMYGVYIYNRNLSKRINSQALHAAAADNKSDAYVSIGTFVGIMASQFQLAWIDTLAAFVIGLIICKTAWEIFRDASHSLTDGFHIKDMSKYKETIEATPGVGDLKDIKARYLGSTVHVDVVVEVEPNLNIAESHDIADEIERRMKQEHDILHSHVHMEPASEMAFEEPMHSDLQKIVDNINKVMVGKKDIAILSLVAILAKGHVLLEDVPGVGKTMMVRALAKSIGCEFKRIQFTPDLLPSDVTGVSIYNKKTNEFEFRQGPIMGQIILADEINRTSPKTQSALLEAMEEGSVTVDGETMPLADPFFVMATQNPVEYEGTYPLPEAQMDRFLFKLQMGYPTMLEELEVLNLQEKQSPIDTLQAVMTKEHIHALQQAVQTIHVDASIKEYIVEIAQATRKHPSVYLGVSPRGSIALMKAAQAYALLNQRDYVIPDDVQYLVPYTLPHRMILTSEATYEGKKAETLLRQMLEQIDVPVQKSMTQLTAIRIKTGDMFGFVEKEIIIPLEKKLLVYPKVLDIPVEPAESVSENGKAVHSWLNEPTHVTTGVREYQQGDRFAWVDWKTTARRGQLMTKEFEQNQAKDLVVFADFTDQAVYETVVSITASVLQTAVKKGVPSGLVPLGDQHAFRVDQGELHLQDMLYYLTRVQHQPSRALEYKPLAASEYQHSGKYVVTGQLQEELITVLLVKKAVDRLTTKEKQLADRLKASGIRITLLFEDRLHEHLRQSRFELFIYYAVAFLLLWEWLRPLQDFTETSHTSYFIIFIGLTCLFTFFRLKWYVTFPICAGLILLALYLIFYQSAPGYPSALFADIKDNITLMSMGMWSDMYPSFRTLLFYILLWLLVYLLHYWVVYQQRIFFFLLMTIVYVTILDTFTPYDATFAIVRIMVFGFCLLGLLYFDRLRSAEGVRVSQKARLKWFFPMLALVLLSASLGASLPKSDPKWPDPVPFFKAVTNQDGTAGQNKVGYSADDSALGGPFSEDRTPVFKWSGKEPSYFRVETKSIYTGKGWEDSNDTKPTRLKDDTVPNRWFTERVKTEEHETRIDIESDYRFNHAVYPIGTIMLTPMENIPLQIMGKTEKIVPSMQNPPKNLGNYQVSFLSPTFILEDLQRIKVTKKQVNQQVGREYLQLPSSLPERVKTLANSLTETKDNMYDKAKAIEDYLGSAKFSYETQNVAVPGRNEDYVDQFLFDTMIGYCDNFSTSMIVMLRSIGIPARWVKGYTSGQLYETQMDGNNVYEVTNNNAHSWVEVYFPNRGWVTFEPTKGFTNPETFTKEEENQSSSDASEEKQQDQPQQETEQPAQPKEQTAKAKPNMVHAGWVVGYAAGAIVLLGFISWMLYRFRTRWLPFFIVRKVKRLPEEEAFFYAYAALLKQLGRRGIEKKPGMTLREFASLIDDKDGDHHMSELTQLYERALYRREDSSALWQQSAKLWENLINRRMTNLVNEMILVLDFGSQYNQLITRRIREFGVYSELHPHTLTAEEIKKMAPKGIILSGGPNSVYDEGSFRCDEKIFDLGIPVLGICYGMQLMTHYLGGKVEAASQREYGKADIHINGTPALFKDLPTDQVVWMSHGDLVVEVPEGFTVDATSAHCPNSAMSLAEKNFYGVQFHPEVRHSEYGNDLLKNFVFGVCDCDGKWSMENFIEIEMQKIRETVGDKQVLCALSGGVDSSVVAVLIHKAIGDQLTCIFVDHGLLRKGEAEGVMKTFSEGFNMNVIKVDAKDRFLNKLKGVSDPEQKRKIIGNEFIYVFDDEADKLKGIDYLAQGTLYTDIIESGTATAQTIKSHHNVGGLPEDMQFELIEPLNTLFKDEVRALGSELGIPDDIVWRQPFPGPGLGIRVLGEISEEKLEIVRESDAILREEIANFGLERDIWQYFTVLPDIRSVGVMGDARTYDYTIGIRAVTSIDGMTSDWARIPWDVLEKISTRIVNEVKHINRVVYDITSKPPATIEWEMGIDAHKTIEDTKGEIQWYDNIFKEQTGIRWGISLKDDPAIVGSCGFLNLEKQHCRTEIGYELHHDHWRKGIMSEAIAAVLRYGFQEMNLNRIEAIIDPANTSSVQLLEKIKFVREGLLREYDLGQNGFDDVFMYSILKAKVVELGSFTAAAEALNMTQSAVSHAVANLESEWGVSLFIRDRKKGIMLTDIGQTLLPHIREVLNRVEKIQQEIALTKNIETGLIRIGTFASASACLLPKLLVSYQKKHPKIEFKFYEGTYEEILEWLDSGIIDVGFVVHADEAFDLLPLMKDEMVVAYHPNHRYEQQPIVDITDLAGEPFIMPTGMYQSHVEDIFSEAQMKPAVLFEVHDCTTIARMVGEGLGVTIGPELFLKTQQLVHIRQLNVSHHREVALACPSLSQASPAVKEFFHVAETVFMKQYFQFDELGTNYRREIIGGLTTFLSMAYILFVNPITLALVSVPDFPDKLRIDQGAVFTATALASAAGCFLMGLIARYPIAIAPGMGLNAFFAFSVVLGMGIKWEAALSGVFVSGLIFVALSLTGFREKIINAIPAELKLAVGAGIGLFITFVGLQGSGIIANNDNTLVSIGNIHSGPVLLTVFGIVVTVILMVLRVNSGVFIGMLVTAIAGMLFGLIPVPSQIVGSIPSLSPTFGQALIHLPEIFSIQMLIVILTFLFVGFFDTAGTLVAVATQAGLMKNNELPRAGRALLADSSSIVVGSVLGTSTTTSYVESSSGVAAGARSGFAAVVTGIFFLLAMFFSPLLSIVTPNVTAPALIIVGALMVAPLAKIAWDRFEIAVPAFLTMIMMPLTYSIATGIAVGFIFYPITMIFKGKAKEVHPIMYGLFVIFILYFAFLNGVGGAFKRYGSYGLAMLKSPSQAINQAETLRMKYAWISIVLFSVFFALGNYVQLKASKTRLLGFGIHYSFGDAFLRVAVFTLIVLTLMMLTVWLLGKYMLKGNISLKEVIMKFGAALVPVLVLSILWLVFAMLNIPYVTVILSVMMFVGLQLIAVVLFRSIQSEHDAVRDLMYAGWIFLLVELVIIALLWGIVGEYLIPSLVPVMRLILTMKGRRYAAAFAGTIEMLIYVIGLSIVLDNLDQIQNVIAYALGYGMGIIVGMKIEEKLALGYTTVNVITKELDVDLPRQLREKGYGVTSWVAGGLEGDRTALQILTPRKYELQLYETIKTLDSKAFIISYEPKSIHGGFWVKAVKKRRIKEKVLIAEDDFRIAAIHESYIQKIEGFKVAGKAKSAKDMWEALQSEQVDLILLDVYMPDELGTNLLPLLRERCPEVDVIIITAATETTLLRDALHYGVVHYLIKPVTAQKFAQVLTEYKEKKDIINSKDEVNQTMIDLFFGQMQEEPKQRDDLPTGINSLTLDKVKTLMASENSGITAEELGEKMGASRTTARRYVEYLVTTGECRAELAYGIIGRPERKYYPATAKPKKKKFYVEDNMTIDQVLSQMAAEGYSPVRRMEEPIFQEKKENGSIQIIPIGKKIVFEGKIMKPLVGVIMGSTSDWETMKNACDILEELNIPYEKQVVSAHRTPDLMFEYATEARGKGLKVIIAGAGGAAHLPGMVAAKTTLPVIGVPVQSKALNGLDSLLSIVQMPGGVPVATVAIGKAGATNAGLLAAQMISAFDETIAARLEERREQTKQTVLESSDQLGMAKQTIFPNATIGIIGGGQLGRYMAVSAKQMGYRAAVLDPVTQSPCGQVADTEITAAYSDLEAIRKLAEISDVVTYEFENIDYDALNQLKEEAYLPQGSDLLLLTQNRETEKKGIVDAGCEVAPYRIIHDEKELEDAVDVLGLPAVLKTCRGGYDGKGQYVIKEKGQLQEAAALLTHGTCILESWVPFQMELSVIVTRSVHGEIAVFPVAENIHKHNILFQSILPARVENRIQEKAKELATTLAEKLGLVGTLAVELFLTNDGKLLVNELAPRPHNSGHYTLDLCETSQFEQHVRAICGLPLGGTALLSEGMMVNLLGDEVDIPKEHPELLKEAKLYLYGKHEVKAGRKMGHMTFMKQLDDEWMTNITKIWTERDGGNGKMSAIWTEENKFNAWLEVEILACEAWAELGVIPKEDVVTMRKNASFDIGRILEIEQDTRHDVVAFTRAVSESLGEERKWVHYGLTSTDVVDTALSYLLKQANDILLKDIERFVDILKEKAKEHKYTVMMGRTHGVHAEPTTFGLKLGLWYEEMKRNLERFKQAKAGIEYGKISGAVGTYANIDPFVEQYVCEKLGIKAAPISTQTLQRDRHADYMATLALVATSIEKFAVEIRGLQKSETREVEEFFAKGQKGSSAMPHKRNPIGSENMTGIARVIRGYMLTAYENVPLWHERDISHSSAERIILPDATIALNYMLNRFSNIVKNLTVFPENMKRNMDRTLGLIYSQRVLLALIDTGMAREEAYDTVQPKAMEAWEKQVPFRSLVEAEEKITSRLTPEQIADCFDYNYHLKNVDMIFERLGLAVKQELLYEGKAKRIYQTDDEHILYVEYKDSATAFNGEKKAEIEGKGRLNNEISSLIFQMLHEKGVNNHFVKRLSETEQLIQKVQIVPLEVVVRNVVAGSMSKRLGIPEGTKLDTPLIEFYYKDDALGDPLITEDHIRILHAATPEQVEEMKQITRQVNEELKQIFSDCHVNLIDFKLEFGIDHENRILLADEISPDTCRLWDKDTNEKLDKDVFRRNLGGLTNAYEEIFKRLGGHKHVMYKVKIFVSLKESVLDPQGSAVQHALHSMSYQEVKDVRIGKYMELVIEKSDRDLDTVVKEMCEKLLANTVIEDYRYEVEEVVAQMYHAIQDELGEQVEYVWHDETSLDGFDGVLVPGGFSYGDYLRCGAIARFSNIMPAVKKAAEEGKPVLGVCNGFQILQELGILPGAMRRNKDLKFICRPVELIVENNETQFTSGYQKGESITIPVAHGEGNFYCDEDTLAKLIERGQIAFTYGDDINGSVNRIAGVTNEEGNVLGMMPHPERAVDSLLGSADGLKLFQSIVKNWRDTHVTTAMLAEIRGLNEECGVFGVWGHEEAPQITYYGLHSLQHRGQEGAGIIATDGENLTAHKGLGLITEVFQNGELKDLKGKGAIGHVRYATAGGGGFENVQPLFFRSQNNGSLALAHNGNLVNATQLKQQLENQGSIFQTSSDTEVLAHLIKRSGYIELKEQIKNALSMLKGAYAFLIMTETEMIVALDPNGLRPLSLGMLGDAYVVASETCAFDVVGATYLRDVEPGEMLIINDEGLKSERFSMNINRSMCSMEYIYFSRPDSNINGINVHSARKNLGKKLAEEAHVEADVVTGVPDSSISAAIGYAEATGIPYELGLIKNRYVGRTFIQPSQALREQGVRMKLSAVRGVVEGKRVVMVDDSIVRGTTSRRIVTMLREAGATEVHVRISSPPIAHPCFYGIDTSTHEELIASSHSVEEIRQEIGADSIAFLSVDGLMDGIGRKYDDPQRGQCLACFTGKYPTEIYEDTVLPHVKETALTKMSEAYKNAGVDIEAGYEAVKRMKTHVERTKRAGVMGALGGFGGMFDLSELPYKKPVLVSGTDGVGTKLKLAFLMDQHDTIGVDAVAMCVNDVLAQGAEPLFFLDYLAVGKADPLKIESIVKGVADGCEQSGSALVGGETAEMPGLYTEDEYDIAGFSVGVVEKDEIVTGESIKEGHLLIGLSSSGIHSNGYSLVRKVLLEDAGLDLHQTYEPFTRPLGEELLEPTKIYVKPVLKQVKAGKVDGMAHVTGGGFIENLPRMLPEGLGIEIDNGSWPVPPIFSFIQEKGQLKAEEMFNVFNMGIGFVLAVKEDDLVEVIRGLEEDGEKAFLIGRVQKGEGVTFGGGSLSMKKFAIFASGSGTNFQAIIDTLKKEQWQAEAAIVICDKPGAKVLERAEKEGIPSFAFTPKAFPNKAAFEQTIIEQLRLHEVEWVFLAGYMRLIGPTLLEAFRGKIVNIHPSLLPAFPGLDAIGQAYQAGVKVAGITVHFVDEGMDTGPIIDQASIYIEQGEELESIEKRIHELEHTLYPKVIKSLLELSTLTFNEKKAGDSFLQQSSLYIVVSGVPEGGFDQTAQVMKSVLEQEKLVKRPVNILYQRGGTVDKGWTYMMEREANYISLNSSLLLSRNLLGSSNVTMNDVTPLAILAEEWQVVAVPVDSPFTNGKELLHALKKKPDSLKIGFAPDFGNDDQISFARAAEMAGIDPYRIQFLKFDSADDLFQALINHEVDAATTTITEVRHDYEKKRLKLVATTTSQRLDGFEDVPTWKEQGIPLIFSHWRGVMGPKQMSQHDIREWDQLLQKMTKTKSWKKRLKQKGWTSRYMNSKEAKIFMEDQLRQYEQLIQGEMTIKRALISVSDKTNLVPFVKELTELGVEVISTGGTHKLLQENGIDVIGISEVTGFPEIMDGRLKTLHPNIHGGLLAVRENDEHMAQIEKHGIQPIDLVVVNLYPFKETISKDDVTYEEAIENIDIGGPGMLRAASKNHQDVTVIVDPRDYDTVIQQIKEGGVSLEKKRELAAKVFRHTAAYDALIADYLTNFVGETEPEQFTVTFEKKQSLRYGENPHQAATFYENALPAKGSLATAKQLHGKELSYNNIKDADAALQIVREFTEPAAVAVKHMNPCGVGTGETIAEAFDRAFKADETSIFGGIVALNREVDKQTADVLHTIFLEIVIAPSFSQEALDVLTAKKNLRLLTLDVEADLGKEKQLTSVHGGLLVQDIDTYGLEEATISIPTKREPTEDEWKDLKLAWKVVKHVKSNAIVLAKDQMTAGIGAGQMNRVGSANIAIEQAGEKAKGSALGSDAFFPMGDTVEAAAKAGVTAIIQPGGSIRDEESIQKADEYGIAMVFTGVRHFKHMNVLIIGRGGREHTIAWKVNQSELVSQVFVAPGNDGMTDAAKLVPIDEGDHEALIRFAKDNNIGLTIVGPEVPLIAGVVDAFEQAGLKVFGPNAKAAVIEGSKEFAKDLMKNYDIPTAAYATFTSFEEAKAYVEEKGAPIVIKADGLAAGKGVTVAMTLEEAINCLHDFLEDEKFGDASASVVIEEFLTGEEFSLMAFVNGEKVYPMVIAQDHKRAFEDDKGPNTGGMGAYSPVPQISDEVVQKAVEDVVKPAARAMVQEGRPFTGILYAGLMLTPEGSKVIEFNARFGDPETQVVLPRLQSDLVQVFLDILDGKDVDLQWKDTAAVSVVLASEGYPEDYAKDTPIGTLQTTVSDVVTFHAGTKKENNQFVTNGGRVANVTAFDDTFEAARSRVYEAVEEIIQPGLFYRRDIGARALKAAGKQLKELANERFSASICIDSFNERIRLDDYSGRVRDVIQSVLQEAADCKASKVIVKVRREHMPLFLEKGFRLEGVFSHYFLGSDAYGMSLFLTESRMNSPFWLKEDEIVASIQEKPLKKDQGMDEYVMRKADTQDIHKLAKLYDTVFETYPTPMNEPDYIQKVMEEGTVFYAVEHDGHIVSAASAEINVPYGHAELTDCATLPAYRKLGFMHHLILALEKELQSMHIYVFYSLARALSYGMNQVFYQLGYTYTGRFQNNCYIFDKIEDMNLWVKMLNQHYPVAVKGEGIYLYDRDGKKYLDGSSGAVTASIGHGIRDIIDAMTEQAEKVSFTYRSQFTNEPAEELAYELSTLCPGNLNWSFFVGSGSEATETAMKIAIQHWQEQGKAEKNHIISRWMSYHGITLGALSMSGHIARRERFEPLLEKHPVLSPPYSYRVEWYVQEFKTVIQRIGKERIAAFIAEPIVGAAGAALVPPDGYFEAMKRVCEENDILMIADEVMTGFGRTGKMFAMEHWGVVPDIMVLGKGMSAGYSPIAAAVSADHVIAPILSGSGSVMAGHTYSGNPLSAAVSLAVIRYMKKHQLSERADLSGRYLMNALKDLQSKHSIIGDVRGKGLLIGIEFVADRLSKTPFPAHAQMTHLVVETAKQNGLLVYPASAGEDGVGGAAIMIAPPLSITQQEMDELIHLFGQTMTQVEQEVDEVITHFRDGMTIMFGGFGGVGSPPSLIDAILEANIKDLTLIGNDAGFPQIGVGRLITEGRVKKIIASHIGSNPIAGQKMQAGTLDVLFYPQGILAEKIRAGGMGLAGIVTDVGMDSLNLDEKQLVPLGGKQYILEPALTADIAIVNALKADEAGNLIFDKSARNTNPIVAMAGDWTIAEVEGIVPVGRLHPEEIVTPGVFVNQIVQSKGVNWTIDLRHRIAKRAAQEIEDGMIVNLGIGIPTLAAEYIPAHYEVWLHAENGIMGAGASPARGEEDPNLCNAGGFPITLTKGGSYMDSTTAFGIIRKGMLDMTILGALEVSSQGDLANWIVPGKRVPGMGGAIELAQKAKKVVVVMSHLDKHGQSKIKAACTLPLTAKSCVDLIITDMAVIEVKSQLLILREVMPPFQPEDVMRATEAPLMKEHKEEAVTLLQQMVQCDSTQGNEQEVQQIVANKLSAIGFDVDIWDIGGDDLLNHPYFYSPRRSFKGSPNVAGRLKGKGGGKSILLNGHVDVVPAGDHKQWTYPPYSGHIINGRLYGRGATDMKGGNVSLLFALEALHALQIPLKGDVVFHSVVEEESGGAGTLAAILRGYTADAAIIPEPSHMKIFPIQQGSKWFRLHIKGRAAHGGTRYHGVSAIEKSTIVLSHIAALEEERNQRITEPLFQHIPIPIPINIGKIQGGDWPSSVADLVTMEGRLGVMPGETVEQAEKELENWMAGLGEKDEWFQEHPVEVEWFGARWLPGSIDTNHPLLGLLKEQYEAVMKQPPKIEAAPWGTDGGLLSQAAGIPIIVFGPGTTELAHFPNESIDIEHVIEAAEIIAGTMVEWCMQIDKLRGKSLDQLFNSILSLKDLEECYRFFDDLCTINEIQSLSQRLEVARMLREGNTYHKIETETGASTATISRVKRCLNYGNDAYTMALDRVAEQQENNETKGTLLIIFLIIPIILLIWIWMRDEKQEEHSVLRNYPVIGKLRFIFEKIGPELRQYLFLNDREELPFSRREYEQAVMSGKYKSRTMGFGSKRDFDKPGYYIRNVLFPKQRDELRIDQSEKIKTKVYQIDQDNLLRRSEHFKEVEANPYFLHQEDVQVIGEHTCQKPFHVKGLIGQSAMSYGSLGDRAITALSAGLKMAGGTWMNTGEGGLSPYHLKGGADIICQIGPGLFGVRTEDGAFSFEEFKKKSEHEEVKAFELKLAQGAKTRGGHIDGEKVTEEIANIRKLPPHQSIDSPNRFEMFHSIPDMFDFIEQLRSIGGKPVGMKLVVGHKENIEELASYMKKSGKHPDFITIDGGEGGTGASFHELADSAGLPIFTALPMVHQILKEYGVRDQVKLFASGKLLSPDKIAIALSMGADFVNIARGLMFSVGCIRAQVCHTNKCPVGVATTDPKLQKGLSIEEKKYRVCNYILSLREGLFNLSAAAGIESPIHFNEKHIIFRQENGETSEVPMFSMYDVTEWKHVFKLDPNKEISDEQLEAICESGTDAILIGGSDNVTEDNVLQLMSKVRRFLVPCVLEISTHEMIVPGFDLYFIPTVLNSSHPDWIVGLHKDAMKEFGDLMSMEEIVPEGYVILNEDCKAAKLTEANTALDIDDVRAYARVAELMKLPIFYLEYSGTLGDIELVKETKAVLDETVLFYGGGIENAKQAKDFSQHADVVVVGNVIYDNFKEALKTVDAVKMSVLTALVLTPIAFALIAGFHFTEISDMIVKGVQQVAPTAVMIMFAILYFGIMIDAGLFDPMVAKILKIVKGDPLKIVVGTAVLTMLVALDGDGTTTYMITTTAMLPLFTLLGIRPIILAGIAGVGMGIMNTIPWGGATPRAASALGVDPSLLFGPMIPVIGAGVLSMIIVAYFLGKAERKRLGVIELDQPIHANEMAAALQDDIKRPKLWWFNLALTLLLVLLLVSGKVSLTVLFVLAFCVAIIVNYPNLDQQRERIAAHSTNVLAIASMIFAAGVFTGILTGTKMVDEMAISIVSAIPEQLGGFIPVIVALTSGIFTFFMPNDAYFYGVLPILSETAAAYGVDKIEIARASIIGQPIHMLSPLVPSTHLLVGLVGVSLDQHQKFGMKWAVLAVVAMTVMAVLIGAISIWMNEISNHLLEGLNDAQREAVKATDGPLLLMAGAGSGKTRVLTHRIAYLMAEKHVAPWNILAITFTNKAAREMRERVQAILGPGADDIWISTFHSMCVRILRRDIDRIGVNRNFSILDTSDQLSVIKNILKERNIDPKKFDPRSILGSISSAKNELIDAEEYAKTAGDFYDQVVSDVYTDYQKRLLKNQSLDFDDLIMMTIRLFERIPEVLEHYQRKFQYIHVDEYQDTNRAQYMLVKLLAQRFQNICVVGDSDQSIYRWRGADITNILSFEKDYPSSEVILLEQNYRSTKRILHAANTVIQNNANRKPKNLWTENDEGAKIAYYRADNEFGEGQFVAGKIRQLHQSGKRKLSDFAILYRTNAQSRVIEETLMKANIQYNIVGGTKFYDRKEIKDILAYLRLVANPDDDISFARIVNVPKRGIGATSVDKIAAYAEMNDLSMFEALGQVDFIGLSARAANALDEFKQLIDQMTNMQDYLSVTELTEEILEKTGYREALKLEKTIEAQSRLENIDEFLSVTKNFEEQNEDKSLVTFLTDLALVADIDKLDENEEEDQDAVILMTLHAAKGLEFPVVFLMGMEEGVFPHSRSLMEDAEMEEERRLAYVGITRAEEELYLSSAKMRTLFGRTNMNLESRFIREIPADLLDNLNEKKETKTGQTRERPQRRGPVSRPQTQTQNTGGGSIGWAVGDKAAHKKWGVGTVVSVKGSGDSTELDIAFPSPTGIKRLLAAFAPIEKQLLLLLTMLTLVLSACAPFGGKEEEEVTQKTDETKETAIIPMYNISDSYYKMVLPFKQGAARGLTAERLNTRLDIDEFETGLMRLATESFNTNDYLFQEGQHLDEDTVLSWLARKKTGSDLKKAEKEDKDFKNLGLNPALPNSGSTKSKNENSPIYLASMLEHNYLIRKDKNSLQLGGVVIGLALNSVYYYREKIGDPQQEVTIDSSKLLAEGEKIAEQVIKRIRQMDGLQKVPVMIALYKQAPKSSIVPGNFIAKTDVKAGSADIGNWDTIKEENVFFPSDSAKSSYKDDSERFDRFKTKVEDYFPNYTGVVGKGFYKDGNLQKMKIEIPMQFYGKTEVVAFTQYLTGEVMDYYKSTNIEINITSSDQMHKEVKARYDEQKVLKKAAHLYDFQLDQVTFLADAENYVYEYKGENYILKITHTIRRSPTYILGEMDWLRFLSHHGISVAKPISSARGKDVETIPDQAGGAFLLRVYEKAPGRKVDEGDWNGKLFEALGSYTGRMHQITKQYQVKDPLYKRQEWYEEEQLKLDQYIPSDQTVVLRRKDELMQKLHQLRISKDVYGLVHADLHHGNFHYHQGEIIAFDFDDIGYHWFINDISILLYNVLWYPVIPYDDKAEFTAEFMSHFLKGYRQENELDDAWLATIPDFLMLRHMLIYGLLHQAFDLQTLTSDEKAMLSCFRKEIEQKTPITPFDFMFWTIEWDTVLKLAVATLIGLIIGLERELKKKPLGLKTCIVIAVSSCVLTIISIDAAYNFPRVSKLQMDPLRLPAQIISGVGFIGAGVILRKSNDVISGLTTSAMIWGAAGLGVATGAGFYKEAFLSLFFILISVEFLPWLFQRIGPIRLQEKEIRIRMSLSDRNRMTDILKEMKALNIRIHSVRIDDLKEKDYPIMEVRVRVHKDRYTTDVYFDIKDLEGVVGVKCDTVMLAIGWYAFRKTHNLNDYMLGGRGLGPFVTALSAGAADMSGWMLMGVPGEMYKTGLSTAWLAIGLIVGAYLNYLILAPRLRSYTEIADDAITIPDFFDKRFKGSSALLKAVSAVIILIFFTLYTSSGMVSGGRLFESAFGAHYMFGLILTSSIVILYTLFGGFLAVSLTDFVQGAIMFLALVLVPIVAFTQLGGPVATFQDIQQIDPKLLDIFRGTSVIGIISFLAWGLGYFGQPHIIVRFMAITSVKDLKPARRIGMSWMIISVIGSLSVGLVGVAYVHETGMNLADPETIFIVFSKVLFHPYITGFLLSAILAAIMSSISSQLLVTASAMTEDLYRTFFRKKASDKELVMIGRMSVLVVAVIALCLSLNPSDTILDLVGYAWAGFGSSFGPVILLCLYWKRMNHHGALVGMIVGAVVVLTWITTGLNHATGIYEMIPGFTLSGLAAIIVSLLTSKPSKASKQLFHKMEDHLEEEMSRISIEEVKHVAHLARLAITEEEAEMFTEQLDSIISFAEQLNEVDTENVEPTTHVLKMKNVMREDVPNKGLSIEAVVKNAPDHKDGYIRVPSILDMSLFDHKISELKELLHKKELSVSDLVDESYKRINEVDGKVQAFLALDEEKARAYAKELDEVVGEKDELGLLFGMPIGVKDNIVTKDLRTTASSKILQNFDPIYDATVVNRLRDAEAVTIGKLNMDEFAMGSSTENSGFKATKNPWNLNTVPGGSSGGSAASVAAGEVPFSLGSDTGGSIRQPASFCGVVGLKPTYGRVSRYGLIAFASSLDQIGPITRNVEDNAYVLQAIAGVDQMDATSANVDVPDFLSSLTGDIKGLKIAVPKEYLGEGVGEEAKESVLQALKVLEGLGATWEEVSLPHSKYALATYYLLSSSEASANLARFDGIRYGYRTDNADNLIDLYKNTRSEGFGDEVKRRIMLGTFALSSGYYDAYYKKAQKVRTLIKKDFEDVFEKYDVIVGPTTPTPAFNIGEKTSDPLTMYANDILTIPVNLAGVPGISVPCGFANGLPLGLQIIGKHFDEGTVYRVAHAFEQATDHHKAKPELMNFETVIGLEVHVELKTQSKIFSSSPTPFGAAANTQTSVIDLGYPGVLPVLNKEAVNFAMKAAMALNCEIATDTKFDRKNYFYPDNPKAYQISQFDKPIGENGWIEIEVEGKTKRIGITRLHLEEDAGKLTHTGDGYSLVDFNRQGTPLVEIVSEPDIRTPEEAYAYLEKLKSIIQYTGVSDCKMEEGSLRCDANISLRPIGREEFGTKTELKNLNSFAFVQKGLEFEEKRQEQVLLSGGLIEQETRRYDETSKKTILMRVKEGSDDYRYFPEPDLVELYIDDEWKERVRASIPELPDERRKRYIDELGLPAYDAMVLTLTKEMSDFFEATISEGAEAKQASNWLMGEVSAYLNSAQKELDDTKLTPQGLAGMIKLIEKGTISSKIAKKVFKELIENGGDAETIVKEKGLVQISDEGALLKLVTEALDNNPQSIEDFKNGKDRAIGFLVGQIMKASKGQANPPMVNKILLEEIKKRIIKASIQLFAKKGFSSTTIQEIADECGISKGAFYLHFKSKEQLFNRAFEYYIDTSMQTIETIRKENQHLAPREIFQKQIAEQFQHFAENKDFIILILSENIIPENQQIKKYSKTVKKQMNDEIQISILTTYGQKIEPYITDLSVMIQGIIQSYVQVLLLQDQMQLSFDELSSFILERFDDLVQGLLRSHTKPILNQTIWDDEAPSAASLQEELRLLKLEHLLSDDTVVSIEVIEEELAKAEPRKPVIQGMLTNLEKCEDPAVLRMQKFEQAGYETSCHATTCAGDATQAAEKAAQRDFDLIVAAGGDGTINEVVNGLAPLEKRPKLGIIPVGTTNDFARALGIPREGVLKATDAIIEGVVKPLDIGKVNGHYFINIAGGGRLTELTYEVPSKLKTMLGQLAYYLKGMEMLPSIRPTEVEIEYDGKLFHGEIMLFLVSLTNSVGGFEKLAPDSILDDGMFDLIILKKVNLAEAIRVVSLALRGEHIHDNNVIYAKANRVKVDVKDKMQLNLDGEYGGMLPGEFENLYRHIEFIVPKETAEKIGMDQFVGLHMIYTYENGWEYEIYIKNDHTIDYRIHSGMVGGRWVRDQEVNIVKLTKGVYKVSWTEPTGTDVSLNFMPEEKRMHGVIFFPKWVHERPDITVCYQNDYIDLMKESREKYETYPKYVVPEFADITYIHHAGVNDETIIAEAPYEGMTDEIRAGRKKMKPPVEKNEYYNVTFEDLTHEGAGVAKIEGFPVFVPNALPDEQGQIKVTRVKKGFAFGRLMELTKESQHRQDAPCPIYKQCGGCQIQHMSYEGQLLFKQKQVKDVLERIGKLDMSRVKVHPVLGMEDPWNYRNKAQVPVGEREGGLVAGFYQQRTHEIIDMEKCLIQQSENDEVVQAVKDICNAFGIKAYNEERHKGWLRHVMVRYGIATGEMMVVFVTRTADFPQKQQVIEQIIARFPHVRSIVQNVNSKKTNVIFGDETTVLWGEEYIYDTIGDIKFAISARSFYQVNPAQTKVLYDKALEYAELQGEETVIDAYCGIGTISLFLAQKAGRVYGVEIVPEAIEDAKRNAALNGINNVEFAVGEAETVIPNWYKEGIKADTLVVDPPRKGCDEALLDTILKMKPNRVVYVSCNPGTLARDLRILEDGGYVTEEVQPVDMFPHTSHVECVASLMEEVTDVVFRHVVSEAARPDVFFTEFTNSESYCHPDGIQSVKGRLTFTEDEQPIVAHIWGDKPENFRQMSIGMAELGFQGLDINMGCPVPNVTQNGKGSGLILRPDVAAELIQAAKAGGLPVSVKTRLGFTEVDEWRGWLRHILEQDIVNLSIHLRTRKEMSQVDAHWELIPEIKKLRDEVAPDTLLTINGDIPDRQTGLKLAEQYGVDGVMIGRGIFHNPFAFEKEPKEHTSDELLGLLRLHLDLHDQYSSLGLRPFKALHRFFKIYVKGFRGASFLRNQLMNTSSTDEVRAMLDEFEARNQEMVFLTLAPKGKAIGVEPLAKMQDLSPTYLSKILTKLVKAGLIESTPGAKGGYTLIKRKEDISFLDVIQAVEGQTNLFRCSLEHDSFMPHDGCLIEQVMQDVETKMQETLSQKRLIDIANQIEQTEMEIEGKDEQANKRFKHYQTLDQEEFEQSELKDFLDGELKKIVKRKVDRHPKSEQVPTKIGRFIVEPGHELDSNPNYNLFHQTRFADTKELFNECSEQFVRTYLDTSAVRGGVFLVASAVPKKYFDDSFVFIMKCDFEQKVASIADTSTLIRKVEMAITTKNMKSIQYPFMPEEGMTEEAEVKIHQSSHARYFEDFLKFVEYGESMPEIMKSQVMNMVQEQVFETLQDESEELKQFEEDLEIWEASEKREIRETLDTEQVTQAVSHIVEQTPDITMKMRLGETEIKGLLADFGHSIHIAKLNNRYVVLVEADQIVFEKGSTPVEFHKPNGLKEVVSQLTQKAMKAVILCGGKGTRMSEVTQALPKPLAMIGDRPILWHIMKIYQYYGVDEFILLLGYKGEKIKEYFLNYDWQHHSMQLDMATGEMKLLGKSENWKITFLDTGEDTMTGGRLKQAQDYIGDETFMMTYGDGLANINMFHLLKCHQDLGAAATVTGIEKKSQYGTLKVYNGMAQSFSEKTDSIGMINGGFFVLSPKVFDYLTDDDQCVFEAEPLQNLADDGELAVYEHHGFWTAIDTYKNLKEINDMWTDGKQPWKVWLVKELIDQGANVTGLVRDQVPRSNLYQGSQFEKMNVVQGALEDMQTIERALGEYEIDTVFHLAAQAIVGVANRHPVSTFEANILGTWNVLEACRRQPLIKRVIVASSDKAYGDQEQLPYDEDMPLNGKHPYDVSKSCADLISHTYYNTYGLPVCITRCGNLYGGGDLNFNRIIPQTIQLVLEGKAPEIRSDGTFIRDYFYIEDAVKAYLLLAEKMEEKGLAGEAFNFSNEIQLTVLDLVDKILKAMGSELKPRILNQGTHEIKHQYLSAEKARKLLDWKPDYSIDEGLEKTIEWYREFFQKMNSIYCTVLSSGRLYQAIAFFLSLKQVEDDAVIKTLCMDDAAFDLLHQMNFPHVDLVHVRELETPELLEKKEERDASEYCWTLKPIWIEWLFEEEQAESVTYLDADLFFYESPQVIFQHQPNASVLISRGDIVIPSFDAEEVKMLQKLLGRYNSGFLHFKGDEAGRKCLSWWKEECLKECKNAPGEGKFGDQGYLDHMPRLFDNVEDIETKGVNIGHWNYGQHSYREENGRILLEDGHPLICYHFSGFRIVSKDEMQQIHEKGRNDLPFFQEAYREVLRHVIESVEQVDPLFNGYAKREEDKVSVIIPSYNAKERLEGSLFSLTLQETDIPFEVIVADNGSTDGTMKMLENIEVNFPFKKVRIPVNQGIAKGRNHAIREAEGDLLIFHDSDMLAEPRFIEKHAEAHADREDLVICGVCWKRIYRYFYTAFDKDHMKRLKKQGLYKRKEDKTPLLSLEEVENGAFLEKSFDLQSEFIDILKDILNTYHYDLGSYELPWRFFITNNSSVKRKHVMALGMFDENIVRYGFEDYDLGIRLHQLGLSFELREDIMSVHQEHPSNLTSFDDIKYNILYMCEKYNNIDSIDVHLAFSGPFSHTVTNDIVKEVRQLRENPAFDDLLSYFLELIHLITERNVGIKRDKKDMLTAKHVPLKKLAEAAQLARQEYGCTVLVEAIQGLTKELLRVDLFQVDVLSKEKEALKAAQNFTEHMKKKDFTKLADEVTSASLKDFSKKQLAEKYDNIFNGIGAHDLNISKLNVEKQDKGNGYQFSYDVTMKTSLGSEEDGKWKVDWKPNLIFPQMEKGDTIKVKSDPAVRGNIVDRKGRTLAETTGGNALGIIPGKLGEEKERNIKKISKAFDIEEELIDNQLKQAWVTDDTFVPLKSMLDVKGVTYQSKEMRYYPYNEAAAHLTGYVGKANADDIKRNPALKADQTIGKTGLEFTFDKKLRGQDGGSILIETLQKSDRKDGETVKLTIDASLQKKAYEQLKGEKGAVTIMNPSSGDLLALVSAPSYDVNLMTNGITPKQYQAYSENPDLPFQARYASRYAPGSTFKTITAAIGLETGVTKPNKVRTIHGLKWQKGQSWGNYRITRVHDKEKVNMVDALVYSDNIYFGQEALEIGKDTYEKKVKAFGFGEDLHMPFTMKPAQVSNDGIQSEILLADSAYGQGELLMSPIEQVHAYSPFATGGKLVYPRVIPKQIIKEDTANTVKGALTQVVTSPNGTAHSLQIEGADIAAKTGTAELKSKQGATDGTENGFLLAFNPKKEDYILVGMIDGVKNRGGSGLVVQKMKPLIASMLESQTKRLSRSLNTFDLILLGIGCVVGTGIFVITGVAAANDAGPAIIISFILAAIACALAAFCYAEFSSSIPVSGSVYTYSYATLGEFLAFLMGWDLMLEYVIALSAVASGWSSYFQSLLSGFGLHIPKALSAAPGAADGAVFNLPGALIILLITFIVSRGVKESTKLNNIIVLIKIAIVLLFIISGFAYVKPENWTPFMPMGFNGVIAGAATVFFAYLGFDAIANASEEVKNPQKAMPIGIMGALGVCTILYIGVSFVLTGMVHYTKLNVSDPVAFALQVVGLNSVAGIISAGAIIGITTVLIALVYAQVRLTFAMSRDGLMPNIFSKVHPKSQTPVANTWLTGAVAACIVGFVNLSTLANLVSIGTLAAFTVISIAVIILRKKHPNLKAAFKVPFVPVLPIISAIICMTLASTLKWETWRAFLIWIAIGVVVYFTYARRKSHLNLKYAILGLLDQHELTGYDITKHFKDSLGQFWSAKHSQIYPELKRLTEEGFIEFDIHIQGKKLEKKVYQITAAGKEELRQWLRTKDPIPETTKDEFMLKTFFISSMDKKEAADLFAYQLLERTKKVDVLEQKLHALTEDPSAESLHSAQFGHYLVLTRAIEREKGYVRWLQKTLIRIDSSMIVKNEEEVLADCLSSVQDIVDEMIIVDTGSTDQTKEIAHSFSAKVLDFEWVQHFAKARNFAFSHAAKEYILWLDADDVLLEEDRQKLLQLKQTLDPSVDAVSMFYDENGQVNFKYRRNRLVKRSLNFQWYGAVHEFLQVYGNILPADIAVTHQKRKKTTAGEPGRNLRIYEDMLKGEDMTPRDLFYFANELRDNGQRVKAIRFWIEDEIRTCQYLADCYYAEGLSSLLRSFLYDQPRIQNKHQAAIFWYEQALAPENETAFTLTPHLQLCYCYYQLGNLEQAKIHHLASSAHHPTHMEWMKIDQVAKRSGLTKRTIRFYEEIGLLSAPKRTEGGVRLYSEDDMEELEKVMQAKEVLGFSLQELQSFMEIGKQLELNKEGYLLSLDPKERLEKLLDIDAQLTVQHQLITKKLETIQSFKKDLEAMKERAAHAIEQLQMKEEEVLKQRTSLLRQPKAVWAVAFACVISFMGIGLVDPILPAIASQLHASPSQVSLLFTSYLLVTGFVMFFTGFISSRIGAKWTLLVGLIFIIVFSALGGTSSTINELIGFRGGWGIGNALFISTALSVIVGVSVGGSAKAIILYEAALGLGISVGPLLGGELGTISWRGPFFGVAVLMLIALLAITFMLPPMQKPQKKVKLFEAVGALKYKGLLTMASAAFLYNFGFFVLLAYSPFVLHLDEHGLGYVFFGWGLFLAVTSVFSAPVIHRKLGTLTSLVVLFASFAVILFGIGVWTSHAVVVICGIVIAGGILGMINTVLTTAVMGSAPVERSIASSSYSAVRFIGGAIAPWIAGVLAESYTASTPYYVGAAVVLLGMIILLLGRKHLVNIQAGHMTENWAFLKEAKPFIQENFQAAGFEKPTAIQEKTAEWITEKRDVIAESPTGTGKTLAYVLPLLNKIDVNIKHPQVLILAPSRELVMQIFDVVQEFKQGSDIKAVSLIGGANIKKQQEKLKKHPNVVVATPGRVQELIKIKKLKMHEVKTIVLDEADQLLVPEHMKTIQAIIKSTLKERQILCFSATLKEETVQLIKEMTSDPEVLKIARSEEEAQKVGHYYLLCDQRDKVKLLQKLSRLEDMQALVFVRDITNLSIYAEKLAYHHVDLGVLHSEAKKAERAVILKSFEQREFPLLLATDIAARGIDIDDLPYVIHADMPNEEGYIHRSGRTGRAGKEGAVISLVTPQEQSMLKKMAKKLNLSLEEIVYKQGQLMSQQKQIQLAKRPKGLPTKDVFHFETVDIPVPQDGEVLIQTKYVSVDPYMRGRMQDTKSYTPPFKLNEVIQGGVVGEVVSKSPQYEKGDFVLGFLGWQEYSTAKAESLTKIDPSIAPLSYYLGILGMPGQTAYFGLLAIGQPKEGETVVISGAAGAVGSVVGQIAKIKGAHVVGIAGSDDKLAYLKELGFDETINYKTTNDLDDAIAKACPNGVDVYFDNVGGEISDAVMNHLNRFARIPVCGAISSYNISASEDIGPRVQTKLIKTSALMQGFIVANYSDRFGEAAKDLAQWVKEDKLTYKETIIEGFDNIPDAFLGLFKGENVGKQLVKISMYYFSAEQQFNAWVVSDLVKQLFQKWNPEEANTKPLTLFAEQHFRISIDYLFSIIINIGDIESIEQDPQDLLSSYLNILFPFVTRDMMKASMQNANEYLLKERDADVYQLFMKPVVREYSNDETLQRDVEQLKSIGVAREDIYVLSHDDDRTERIANNADANTIGSREVGLKHAVGNIFSKKGDELRNKIHEIGFTKEEAETFEEHLDEGKVLLFVTDHEKVKNWAELAGVGYRFLAHLLDGIIISVPFSFIVFILATLFFVSSYYSSTVITDEEWAVIMFFFFYGVTILVGIAVTWLYYAIMESSKLQGTLGKMALGIKVTKVTGEKITFGRATGRFFAKGFLSPILCIGYIIAFFTEKKALHDLIASTIVVKRMEHLLNPRVKDIEISGIRTFSNLVSSYEDVVSLTIGQPDFYTPHHVKTAAKAAIDENFTSYTHNAGFLELRQAISHYIKKKVNLDYDAESEIIVTTGASQAIDAAFRTILTEGDEVILPGPVYPGYEPIIRMCGAMPVHIDTTNAGFKLNAKLIEDALTEKTKCVVLPYPSNPTGVTLSEEELKEIAQLLEGKDIFILSDEIYSELTFDRPHHSIASFLKEQTIVINGLSKSHSMTGWRIGFLFASAPIAKHVLKVHQYNVSCASAVSQKAALEAVTNGVDDALIMREQYKKRLDYVYDRLISMGLPVIKPSGAFYIFPSIESFGMSSFDFCMELLESTRLAVVPGSAFSPLGEGYVRLSYAYSLETLKEGLDRLEQFVLEKRSIHSLDINLFFFAVFSLFAGLVIKLGVLQIVNGEDYKKQANRTEVKTASYPSPRGKMYDARGRVVVDNESVPAIVYTSESGVKAKDKIKVARKLATYIKMDTDFLRERDIRDFWLASHPKEADKLISKAEKDIDAKDVYPLQVERVPKKEVKAIEKDAEEKAVAAIYRRFTGGYAFEPQIVKAMDPNEEKKGDEKVALLDETKESKQTSSMSLTYEEISLVSEHLDELPGVNVINDWTRKYPYEKTLYNVLGGVTTPEQGIIKEREDYYMARGYSRNDRVGKSYLEYQYEDFLNPEKATVQYTQVGGKLLDEIKRTEGRRGLDLALTFDMELQKEVDKIVESELRSASARNYMMDRAFVVMMDPHTGDVLAMSGKKMDGRDVTDYAIGTFTTQYEMGSVVKGATVLGGYQDGMSHNQAYMDTPLGKPKKSYNNLGWVNDLRALQKSSNVYMFHVAMRMAGITYQKNGPLPARPEHLQKMRNYYAQFGLGVKTGIDLPQESSGMQTHPKTVGGLLLDEAIGQYDTYTPLQVAQYMSTIANGGSRIQPRVVKSVHLPTKKDEVGPVVKKYEPKVLNTINNSKADIDRVKTGLKMVTSTDVAGKTGTAQTFYYGANRSWWGNATYNLTFGGYYPSSNPEVAFSVVTPYVSDKDPVIKNIPSKIVDKYVELQKKYEKQMWNEAEAFISVCYEELNKNEEKAARLHEIKKEIESEGSYTHTLEELAHGAKMAWRNSNRCIGRLFWSTLQVHDCRHVKTEDEVKEALFHHIEYATNGGKIKPSITIFPPESNKQKEVVIYNHQLVRYAGYETEYGIIGDEASLELTKLCEAHGWKGEGTHFDILPLMFQLKGQPPVLYELPKEIVQEVEITHPEYDGFRDLGLKWYAVPIIADMKLEIGGIHYNAAPFNGWYMGTEIGARNLADENRYNMLKKVASLLGLDTTKNSSLWKDKAIVELNVAVLHSYREAGVTIVDHHTAAHQFKQFEKQEEKADRKLTGDWTWLIPPVSPAATHIFHKHYDNTIVKPNYFYQDKPYHKKSFFFSALTAAALITFTGGHSADAKELNLKQVINVQHQAIDLHTLAAKLHISSDVNKLSKSNQKEIEALLNKLIKSGQNKAKQEQKQESVKKPTASKPSTPAKENTNSNTKADQKDTNASKVDSSLNAFEKEVVELTNKERAKQGLKALSVDSKLSKSARAKSQDMKDKNYFSHTSPTYGSPFDQMKQFGITYKSAGENIAQGQRSPQEVVTAWMNSEGHRANILNKSYTHIGVGYVKSGNYWTQQFIGKMGRSMAGHLMDAGYEVLVYTRTKAKADALIQKGASWKPAVRDIAESADAVITMVGYPSDVEEIYLGEDGLVAHAAPGTYLIDMTTSKPQLAKEIELKAKERGVFALDAPVSGGDIGAQNGTLAIMIGGERSAYEACLPVFEQMGENIQYQGPAGSGQHTKMCNQIAIAAGMVGVAEAMAYAEKSGLDPEQVLKSITTGAAGSWSLSNLAPRMLKGDFAPGFYVKHFIKDMGIALEEAELMGEEMPGLSLAKSLYEKLSEQGEENSGTQSIYKLWVKLRPLIERDAKTTAAATAESMKDIITEKLDNYGNTINKVATSTMTEEFAQKQTKQTLAYETDALKKLQEQDKLISFTYIGTIDGKMLGFPEFDLGEGYDPSKQGWFKQAAEKPDQVVWTDPYVDEATKKVIVSATKAIVKDGKVIGVAGLDLKLSSIQSYINEQEIPYKGTAFLVDGTGTLLAHPTEQGKNISKVASVKKKELTVISKIKEAGWTVGISFEKSKLLWITEKMNQTSIIISVIAIILAMILSFLLARSITTPIKRLIEHARKVSEGDLTSTLEAKSQDEIGFLTKSFNQMTEDIRELIEKVKGASDQVVESADEVTQISNETLLSSEQIATAIQEVATGATKQASDAETINEKSEQLYEKVRHMGELATQMQTNSKSSEDASYKGLDALGVLVQKSTQASDESKKVEQMLLDLEHKTKNIENVVTAISEISDQTNLLALNASIEAARAGESGRGFAVVAEEVRKLAEQSAQSTKHISETVKLIQDESKKAAEAMTTASKMNEEQGAAINATGEALSSITMEMQALVGSIDSIHTQINEMTEEQQKMSESIQSIAAISEESAASAEEVHASTDEQVQALERTKTSTEMLNESSQALRQAVDRFKMGIEIRETTSHNQVRNIPGKNDLQKYRNAKSTLVIGVRKTLKFDSSKPSAEYAIPFATGCMGHCHYCYLQTTMGSKPYIRTYVNVEEILDQAEQYMNERAPDITRFEASCTSDIVGIDHLTHTLKRAIEYFGQTDLGKLRFVTKFHHVDHLLDAKHNGRTRFRFSINADYVIKYFEPGTSPLDQRIEAAVKVAKAGYPLGFIIAPIYIHEGWQEGYKVLFEKLDAALPDDVRDDITFEMIQHRFTKPAKRVIQKNYPKSKLELDEEKRRYKWGRYGIGKYIYQKDEEQELRETLESYIDQYFPSAKIEYFTSDYKPGDQVYVIYRNPHAANVAQIKEAEIVSHPYNEEELALFLLETYHPLAPDDAVFPTYEEAEALYQDLFEMQQLKGIGASAGVAIAKAYRLEEPDLTVHQKDINDPETEVKRFEEAIHVSKQELEAIKEHALKELGQDKADIFSAHLLVLSDPELLNPVKDKISADKVNAEFALKETATMFVTMFEAMDNEYMKERAADIRDVTKRVIGHLLGVDIPNPSMISEEVIIIAEDLTPSDTAQLNRQFVKGFATDIGGRTSHSAIMARSMEIPAVVGTKEATKTVKNDDLIIVDGITGDVIIQPSEDEVKAYQKKHEDYLAQKAEWAKLVDQPTVTKDGVHVELAANIGTPEDVKGVLENGGEAVGLYRTEFLYMGRDQLPTEEEQFDAYKTVLEKMEGKAVVVRTLDIGGDKELPYLQLPKEMNPFLGYRAIRLCLEEQEIFRTQLRALLRASTYGNLKIMFPMIATLSEFREAKAILLEEKEALVTAGTDVSDSIEIGMMVEIPSTAVIADQFAKEVDFFSIGTNDLIQYTMAADRMNERVSYLYQPYNPAILRLITLVIEAAHKEGKWVGMCGEMAGDEIAIPLLLGLGLDEFSMSATSILPARTQLSKLSKEEAASFKEHILSLSTTEEVVDFVKKTFQSFTVDKALNNNVIIARHPSLGEVVLIGKGIGFGKKSGDALDQDVFEKMFVLKNTKEQTEYKQLLHHIDENMIELANDVIYHIREKMGQRLNEHIHVALTDHIAFSFKRVQQGYDITNPFMLETQSLYPKEYEVAKEVVELINERPDVKLPEGEIGFIALHIHSALTNRPLSEVNRHSQLITQMVQVIEDSFHMKVDRESIHYLRLLRHITFSIERIKRGESLEEPEKLLHLLKNEYPLCYNTAWKMIKILQHALKKPVQDAEAVYLTLHLYRLTNKISMANIREIAKRAGVSVTTVSRVLNEHPYVKEEKRERVLQAMKELKYTRNIQAVHLAKGYSNMLGIVLPNIEHSYFSALVTGIAEKAQERGMHFALFQTGYDPLKEKEALMSLKERRVDGLIFCSNALSDRHILKWQGPIIFCHPAPHGKCSTVSIAHDQAFKEGLHHLAACGHQRIAIVLARTEGANSESRLQAYQDMMQSLGQAIDEEWIIEGKLSLLDGKHLFAEWQKMKNRPTALFITNDEVSAGFLLEAQRHDIKVGESPAILSFQNNQLSEALGISSIHIPLKQMGQEAFDLFDRSLKGEKSEKRMLPFRLIERTTTMNRMKSLSSWLKKEDIQGAFIHTKENVFYLSGYFTEPHERVMGLFVFQEAEPFFILPKMEVEQAKNAGWSGDIIGYEDHENPFDFIQSAIEKRGVHAARLAIEKESIPLQRAEQLQAVTGAETFVRAEDELNQLRLIKDESEIATLKKAAQLADEGVKIGVNALKEGITETEVLAVIEYELKKKGIQGMSFSTMVLFGEKSGEPHGNPGQAALKKGDFVLFDLGVIVDGYCSDITRTFIYQEASEKQKDIYQTVLNAEMAALEMSKSGVRIGDLDLKARGLITEAGYGEYFPHRLGHGLGVSVHEFPSMSQANDDLLQEGMVYTIEPGIYVPGVGGVRIEDDVLITADGPVTLTNYPKELTIIMNENTALYQTTNQKEWAQHGELIAAGISGILILIGWILKDESMWSIPLFILAFVIGGFAKAKEGIEETISSKTLNVELLMIFAAIGSALIGYWAEGAILIFIFSLSGALETYTSNKSKKDLTALMSIAPDEATLIEDGTTIQIAASSLTPGDRIMIKAGERIAADGVILSGRTSVDESALTGESVPQEKGQGEDVFAGTVNLNGSLTVEVTKHNEETLFHKIIKLVESAQESVSPSQAFIEKFEGAYVKGVLITVAILMVLPHFVLGWSMSETFYRAMVFMVVASPCALVASIMPAALSLISNGARNGMLVKGSVFLEKLGTSSMIAFDKTGTITSGKPAVEQVVIAKGQDESAFYQALYQIESQSNHPLAKAISDMAKEHQTERSVHVTIEETSGFGVKAQLNGETWRIGKKDFAGKASIDREMEETGDDLSAQGYTVVYVQKGEEVVGCLGLKDQIRPEAKKMIQELNDLGIQTVMLTGDQQKTAEAIGQEAGIQTVVAECLPDEKVHEVNQLKKQGNSIIMVGDGINDAPALATADVGVAMGGGTDVALETADLILMKNNLNNLTKMIRLSRKMNRIIKQNIIFSLTVICLLICANFLQVLDLPFGVIGHEGSTILVILNGLRLLRHYHAIVKGRVQGVGFRYFVQGEAVNRGMKGWVRNTDEGHVELKVEGEHQKVIDFLETVRKGSPFSKVTDMHMEPLTELAHYRDFRILFLMSAAAEAKEPVMAPRIEAPTLTGEMQMVPAKGKKTILHFWTTWCPSCKMELPEFEQIVKENQSDVDILTVNLLGAEQSKHAVAQFVKDRRFTFPIILDEHGEMMKKYQIITIPTTFLINEKGEVVKNHVGPLTKKQIKEWTMNRFVKGVILLSVAAFIAECIEFLVNMILARELGEHGMGLYMSILPIIMLVLVIASLELPVSISKFIAESHERLHKSMLRHAFKMTLVVTSTTTGIAAIVLPFIPVFQSYHPLMKGLVLSLIPIIAFTSIARGYFMGKQQMGRIALANMMKKTIQLICLFLFFHWYSFDIETAVLIAIGVIVASDLVVFIYLYSQYVMAKNAVNVRSVELRGIDVRKRLLAVSIPTTGMRIFHAIANAVEPFLIKGALVAAGISGTLAVDHYGMLAGVAMSIGFFPAFIAHSIMIVMIPSVSEAYALGQYDLVKKRVRQAILITFGYGVPAVMVMYYFAYPLTQLFFDSPQAAVYLQLLWPYFLCHLFVMPFQACLIGMGLIKDVFLHNIWVHVVSFSMVYFLGSMESLNMMGVILGMNTGMLLLTALHYATICKELGVSMFLTLKMIKIHTALFVILMLVMKMDNIQEHQGTLKVKMLSTSTEPKQKKRVKSETTNKASKQYSNEEMDLLSRLVHAEAKGESYEGKKAVASVVLNRVEHRSFPDSVKGVIYQRNAFQPVSNGSIHDKADQDSIKAVKQVVKEHDRTTKAIYFYNPKTATDHWIRSRKIVERIGRHVFAVVTIQKDDFLTFRSVLVNQDDFKHFRGIAKHGGDVIFEYLTEARSMKIAKIGNVIEFRNGLTGVVEKVNENSVIVDVTIMDNYRDLELDSLTVVNHKNYKIIKDSMTTRKPEELEGVTLLGNQGTNYLFDYAPQVLETFPNKHTNRDYFVKFNCPEFTSLCPQTGQPDFATVYISYIPNEIMVESKSLKLYLFSFRNHGDFHEDCMNIIMNDLIELMDPRYIEVWGKFTPRGGISIDPYTNYGKPGTKYEEMASYRMMNHDMYPETIDNRMVIGQKTMFVRTAGCDYSCSWCDSSFTWDGSAKHDIQWLEAEDIVKELKRIGGQAFSHVTISGGNPALLKQMESLIDLLHEEGIDTALETQGTMYQEWFLKIDDLTISPKPPSSNMKTDFTKLTRIIDELKNGNRLQHASLKVVIFDDRDLAYAKDVHAKYPELPFYLQVGNDDTTTGDDAYLLTHLLKKYEALVDQVAQDPDLNRVRVLPQLHTLLWGNKRGVMLSQIYPQTDHPFSFELNKDMHVSAAHFIPREDAGACSRVHGHTYTINITIAGDDLDESGFLVNFSTLKKLIHGQYDHTLLNDHEEFSSNDRYAMPTTEVVAKTIYDKVAAYLSTLANKPTCVQVFVRETPTSYCIYRPKRVEINMKNEKAVVVFSGGQDSTTCLLWALQQFEEVETVTFHYNQRHQEEIDVAKRIADKLGVKNHLLDMSLLNQLAPNALTRDDIDIEEKEGELPSTFVPGRNLVFLSFASILAYQIGARHIITGVCETDFSGYPDCRDEFVKSCNVTVNLAMEKPFVIHTPLMWLNKAETWKLADELNALEFVKNETLTCYNGIISDGCGECPACKLRKNGYDTYMEMKEAMDKTSLIGIILAFIALGVGMVLKGVSLTALLNPAAILIIIVGTVAAVVIAFPSSEIKKTPKLFGKIFKDSQLPTIQEMIPLFSNWAQIARREGLLALEASLEEVDDDFLKNGLSMAVDGQSAEFIRDVLTEEVDAMSERHQSGALIFTQAGTYAPTLGVLGAVVGLIAALANMGDIEALGHAISAAFVATLLGIFTGYVLWHPFANKLKRKSKEEVKLRLIMIEGILSVLEGQSPKVIEQKLLMYLPAKERANLVNMKLVKEVQKTGYTGFYLDASLVLVEKASHHITVHERLKAVLEVDALADVVRKSLEKRIQHIMARKRKNHDHEDHVDESWLIPYADLLTLLLALFIVLFASSSIDAAKYEQMAKSFNVVFTGGTGVMDQSSMQSTEETEHSNQVKKAAEEDEEAKAKARDQAVLTKVKQQVDSFIANKKLGSKLETKLTDEGLLITIEDSIFFDSGRAVIRSQDVPLAKEISKLLVINPARDIVISGHTDNVPIRNSEFESNWYLSAIRAVNFLNILLENSNLNQENFSTKGYGEFKPIASNDTAEGRSKNRRVEVLILPMNKHIVKHGLNPTEFAVLELLYHKGDQPLQQIGDKILLASGSITYVVDKLEKKELLSRKACAEDRRVTFAHITKQGRALLDDIFPDHAKEIHEMISVLSEEEKDACIDMLKHVGLRAKHLYDMSIDEKRKQMVEAAQVEGYTGEMTIKYSQELDNLMNEYQHLLHEKQSAPSFHDLVSQMSLLSVNSDDPITFLVTASGKDKRKETNEDFVLVNAAGQPHDPNETLRPSAETLLHTYVYERTKAGCCLHVHTIDNNVMSELYGDKGEIRFKGNEIIKALGYWEEDAEVSIPIIENPAHIPHLAEQFAKHLTSGAVLIRNHGITVWGKTAFEAKRVLEAYEFLFSYHLKLALYQQQLVMKKPIVCCDFDGTITKNDNIIRIMKQFAPSEWTKLKDGVLSKEITIQEGVGQMFQLLTSDQKEAIQSFILEDTEIREGFKEFVDEVKKADIPFYVLSGGMDFFVYPILEGIVDRDDIYCNHASFGEDHIQIEWPHACDTQCQNGCGCCKPSIIRNLTHEDDFIIMIGDSVTDVEAAKHADLTFARDYLLNECQELGLVHKEFDTFIDLHAQFVQIKEVKEWSELLATYVLTREDEQINRKAEQIALGLTVGSWTDLPQLKKEQLQKHKGRVEKVLEKYQSEVTIAYPEANFSADLPAVFTTIFGKLSLDGKVKLVDIQFSEEFKKSLPGPVFGIDGIRNKVNVFDRPLLMSIFKGVIGRDMQDLKEQLRLQALGGVDLIKDDEILFESPLAPFEERIKEGKEILKETYEETGHRTLYAVNLTGRTFDLRDRARKAAELGADALLFNVFAYGLDVMQSLAEDPDIPLPIMAHPAVSGALTSSPEYGFSHSLLLGKLNRYAGADLSLFPSPYGSVALPKKDALGIYEACVKEDTVQKTFPVPSAGIHPGMVPVLIKDFGIDHVINAGGGIHGHPRGAIGGGKAFRSIIDAVIQEESIQDKAASCQDLKAALDLWGRVMEFQQSDVLKQLPKQFFASLVQKVQKKVQEGADIINLGQGNPDQPTPPHIVKAMQEAVSKPENHQYSSFRGTAKLKKAAAAFYEREYGVTLDPKTEIAILFGGKAGLVELPQCLLNPGDTLLVPDPGYPDYWSGAVLAGAHMVTMPLLEKNDFLPDYDLLPEDDKKKAKLMYLNYPNNPTGATASRSFFEKTVTFAKDHKLCVVHDFAYGGIGFDGEKPISFLQVDGAKEAGIEIYTLSKTYNMAGWRVGFAAGNPSVIEAIELYQDHLFVSLFKATQDAAAEALLSDQTCVRVQNDRYEKRRNVWIAACKEIGWEVSAPKGSFFAWLKVPEGYTSEAFSDLLLEKAHVVVAPGNGFGAHGEGYVRVGLLTSEERLQEAAQRIAALKLFEKKPTASYEELTESSAVALAIRLGLIQESSHLTCTEIGDGNLNYVFHIYDHKQEKGLIIKQALPYAKVVGESWPLTLDRARIESAALIKQSEYAPHLVPAVYYSDTALAVTAMEDLSHLEIVRKGLIAGKQYPHLSDHVGEFLGKTLFYTSDFATNPKIKKQFVKQFTNPDLCDITEKLVFTDPFFDSETNDFEEELRESAEALWADLEVQAKAAELKRIFLTSAETLVHGDLHTGSIFANETETKIIDPEFAFYGPFGFDIGHFIANLFLNALSRENEEQQHLFDHVVNVWATFKEVFTKAWKEDSIEAFSVSDSFLETTFDRILKEATGFAGCELVRRTIGLAHAADLDAIPSPTRRIQQKKAALTLGKTFIKQYHAVETASDLVALFQPSVKEMSKEFEVPRSVEWEENRINILNQQKLPAETVFEHLYTKEDVYDAIVTLKVRGAPAIGITAAFGLALSAQAIETEEIDVFKQEVIRIKEYLNSARPTAVNLAWALDRLLQRIQRAASVNAAKTDLVHEAIQIQIEDEETCRQIGQNALQLFKSGDRIMTICNAGSIATSRYGTALAPFYLAKKKNLDLHIYACETRPVLQGARLTTWELMQGGVDVTLITDNMAAHTMKEKQISAVIVGADRIARNGDTANKIGTLGLAVLAKHFHIPFFVAAPLSTFDVSTHDGSDIPIEERDPLEVKELNGVPIAPPDVQVFNPAFDVTPHHLISGIITEKGIITSNYAEEIDALFAESISMYYTVYHAPIGALYILEKDGAIIEVMFDDEPFLAKKQAVNLKQADTPVLQEAKKQLDEYFKGERQVFDLPLKQTGSPFQEQVWGALSAIPYGESKSYADIAEAIGNPKAVRAIGQANRRNALPIFIPCHRVIGKDRSLTGYAGSKTDMKAVLLELEGIPFVQKMKSQAKPGMSTKELDLIGKKILEEHGANSAPEKEYDFPGTTCISVNDEVAHGIPSEKTILQEGDLVNIDISAELDGYYSDTGISFVLGTGDARLEALCKCAEDAFLEGLKHAKAGKRQNQIGRAVYNTAKEQGFTVIKNLTGHGIGKNLHEAPNHILNYYDPFDNALFKNGTVIAFEPFISTNAESIYQADDGWTFKTPDKSLVAQIEHTIVITKDEPIILTKLAGDIRKLEKENEYLRTELMQQKMLLNKTLDAIFIFDQHLNIIQANEATCRLVQTPKEDLLNKSVLDFLYGIPKDKVECSLDLFFRKGTLKREISIQLESGETKYIEFVAEHDTMNQQYIVVMRDISSKKILERERSMNEQLFKDLFDRAIDGMVIFDQDGCMIDANHSFCQSFELQKTDLTDRYLHEFVEGDNLPALQHLLTSLKETGKAKGELPVTLQSGQQKLFELTITSNVMSGFYMSIMRDITEKRLMEEKLLKSEERFREIFENAMDAIIIWADDGEIVRANESACRIFELPMHSLIGKKLTDFLVKSDKRYRPTRRRYIRNHEIREELLFKMANGQYKELEFTSKHAVLEGQHLTILRNVSDRKRMEQELRESELKFRKVFNGSMDGIVLFDNQYRIIEVNPSASELLQLKDDHLTEMNLFHILAPYQIENLAQPAEAMSLDEMDNEVPFVLNHPDQRILEFSFKRNIIHNMNLAIFRDVTERKELEERVRKSDTLHVVGELAAGIAHEIRNPMTALKGFIQLLKGNIEGEYSLYFNVITSELKRIESIITEFLILAKPQAIVYEEKNVVQIVKDTMDLLHAQANLGNVQMHLNVLDEIPLIYCEQNQLKQVFINILKNAIEVMPRKGNVYVSIQRKGEEHIVISLRDEGCGMAEDKLKRLGEPFYTTKERGTGLGLMVSYKIIEEHQGTIEVESEEGVGTVFHLTLPLRQQKQEMPAFILVSGFFAKGFRKPGFMKKVAVKLIIPYLIFQVIYSVYYYLLQDQSITNLNPIDPQWSLWFLISLFFWNLLLIPFSKLPFHWAMIVSLSIALLVGYVDSISNTLSLSRTFVFLPMFLAGFYLKKQHFEFIRTSKGKLAALFVLMAVFLFCYFYEFDYSFLFGSKSYASLGDEGMIAAMKRMAWYLLAFGATFSFFALVPTRRFFFTKWGTRTLYVYLLHGFVIKLLRTTWFDDWALNAASVLILLLLTILLTFTLSSTFVKTVAQPVIELKMNNFMRTITGRLDVLWKAIVMLLVGTLLLRIAGPKSISQLTVQQTVIMISIGSIIIQPFIEHNLLETIYAATIFIVALVIMEKLSIQSDFFEKLLSGKSVVILQDGEMLDHKLKKTRLTRDQFKMRLKQQGITDISCLKKATLEANGQIGYELKPEEKPVTVKQMKELIKKLIDRLSAFQLIALYYFLAVTVSLILLSLPVAHQEGVKWTFIDALFTAVSAVSVTGLTVVDTSQTFSVTGMWILAFVLQIGGIGIMTLGTFVWLVMRKRIGIKERKLIMADQNQSNLSGIVKLMKHVLYLILLIEFVGGLILSMYFLKYYDVQGAFLHGFFSSISATTNGGFDITGSSLIPYKDDYFVQFITMLLIIFGAIGFPVLVEVKDYLFNQDRKHSFSLFTKITTLTFGGLVVVGAIGIYALEAGFSFVGKSWHEILFYSLFQSTATRSGGLTTLDITQLTEPTLLFLCMLMFIGASPSSVGGGIRTTTFALNLLALFHYARGNKSIKIFKRELHQADINKSLMVTMMAFILVFGATFLLSLTEHNTLLENLFEVCSAFGTTGLSLGITSDLTVFGKCIIMIVMFIGRIGIPSFLYLIGRRESEANYHYPKERVIIGMGKRIFLFILTNILVITTIGIVLSVISAATGVGSYIGADGRLNILYLLVFSAVVGFVGSFMSLAMSRWMAKMMMGVRVLNPEKDSLTYDEQQLVDRVHRLSRAAGLSKMPEVGIYQSSEVNAFATGPSKRRSLVAVSTGLLHEMDDAAVEGVIAHEVAHVANGDMVTMTLLQGIVNTFVVFLSRIAAWIASRFVREELVPIVHFIAVIVFQIIFSVLGSLVVFAYSRHREFHADRGGADLAGKDKMIHALRSLEAYTSRIKDDDQTAVATLKISGKRKASLFSTHPDLNERIRRLEAKMTRLLYSLKGEGDLTPLQLLKLSVKNGKDHDYDELKIPSFFEKLERRKQKSEHGLSTNEIVELGNLCELTSLKSTAIQNWIKRDIKDMIGHPELGKKYSIDQVVILLIVRDLKSVFDFDTIRVILSALFNTITDRTDDIISPIRFYEAYAHVLDFIYHHTQFPLKETNLREITEEQTDKLHDEFTELTKSQWHLIKGIISSTVFSVFTSHLQSTAQEMMYNTLMANRNQLLVPGVEQALDQFKYEIAQEFGVTLGSDTVSRANGSVGGEITKRLVQQAQSQMGNQSKLFKKGKKKQTLEQSAISIQQGDSELQNALIEQYKPFVAKAVSSVCKRYIDEKDDEFSIGLIAFNEAIEKYSAEKGNSLLAFAELIIKRKVIDYIRKEARNAPTVQMDLQESENGEYSQSMIEAELSANEYRRLIEQEHRREEIEHFKERLKVYGLTFQELLEHSPKHADARQNAIKVAHTLVEHDELRTILFQKKQLPVKQLEKLVEVSRKTIERNRKYIIAMAIIMTGDYVYLKDYLKGVLNSMDAAIILEYGWVLLVLIGLEGILAADNALVMAVMVKHLPEKQRKKALFYGLAGAFVMRFGSLFLISFLVDVWQVQAIGAIYLLYISIHHILKSHVFKKKESETNMKQSGFWATVVKVELADIAFAVDSILAAVALAVTLPKTSLPQIGGLDGGQFIVILLGGIIGLVIMRFAATVFVKLLKTRPSLETAAFVIVGWVGVKLTLYTLSHPAIGVVSSHFIHSALWKVIFWTVLLAIAAFGWFLSNPSRKGGQENEEKQEARMRLSFNEEEVERSMTLYKVFARAFKSVSEHSIRDSKEHGFNPTEFAVLELLYTRGAQKLQQIGSRLLLVSGNVTYVIDKLERNGFIEREQDPKDKRSVYAHLTDKGRSYLDKIYPIHSLRIARAFSGLTREEQEQLISLLKKAGIHSQHLLFRVFQFFQKLGKSFMLPIAVLPAAGIILAIGREDVFNIPFIYEAGNAIFANLALIFAMGVAIGISKDGNGAAALSGAISYFILSAGTTSINSTNNMGVLGGILCGLLAGYVYNKFKDTKLPEYLGFFSGRRLVPIMTALFTILLAAVFGYVWPPIQSVINDLGEWILSLGATGAGLFGFFNRLLIPLGLHHVLNNLFWFQFGEFNGVTGDLARFFKGDPSAGVFMTGFFPVMMFGLPAACLAMVVTAKPEKRKATAGLMIGMALTSFITGITEPIEFSFMFLSPLLYGVHAILTGLSLFIVNTLGIHSGFAFSAGAIDYVLSFGIAQKPILLLVVGIIYGVVYFVVFYFLIKLLKLKTPGREDDDMEDIAADDAVTTGASMLVEGLGGKDNITTIDHCATRLRLTVEDTNLLNEGTLKKAGAKGVLTSGKTSVQIIIGTNVEFVADDLRKEVMTQEDVSYKDKKVISIGIVSELTGLSVRQIRYYEERKLIYPQRSTRGTRKYSFADVERLMDIANKREDGVQTAEILKDMKKKEQALKSGQFKKKMLEGQINAHFRYKNRMMKKVLVATALTGTLVAGGFTLQAQNTNQTANAEVQKKSSFVSKKQAEKAALKVVKGYVDDVDLERKKGKWVYEVEIKKGGFEYKVYVDAKTGKALNDPVKEKKQNVKITKKQAEKIALAKVKGTVTDSDLDKENGVYIYEVEITTPSGEEVDFEISAKTGKILKQEWDDMSRKTKMVLALAGCLAILAAFAMLMIQTIDHKILSEAEMKKMIAKDYNGNITHIDLINHKQDYTLTLENANGIYQIIASSASGQMKEIRQLKSYQKEKNAELQAEEAAVKKVSGTVIQKKETSDRFIFTIQSKKELYQVEVDKQSFKVLEAEKPTSKEKKLTKITVEEAIQIAVKEVGGTVDDADLETFSGMLVFEVELDLPDGREAEVLVNAYTGDIEGITYENMVLLFHTAIYFIFSMTLTQKDMSRLSEVAENIAIALKKSEEEGLPSSELLKAYLPQNGMIRVVTESGESKLTVTKESTFSSLPFTYESGQTAEIKEYNKHMVAFAAIPVIWTNGEIMSLQVYEEIENTEENLALLKMILITTGVLFIVLSYFAGHVLTKQIVRPISRITSTMKASMKEKAFKRIELTGDSKDELYQMGQTFNEMSEILEKHYEKEQQFLHDASHELKTPITVIMSYSNLLKRWGQTRPEVVEESSQAIHDEAKKMKRLTDQLLTLAKNGQPLYLDMKPVDLGHLCKQLCHTLEVATNRTIQPLIAEGDEEKIKQLLTILIDNAVKYSREPVDVTCGWSGDKPFISVIDQGIGIKEEDLPKIFDRFFRVDEARNSETGGTGLGLSIAKQIAEEHGAELKVDSRIGEGTAMTILFQKMNKGKILVVEDEKKIARVLSLELEYEGYEVTVKETGMAGLQALEEDSFDLVLLDVMLPELSGLEVLRRVRKTNTATPIILITARGSVPDKVSGLDLGANDYITKPFDIEELLARIRAQLRLNIHAQEEKETELSIADLTVNEKTREIQRAGQMLELTPREYDLLVHLLNHQQQVLTRDQLLTAVWGFDYFGDTNVVDVYIRYLRKKIDYPFEKQLIHTVRGVGYVMKGMKGEIRLIPYEVKANVMEAKETPESIQEIKAPELWSSGFKGKGITIAVLDTGCDTEHPDLKDQIIGGKNFTDDDDGDAENVKDYNGHGTHVAGTIAATDQNGGILGVAPEAKLLIVKVLGGENGSGKYEWIIDGINYAAEQKVDIISMSLGGPSNEPALQEAIQNAVKSGVLVVCAAGNEGDGDERTEEFSYPAAYNEVIAVGSVSLARESSEFSNANKEIDLVAPGEDILSTLPNHKYGRLTGTSMAAPHVSGALAIIKNAEEEAFQRKLTEPEIYAQLVRRTLPLKQSKALVGNGFLYLTAPDVLLEKTLEADLLSLTIVKTSNLGFPRIGLNREWKKALESYWKGQTDRETLLGTLDEQFLTAIKTQIDQQIDVVPSGDFTFYDHVLDTAVMFNWIPERFRSLKDPLDTYFAMARGTKDAVSSEMTKWFNTNYHYIVPEYEKSTEFKLTHNKPLEAYEKVKKAFGVETKPVVLGLYTFVSLSKGYEANEVKEIQQRLVPLYTQLLKELEEAGVKWVQIDEPALVTASSEDVKSVKEIYQTIKEAVPGLNILLQTYFDSVDAYEELVTYPVEAIGLDFVHDQGRNLDQVKKHGFPKDKILAAGIIDGRNIWRSDLGERLSFISEVIAEAQPKEVWLQPSSSLLHVPVAKHPSEQLEEKLLNGLSYATEKLGELTLLKEGLTKGAAAIDADINEAAQALLTLKEFAKGTNADLTAERNNLSSKDFKRPVAFEERLRIQNESLELPLLPTTTIGSFPQSAEVRSARQKWRKNEWTDAEYDEFIKKETKRWIDIQEEIGLDVLVHGEFERTDMVEYFGEKLAGFAFTKFAWVQSYGSRCVKPPIIYGDVEFTEPMTVKETVYAQSLTEKKVKGMLTGPVTILNWSFPRTDISRKDIAFQIAFALRKEVEALEAAGIQVIQVDEPALREGLPLKESDWAEYLNWAAESFRLSTSSVQNDTQIHTHMCYSNFEDIVDTIEDLDADVITIEHSRSHGGFLDYLEKHPYLKGLGLGVYDIHSPRVPSVEEMSEIIDDALNVCPTDRFWVNPDCGLKTRQEPETIAALKNMVTAAEVARKKLAQHAMNHEDFLQRAIDLAVEGVNSGTGGPFGAVIVKDGQIIAEGSNNVTTSNDPTAHAEVTAIRKACQTLHTYQLEDCTLYTSCEPCPMCLGAIYWARPKAVYFAAGHQDAADAGFDDSFIYEEINKEYESRNIPFYKLTPQKTLAPFEAWETYDKKKEYPLFTAKVKAQHGRAGHVRSEDGVLDHNIVMPNAKKDGETGTNPEQLFAAGYAACFGGALEQVAKKQGIEIESEVEGHVSLLKDESDGGFKLGVKLIVSAKGYDHDKVKELVHAAHEFCPYSKATRGNIEVELEVAMTNEFEHMKLENQLCFLLYASSREMTKQYKPLLEELNITYPQYLALLLLWEHGTLNVKTMGELLYLDSGTLTPMLKRMEQNGLIIRERSKEDERSVQIRLTEYGEQLKEKATAIPFHMLTGTGRSEEELKILRASLHELLQNLTQPKMKKTAAFVVTASLASSALFGFSPASVPQGPKAALTSIYELAHKGQMPYYAKGLKIGVQTKKDVHHKLGNPYPEPGQSSFDLYHAEMGNPGFAFHYDAKGKIDEIRYFGTNVEKETNIGGMTPALLKKQLGSADSVSTIPQTKEKKYVYRTGDYELEFIVGHDPMSDVLFTATVSAVGGREGKVVSTDGVLEHDVAMPGTPRAKKLEKATNPEQLFAAGYSACFDSALQMVARQERIRFESEVTAHVSLLKDSSDGGFKLGVQLEVKGTGIEQSALEELVHKAHGVCPYSKATQGNIEVELMNEVLEKAKKASVAKDQLLLKTTEQKNAALHAIASALKASSAYLIEENQKDVQAAEEKQFTPSVIDRITLTEERIEAIADATLQLIQLKDPIGETLETIQKENGLFIEKVRVPLGTVGMIYEARPNVTVDAATLCLKTGNAVILRGSSSAIHSNKAIVKVIHEALHTTDIPVDSVQLIEDTGRETAKTLFTLNEYLDVLIPRGGKNLIDLVVRESTVPVLETGAGNCHIYIDETAKNEMAERIVLNAKTQRPSVCNAIESIVIHETWAKTYGASLFEALQSNGVEIRGDEAVCALAPSAALATTEDYATEFLAPIVSIKIVKNIEEAIQHIQTYSSKHSEAIITENDEHAALFLTAVDAAAVYHNASTRFTDGFEFGYGAEIGISTQKLHARGPMGLPALTSEKFVIRGQGQIREMKKQRIVIKIGSSSLTEQKGAIDEQKMQDHVRAIAKLKEAGHEIILISSGAVAAGFGSLGYPSRPVTLKGKQAAAAVGQGLLMQKYTELFSQFHMTPAQMLLTRNDFSDRTRYRNAYATMMELLERKILPIINENDSVSIEELTFGDNDMLSALVSGLIHADQLIILTDINGIYDANPNEHPEAKRFDVLTHISEELFSYAKSTGSKVGTGGMKSKLSAAQTALSLGVKVFIGTGTGEDKLLRILAGQGDGTYIGEQDLSAVNNRRQWIQFHSPVSGKIMIDAGAEAAILHNGRSLLPAGVIDVAGDFSKGEVVEVVGPNGLVGKGQTLYASDELLGIKGMRSDELSKEKPEVIHRDHWVQLITEKLELHRQKHEQKGRLLVSCPDQPGIVSAVSSFLFEHGANIIESSQYTTDHESGRFFLRIEFDWKDISANLDQLKNSFEPIAASFQMTWSMSRASDLKKLAIFVSKELHCLNELLWEWQSGNLMAEIAVVISNHETAKDTVEALGIPFHFVKANKDIRQEAEKQQLALLEKYDIDAVVLARYMQILTPKFIEEHPNKIINIHHSFLPAFIGANPYKRAYERGVKLIGATSHYVTNDLDEGPIIEQDIERVDHRDDAEALKNIGRTIERSVLARAVKWHLEDRIIVHENKTIVFNMSWLLLIGAGILEMLCVTMMNQFQKDRHVKWILFIAAGFSLSFLMLSLAMNTIPMGTAYAIWTGIGAAGGAIVGMLFYGESKDAKRIFFIALILSAAVGLKIIEGNVLIAAIFEVGWVMGLKYADSLLEWAATIVCIVVSFYLLLKATTVLPVGTLYAVFTGLGTAGTVIVGMVMGEPVQLVKLLLIMVLLSGVLGLKLTTQMLKGILEGCLLSIISEGEIYGYEMTKKLAHYGFDQISEGSIYPILLRMQKEQLVTTVTKASASGPKRKYYTLTQAGEQALTQFIARWNELSKNVNCLLLKGKVFPLDTNNHQTLFGGKLMSYIDDIASISAARHSRSETVTASMDSVDFLEPIGQKESVCLESYVTWVGTSSMEVFVKVIKENLMSGERRLAATSFLTFVSLDENGKPKRVPQVMPETEEEIMLHQTAKQRAEERKSRRKHSKALADALGTDKPWMIVEPLLQVNNLKKHFHLSKGRTLKALDGVSFQLKQGETFGLVGESGCGKSTLGKVLMRVYEPTDGEALYEGKSLHHLSKKESFDFNRQMQMVFQDPYSSLNPRLSVKDIMLEPMEIHQLYGSQKKRIARVKELLEAVGLSYDFATRYPHEFSGGQRQRIGIARALALAPKFIVADEPISALDVSVQAQVVNLLKKLQKEEGLTFLFIAHDLSMVKYISDRIGVMYLGHLVELTTSDALYQTPLHPYTQALLSAIPIPDPDVEDKRKRFILKGEIPSPVNPPSGCVFRTRCPAAMDVCAEKKPVLQAVEEGHEVACHLYNRMIYESKVPVANVWTAPQSPREIDRKVLQDSINIKEWIDQQTYEEKLALCEENLIQSQVLLGGRVIGLEEADGWMKVVIPQQASRKHPQGYPGYIPAEQLNQEGSASVASLIVCQKKATLYQNGEPDMEISFLTELAAAKETDDQFYVVTPVGIREINKADVRPVSHAYSGKDVVDTGKQFIGLSYLWGGMSSFGYDCSGFAYSMYKACGYLLPRDASDQAVQGTPVTSSHLEPGDLLFFANKNGKGAVRHVGIYAGDGKMLHSPKTGRQIELLSLSGTSYEKEWAGARRMDFAQRLSEERIKKAMDNGAFEGLSGFGKPLPKDDAAHVPEELRMGYRIMKNAGFAGEETALKKELMTVKELLQSSIDGEERKKLSLICEEKQKRLDELTSKRQTFARPASSFYKNKVYEKLTEHKKRMKIVDVRTCRTSVPLKKPFKTALRTVYDAASLIVIITYDQGDVSYGEAVPTSVITGETLESIDYAICEVIRPILLGASLAEYEQIFSAMNRVLASNTSAKAAIDMAIYDGLAKQAGLPLYQYLGGYRHQLETDYTVSVNRPLEMAEDAKQYAAEGFQTLKVKVGKDDIHTDIQRIKRIREKVGPDIQIRLDANQGWTWKEAITAIRKMEALNIELVEQPVPKEDIEGLRRVTEATDTLIMADESIFSFHDAIKVLETRSCDLINLKLMKSGGIKEALKINALAEAYGIQCMVGSMIESKLGITAAAHFAASQPNITRCDFDAPLMLKEDMIDGGIVYKGKDIFLPIDHGLGIQGVMNQLPAALQTGDTVGIIAPASPPDELKLAKGIAFLESLGLKVKKGKYLDSRYGYLAGRDHERVEDLHGMFQDPEVKAVICACGGYGTGRLAEAIDYDLIRRNPKIFWGYSDITFLHTAIQQQTGLVTFHGPMLSSDVGLKEVHPYTKDTFLQLFTPKAFTYTHHLSPLHTFYPGTASGDIIGGNLALIVTTLGTPFEIDTKGKLLFIEDIDEEPYKIDRMMQHLTSAGKLDDAAGFIIGDFHQCEPKKKDQSLTLEQLWETYIVSQKKPALGGFRIGHSSPNFAIPMGVQAALDAAGKKLHISPGVAAKEAIKCLFIIMLLAGCTANEQAGKGSSSKKILTLNNENEPTSFDPPIGFNNVSWQGLNNLMEGLTRLNEKHEPSPAMAEKWEISEDGKTYTFHLRDGIKWSNGDPVKASDFEYAWKRLLDPKTGSSASFLAYMIEGGEAFNSGKGKKEDVKVSAENDKTLKVTLAYPQKSFLNMTANPAFFPVNEKVAEKDPNWAKDAKTFVGNGPFQLTEWKHDESFTMEKSETYWDKKSVKLDQVKWLMISDRNTDYQMYQSGDLDTAFVPAEQSENLLKNKDVQIEDQAGLFFYRLNVNMEPFQNKNIRKAFQMAINPQDIVDYVTKNKEKPARAFVSPGILDSKGEDFREAGGDLVKQDTSEAAKLLEKGLKEENYSKLPPVTLTYSTKPENKKKAEAIQQQLKEALGVDVKLANMEANVFAEDQKALKFQFSQSSFLADYADPINFLESFQTGNAMNRTGWSNDTYDQLIKKASQEADEQKRNSILHEAEALLMEEAPIIPIHFYNQVHLQKEGVKGIVRHPVGYIDLKWAQVMKKVLQIIDLHVSFRTYGGSVQAVRGVNVDVYEKETLAIVGESGCGKSVTSQSIMRLLPAYSAHVDQGEIWFQDRNLLSLSEKEMRAIRGVDISMIFQDPMTALNPTLTIGDQLMEAAKEHQKLTKKEVKEAAIQMLDLVGIPQPKERLKQYPHQFSGGMRQRLMIAMALICEPKVLIADEPTTALDVTIQAQILELFKEIQRKTGVTIILITHDLGVVAQVADRVAVMYGGKMVEVGTRQDIFYSPQHPYTKGLLQSVPRLDMKDELIPIEGSPPDLFAPPKGCPYTDRCPSAMKVCDHIMPHETQRSPTHTVHCWLQDERAQAILSSTQRGLQHDPPNRHPEVPDEWFSPREQKKTEAHAIKRPSLSYWADTWRRLKQNKLAMFSLSVLIFLFVMAILGPLLAPNSVTEQRLSMQNLPPSAAHWFGTDELGRDVFTRTWYGARISLFVGVMAALIDFAIGVIYGGIAGYKGGRYDHIMMRIVEVLYGLPYLLVVILLMVLMGPGLVTIIVALTVTGWIGMARIVRGQVLQLKSQEYVLASKTFGAKSLRIIRRNLLPNTMGPIIVQMTLTVPTAIFAEAFLSFLGLGIQAPFASWGVMANDALPTVLSGHWWRLFFPAFFISLTMFCFNNLGDGLQDALDPKMKRMASFLLKRFIAMIATILTITTLTFILMKVIPGSPFNEERNTNETVQRNLESYYHLDEPLYVQYVIYLKSIVTFDFGPSIKKPSESVNDLLARGFPVSLELGLISILIAVISGILLGVMAALRHNGLIDYIAMTIAVFGISIPNFIFATLLIQQLAVNLKLFPTAMWTSPMHMVLPTIALAVGPMAIIARLTRSSMIEVLSQDYIRTAKAKGLSPLKIVFKHALRNALLPVVTILGTLVASILTGSFVIEKIFAIPGMGKYFVESINNRDYPVIMGTTVFYSIILITLLFIVDVAYRLLDPRIQLHQKGMADMMVQKWLENGILDAHQIMIHTRSETERLHQLKEKHQEINICSLDELSACDTLFVCVPPLAVLDVLDQLPSKAKAVHIVSVAAAVTLEKLQAHTTQPVSRYIPTLTSAVGTGVSLVAHGVAAGRENKERLHRLLSAFSIVREVEEDRFDAASNLTSSSPGFIAALFEEMAKAAVRNSDLSLEEANEFLTYALLGTGQILVERGLTFAETVDRVATKGGITGEGAEVIQQQAPQMFDDLFTQTMKKYEQLKSQINEKKPNGWFKPFVSGVVGGILALGVYVLTPYAQHSSKTTAVQTSNSSNSISSMVENVSPAIVGITNYSSQEEKTGTGSGVIFKKSGNKAYILTNNHVIEGANKLTVSLHDGKTIEGKLVGADPLTDLAVVEISSSHVTKVAALGNSSSLRAGETVIAIGNPLGEDLSRTVTQGIVSGVDRTVSMNTSAGESSINVIQTDAAINPGNSGGPLLTTDGKVVGITSMKISETGVEGIGFALPINDVKPIADQLLAKGKIERPYIGISMLDLEQVPDVYQKETLGLKSSQLDQGVYVKEIAAGSPAAKAGLKSEDVITAINGKQIKTGSELRHELYTNAKVGDTVSITLIRNGKQETKQVTLTQSESKMKSAVFYSSEDIRYEERNRPAIGDDEVLLKLRACGLCGTDIYKATHETVPPGTVLGHEIAGDIVETGKRVTNVQTGDRVYVAHHVPCFTCDFCQKGFYTMCPQFTATNVEPGGFSEYIRIPALHVGKLPKDVSYEQGAMVEPVACCLHGFERAPVHPGDSVLILGAGQIGCIQLQLAKYYLAGKVMITDVNENRLLRARSLGADAAFHPAAEPVENRVMKETNGKGADLVIISVGSSALLKEAFQAVARGGTILVFAHFPKGDVAIPAERFFNDEVKVVGAYSHPYHYREALELLKAKVVNTEKMVTHRYPLSQLFQAIECARNPEGESVKIMMYPDEEIYSITSSDEHIDKFSHYIRECAKEILITIDLLAENRLKDIHPHAIKIKEIEHNCDNLHRKSLKNLFGKETDPIKVIQYKEIYETLEEIADSCQSVANNLETIIMKNAMADYQTAADQIVKAIGGKENIDQATHCVTRLRFVLKDEGKVDEKALEQIDEVKGSFSANGQYQVVIGQGVVNRVYAEMVKRTGIGEATKEDVKRASDQKLNPLQRAVKTLADIFIPILPAIVTAGLLMGINNILTAPDIFFDQKSIVDVYPAWADLANMINLIAGTAFTFLPALIGWSAVKRFGGNPLLGMVLGLMLVHPDLLNAWGYGAAEKTGDIPVWNLFGLEVQKVGYQGQVLPILVASYLLAKLELFITKRTPESIQLLVVAPITLLVIGFLSFIVIGPVTFAIGNVLTSGLVAVFQQFAALGGLLYGGLYAALVITGMHHTFLAVDIQLINSKLHGTFLWPMLALSNIAQGSAALAMMFVLKDEKQKGLSLTSSISAYLGITEPAMFGVNLRYRFPFIFALISSGLAGMFIASQGVLASSVGVGGIPGIFSIIPKYWGAFAIGMVIVLIVPFIGTLLYAKLMDTLLILTILIVICALAFDFINGFHDTANAIATSVSTKALKPRHAIIMAAFMNFLGAMTFTGVAKSITKDIADPFTLQNGSVVILAALIAAITWNLLTWYYGIPSSSSHALIGSIAGAVIASAGFGALNYSGFIKIIQALLLSPILAFVLGYIVYTIIKIIFRNNNLAKTNKQFRRVQILTAALQSYTHGTNDAQKAMGIITMALIAGNLHTTDDIPFWVQFSCALAMGLGTSIGGWKIIKTVGGKIMKIRPVNGVSADLTGAAIIFGATFIHLPVSTTHVISSSILGVGSAHRVKGVNWGTAKRMLVTWVITLPISGTLGALIYFVLNAIMTGFLTHLEEEIKRLYAKLQISGPAYRDMQRIASEFHVWVHYEDTGSMMIKHQGLYSIILNRSLSSEEQWQDFAHELCHVLKHAGNHFKMHKLFRELQEFQAKQFMYHFCVPTFMLMQMKLPNLRQQAILHIAQTFHVTWAFAEKRLALFEQRKAGIRFQQEFVAEKEAVYQTMENLLRPIYQERASHPDTLAVIIVERRHKVSSETDNFDAALLVIVKEAEEPVFIKHYESDHQTASLNVVTDDQLKEWITLGTNRRIIDWILNGKVLFDRNEYIFNLIDELSTFPFSNRKLKIGLEYGKLIRRYIEGKAFFESNQFLDAYNSIVHALHHLARIEVIDKGFHPEVTVWNQVRHMEPEVYKLYSELIESHESLHKRLELLFLANDFLIHSKAEIGAAHLRHVMEQKDIWLFGELLAHPDLKYFTPDLSVMIDFFVEKGIVQVDPIETKGQKIYHRGYFVKKDIDMYIGVFFKESIWLSTFFMLLGVLSIGLSTAVYFWIGMLSTKAVRVVCPGCEKETKVLGRVDMCMHCREPLTLDPTLEGKEFDESYNRKKMAAHELKDALDALKETGVRITPQRHAILEFLVNSMTHPTADDIYKALEGKFPNMSVATVYNNLRVFRESGLVKELTYGDSSSRFDFATSDHYHAICENCGKIVDFHYPGLDEVEQLASHVTGFTVSHHRLEIYGTCQECAKKENHTESEKLHQEALEHIVGGVNSPSRSYKAVGGGSPVAMERGEGAYFWDVDGNRYIDYLAAYGPIITGHAHPHITKAITKAAETGVLYGTPTKHEVTFAKMLKEAMPALDKVRFVNSGTEAVMTTIRVARAYTGRTKIIKFAGCYHGHSDLVLVAAGSGPSTLGTPDSAGVPKSIANEVITVPFNDIDSYKEALDRWGDEVAAVLVEPIVGNFGIVEPKDGFLQQVNDLTHEKGALVIYDEVITAFRFMYGGAQDLLQVKPDLTALGKIIGGGLPIGAYGGKKEIMEQVAPLGPAYQAGTMAGNPASILSGIACLELLKEDGVYERLDQLGAMLEEGILAHAKKHQVDITVNRLKGALTIYFTTETIVNYEQAENTDGEMFARFFKLMLDQGINLAPSKYEAWFLTIAHTEKDISETLQAVDHAFAQLKQMAFVTPYKKQIALTMVIGMIKFSIPLTLPLLLKYVIDDVIQGSGSPEEKTSTLLIIMGIMLVLFLVMRPPVEYYRQYYAQWTGSKVLFDIREKLFSHIQKLSLRYYANTRTGEIISRVINDVEQTKEFVITGLMNIWLDMMTVLIVIAIMCTLDLKLTIVSVIIFPLYAFAVKYFYGRLRKLTKERSQALAEVQGHLHERVQGMPVIRSFAIEEYEQENFHDENKNFLNKAINHTNWNAKTFAVVNTITDIAPLLIIAFAGYTVINGSLSIGTMIAFVGYIDRMYNPIRRLINSSTTLTQSVASMDRIFEFIDEPYEVTDRPNAKEANHLKGEVEFKHVSFRYEHTQEEILHNISLKVEKGQTVALVGMSGGGKSTLVSLIPRFYDVTNGSLEIDGIDIKEYKARSLRNQVGMVLQDTFLFSDTIKENIAVGDPEAPFEKIVSAAKAANAHDFIMSLPEGYDTKVGERGVKLSGGQKQRISIARVFLKNPPLLILDEATSALDLESEHYIQEAMQKLAKDRTTFIVAHRLSTITHADQIVVMEQGEIVEKGTHEELMNQDSHYRHLFTIQTLNMGYPKEGETIQIQSYKHNGLIHRIWNETTILKATELCIIGANDRTMVTESDGRTWMTREPAICYFHAKQWFNVIGMLRDDGVYYYCNISSPFATDDEAIKYIDYDLDVKVFPDMTYNILDEDEYADHKRQMNYPKEIDSILREHLNTLLHWIHQRKGPFAPEFVDMWYERFLHYTKMSDFDQLVKEQMQLMDQLLDVQGELDLCLETEKQLLQDEKKEEWHSLCDQIKQKRAELQKVQTLFTKQTEEVINSYKQMENKTNAQQVKKQNQAAAGQYGTEFASETDAQHVKKYNQKAEQNKQQNSQQTNEPWWKKAVVYQIYPKSFLDTTGSGTGDINGVTKKLDYIKELGADCIWLTPMYESPQYDNGYDISDYTKIHEMYGTMTDFERMLKEAHERGIRVIMDLAVNHTSIFHEWFQASRESKDNPYRDYYIWKEPKADGSPPNDWQSKFGGPAWELDEVTGDYYLHLYDVTQADLNWEKDEVRRKVYDIMHFWFEKGIDGFRLDVINNISKDQRFLDSVQGDGRMYYTDGPRIHEFLHEMNQEVFSKYDSMTVGEMSSTNIADCIRYTRPDRQELDMTFNFHHLKVDYPNGEKWAIAPFDFQELKSILSEWQTKMHEGGGWNALFWCNHDQPRIVSRYGDDDTYHQQSAKMLATTIHLMQGTPYIYQGEEIGMKNPRFEDISSYRDIESLNMYEVMLEKGKSKEEALAILQVKSRDNARTPMQWNSEKNAGFSTGTPWIEPANNDISVEASLKDQTSIFYHYQALCRLRKELDVITYGSFSLLLAEDPKIFAYVRESKDEKLLVINHFYAGEAHFTLPDELAADEMECQVLLSNEDVPAHIKGFTLRPYESIVYHLTKRMSQRKCALITGSSRGVGKEVALRLAEKGYDIVINYARSKKAALETAEEIEAMGVKTLVVKANVGQPEKIKDMFQQIDETFGRLDVFVNNAASGVQRPIMDLEENHWDWTMNINAKALLFCGQEAAKLMEKNGGGHIVSISSLGSIRYLENYTVVGVSKAALEALTRYLSVELSQKNIVVNAVSGGAIDTDALKHFPNREELLEDAKKNTPAGRMVEIKDMVDSVEFLVSGKADMIRGQTIIVDGGRSLLVMYVGRDLSQLGMMSKDQWKDTELAYFHHAFQQILPYLNEEGQSKYREIISEIEDRGGLHRNEADYTHGTTVKYDMKDIQEKLDRKDIAGFQHDLIDWYEKEQRTLPWRENQDPYRVWVSEVMLQQTRVDTVIPYFNRFMEQFPTVKDLALADEEKVMKAWEGLGYYSRVRNLQAAVKEVYESYDGIVPDTKEQFSKLKGVGPYTSGAVLSIAYNKPYPAVDGNVMRVISRILSVWDDIAKPKTRNIFEFAVDQLISREKPSEFNQGLMELGALICTPTSPACLICPVNMHCSAFEEGVQHELPVKSKKKKPTAKSMAAAVLFDDAGNLYIHKRPSTGLLANLWEFPNMETMKGRKTEKEQLIDFLKEEAGVQAELGDLEGTIQHVFTHLIWNISVFFGRVTSVSDDTMLKKVTTEEFEAYALPVSHQKIWKLALEQPSMEELIETFTPMIKKKLQNTAYQEREDLEQELYIKLIEKIDRLIYQEGPGFWEFIVEKPNGIPQPIRGEKGATVKIPRNLERDRQNPDMLTPPETDHGTVSNLKYSFSDTHNRLEKGGYAREVTVRELPISKSLASVNMRLKPGAIRELHWHKEAEWAYMIYGEARITSVDAEGRNFTEDVTEGDLWYFPSGLPHSIQALEPGAEFLLVFDDGSFSENSTFQVTDWLAHTPEEVVLKNFGMTKEQFDKLPEKEKYIFQKGIPGSLECDKVKTEQGEVPNSFKYELLKQEPITSSGGQVWIADSTNFKASKTIASALVKVDPGAIRELHWHPNTDEWQYFISGKARMTVFASDGHARTFNYQAGDVGYVPFAMGHYVENTGDEPLYFLEIFKSDHYADISLNQWLAVTPKQLVLDHLDQGEDFLKLLDAEKHPVIAAMEQYFERLTEQLMEKNNMLTYDEARTWVELLWSDFETTYAKAGRKYKGQETTERIVQEWIESYGAQLHLFQNKQSKANEHLQMEKRYSEMTEYELKQEIAALSEKARKAEQLGIVNEYAVLERKIDMAKAYLLDPALIQTKTTYQIKDTEEEFYVEYLNGVFAWGYRVSAPNKEDALPISMLTQKDMPYITKISAQKNNTERVNIFLDEKYAFSVDLDVLVQHDLKKGKELDEADIIDIQFGDSVKKGFQQAVDYLSYRMRSVKEVTDYLTKKEIPAPAISEIIHKLKHYKYVNDLEFAEAYVSTHRKTNSKGPSVLKKELKLKGIDDDTIEQALSQYPDDLQLEEAVKQVLKLVKKEKNRSAKEIEQRIKLQLQRKGFSFEIIDKALQEAYDGQEEEKEEEALLYMLEKAKRKVGYDGSFEKKMKVKQFLFRKGFDLDTIDHVLDKGEMNIAITGGTGFIGQHVTKVLAAEGHHLYILTRNPKESEQNHLHYVQWLTEGAAPEHELPAIDVWINLAGKSIFTRWTDKAKEGILSSRLKSTQEVRRIIEAQESKPSVLIQASAVGIYGTSPTGDFTEESPPAETDFLSHTSRLWEAEGQKIEALGIRTVYTRFGVVLGEKGTLPLMALPYKLFAGGTMGSGTQWVSWVHVEDVAHLIHYAIQNDDISGPLNVTSPNPVQMKQLGQTIASVLHRPHWLKVPSFAMKTVLGEMSLLVLEGQRALPKKALLSSYDFLHPELKEAILHMPETKQQTEALTVRDAVRYRRSIRKFKETPVTIEQLQPLLEDAVYAPNHKITEPWRFLYAVTDEAKATFVERFIAFFQRNNPDAKEEKINHYRDYFSKVPALLLVVLKEDENPVVRNDDFAAVSALIQNLQLLAWDQGIGMVWKSGRILYDKGFQQDMGLKENERFAAILHIGYPEEVPEEKSRQKASSLLTEIMKENKFRVIYDQLARRIEQGEWQDKGILPSEHELSIMYDTSRETVRKALNILVQNGYIQKIRGKGSVLLNREKMQFPVSGLVSFKELSKTLGRKTVTTVHEFGLIKPDQYIQSQLKIDEQTDVWKVIRSRNISGEEVILDKDYFLQKHVEVLSKDICEGSIYEYIEGELGVSISYAQKEFVVEPCTEEDAKYLDLKGFDHVVVVKNYVFLEDTSLFQYTESRHRLDRFRFVDFARREKMEYNIHDTTVLKEEILSPEEKKTWVLYMKVLTAAGLGDVSEWMKLDMSMPQMKVLMLLNNHGSLKVSEIAEKMGASLSNMTGLLDRLEQSNFVVRKHSERDRRIIVVELTEEAKNIFRSIYQKGHEKIKHSLQRLNDEEKEKVNEGLAILEKALRPERGIWDVDPEAGSQPANLVYLSPLHQRTKSYAQTFFSDWMILSAKHGFLKADDIIHENYDVAFGIPHAKQITREELSQQFHQKNLFAYDELVVLGGKKYRKVIDPLLHPHQKANYPLAPYKGIGYMLQALHQAVKSKIELMMISLILPAVPTHAAIENGDAVKVSILATTDVHANMMNYDYYSDKETNEFGLAKTAELIEKHRSQNPNTLLVDNGDLIQGTPLGEYVYKNEKDGIINQTKVHPIIHTLNKLKYDAGTLGNHEFNYGLSFLDGTIAGANFPIVNANVKKLNGEHRFTPYVIQEKTFKDANGASQTVKVGYIGFVPPQIMTWDKKHLDGQVQVQDIVESANETIPEMKEKGADIIVALAHTGIEKTASPKGSENMIFDLATKTKGIDAIVSGHQHGTFPSAEYSGIDKFDVSKGTINGIPVVMSKNWGSYLGVIDLTLEPDGNNWKVTDGTGKIESVAGVTSQNSTVKDAIQTTHQNTLDYVRKPVGKTEADINSFFAQVMDDPSIQIVTDAQKWYAQEKMKDTSYKNLPILSAGAPFKAGGRNGVNYYTNIAKGDLAIKNIGDLYLYDNTVQIVKLKGSEVKDWLEMSAGQFNQIKPNDSNEQPILNEEYRSYNFDVIDGVTYQVDVTQPAKYSTTGTLVNANANRIKNLSYNGKPVSDNQEFLVVTNNYRASGGGGFPHLTQDKVVLASADENRQVLMDYIIEQKTINPSADQNWSIAPIKGATVTFESSLLAKPFAEKSSNVDFVRNASTDGLGVYKLAFKEDGTTEPPASDNWNLTVMHTNDTHAHLDDAARRATKIKEVRAESKNNILLDAGDVFSGDLYFTKWQGLADLKLMNLMKYDAMTFGNHEFDKGPSVLRQFLTGDASDVDAKNRHQFEKPAFPIVSSNVDVSKEKQLSGLVKKPATFKAGEKKEAGIYPYILLDVNGEKVAVFGLTTEDTAITSSSGPNIQFKDAYKKAKETVNTIQTEEKINKIIALTHIGYNRDLELAQKVDGIDLIIGGHTHTLVEKLKVVNKKEPTIVAQVKDYGQFLGKVDVAFNQKGVVQPKKSSFDLITIDDSVKEDADAKAILDQYKADIQDLKTEKVGSTDVLLDGQREHVRAKETNLGNFIADGMLKKAQESAGADLAITNGGGIRGSIEKGDITLGDILTVMPFGNTLYVADLKGSQIKKALEQGLSGIEEGGGAFPHVAGIEYTFTLSKPAGSRLIDVKLKDKNGKLTDIDDKKTYRVATNAFVGTGGDGYSVFTEASHGEDLGYVDYEIFKEQIEQADGHISPVIDHRVKEVFLPRAKGKGVYDIDNEKFQTYVQHTNKALLYLDKASEAKNVQLSLSKAQVAELKKREQDPNVTIYHDKVGLALPLSNLSEKTADIWMKKTNKVKNALTNTYDFQIKQDQKKVSTFKDPVTLSFTLDEPQKAKKPGVYYVDRKKNRYAKTSNGSFENGVVSGQTEHFSEYTVLNGGTLPNTATMMYTAVLIGVLMLASGGILYYYQRKRTRKNVSSMGKKIAVVLTDYFEDVEFTEPAKAFKDAGHEITVIENEKGKTVKGKQGEAEVRVDASIDNVKPEDFDALLIPGGFSPDILRADDRYVQFTRAFMDEKKPVFAICHGPQLLITAKTLEGRGATGYTSIQVDMENAGAKFKDEEVVVCQDQLVTSRTPDDIPAFNRESLKLLAKLSEQKAAEVNQLIEDISQKLNMLNIGVIKAEDFSPDKYEDIEFLHQMVMKKSSFSPSEMQAIASELKNLRKLFLIVGTGIYLTFRVLFIQIRLLPYSLKLAFSKQDKTSEGDISHFQALMTALAATVGTGNIVGVASAVIAGGPGAVFWMWFAAFFGMATKYAEAVLAVKYRVKNEKGEMSGGPMYYLEHGLKQKWLGVLFAIGATAAFGIGNLVQSNSISGVMNSTFQIPTWITGIIITAFTALVILGGIKSIGRVTAIFVPVMALFYVICGLIILVMNADLVPSAVGLIFTDAFTGQAVAGGAIGTVIRWGVARGVFSNEAGLGSAPIAAAAAKTDMPARQALVSMTQVFIDTMIVCSITGITIVMADMYVTEKSDALTSLSFAHFLGPIGSIIVAIGLLLFAYSTIIGWSYYGEKCFTYLAKDSYVMYYRVVFVIAVFFGAVFKNDFVWGVADMLNGLMAVPNLIGLIGLSGVVVFESKRIIDKIKQEKKEKNIKRVEDEGLSEHFVIDSAGIGGWHQGSPPHEGTRKLLDEKGISYEGMSARQIIDEDITAYDYIIAMDAENVGALRSIAGYGKHHFIGRLLDFVEDDDRDDVPDPYYTGNFEEVHEKNQIMLRGAVIGAACGALLTLFHRPTRIALKDKWDDCQEKLAEYRQEPARISGCVKEKMEETKQLMRTVSDDLSFLNEQVNQLKETTPKVLEIIEETKDHFRSKLLHEGPAKSAELAYFFLLSLFPFLIFVLTLVGYLPLTSKDVLSVISGYAPEGALSMIESIAEETLNSRNGGLLSFGIIAALWSASNGINAVVRAFNHAYEVEENRSFILVRLTSIILTIAMVLTIIFALMLPVFGKELGLFVAKLVGQSDAFLTIWTAMRWIISPLILLIVFTALYYFAPNIRLKLKFVLPGAIFASIGWILVSMLFSFYVGEFANYSAMYGSIGGIIILMIWFYLTGIMIILGGELNALLHKRKIVPGKMKKMPRIMFVVLLSLSFLYSFPAEAKPFKVPSSVASISKENTYPNASQDQPLLQPSELTAELFKTTSVPIENTHLIKMLNESSISGTPLAVGYRATIFLGRWALSYDSNETVANWEYKKVNTNHIDNRGGNKTAIGKYVQKQQVKVSGGLTAKVPSPEDVKTLMMQKAIQKTKLPLAFDTVIGAGTKRDQSYHVSPKKAASLHAYAPAINEKGKVTYGEVYLVLKGNKRKLVVKNVTSQGIGAWIPVQDHLTFGFQGMNIKEKKASKDASTSRIYAKFGREIYVAAKQGEPNPESNQALRFVLERAKTYSVPKHIVDRAIEKAKGGAEENFDELRYEGFGPNGSMVIVDALTNNVNRTASDVRAAFGKNGGNMGVSGSVAYMFDQTAVIGVEGKSEEETLELLMEADVDVRDIMEEDETVIVYAEPDQFHQVQEAFKQAGVEEFTVAEITMLPQNEVTLDDESKAQFEKLIDVLEELEDVQQVYHNVDLGVGLVLWLAVFMINKALQIFFKRTEFIEDKKKKTIESLVKSVTKYTASICFVLYVISLFFHDFGKILAGAGVAGIVIGFGAQTLIRDILAGIFLIYERQIHKGDYVTVNNLFNGTIEEIGLRSLQIREWSGKLLTISNGDIRQIQNYNMQYMRITESVLISANQNPDIAFQALESACDNLNQMHHDLLKKDEFQNAIEPFQVHGIMGLNKLNRGIEITVKGMVEDEKYFEAALAVRKEMIKQLHHHDVKLLEDLAYPQPAKMNQKTALRPITPAYDPWEAYLDVQDYGEMKLTNIEFTTTTLCNMRCEHCAVGYTLQPKDPNALPIDLLLRRLDEVPLLRSLSITGGEPMLSLKSVREYVVPLLKYAHERGVRTQINSNLTLDLARYEEIIPYLDVLHISHNWGTVEEFATVGFAMMDRKPTFEQREKLFNRMIENSQALVKAGVTVSAETMLNKRTLPYIEHIHRQIVEEMKCQRHEVHPMYPSDFASALESLTLPQMRDAIHQLLDIRDQNTWMLFGTLPFYSCSTDEEDQRLLNRLRQEKNVTVRNDPDGRSRLNVNIFDGNIIVTDFGDTPPLGNIATDTLQSAYTRWMDTKLAKELNCHCPSVQCLGPNVLVKNSYYQDVDFTSRTARGMGKAADSKEQQVDYLKNRLDMFMNVIDSLDPESTDVEDIDRLIQMIDDLEAKYERFKNDWKMPLSEVGAVSNKPIHWGFAKSKEHRPPDAGKELTALLKKYDAFYLGNTKKKEIYFTFDNGYENGYTPKILDVLKKHQVPGTFFVTGHFVKDQPGLVKRMAEEGHIIGNHSYHHPDLTTKSTKEIKEELDRVNEAVYKITGKQDNLYLRPPRGVFSERVLKETKQLGYQTVFWSVAFVDWHIHHQKGKQYAYDQMMKQAHPGAIYLLHTVSRDNAEALDDAITALKKQGYSFKSLDDLMLEKVWHLPMLRKLAVTKNGDLIEHATMQQLSSPEIAWYWIDFHAPTEKEAALLKEYFQFHPLAIEDCFHYLQRPKLDFYEGYLFFVLHALNQKTLRSEEVDLFVGENYIVTFHLKEAPYIDRVIRKLKGSDKERNSGPEHIAYMLIDQLVDDYFPIIYQIEDRLNEIEDEEGHKTYGTLMNEVFGIRSDLLKLRRTIIPMRDLLYRIVNTNTMKSDTNRQAYFNDIYDHLLKLTEIVESNRDMTADLRDSYQTLNSNRMNAIMMTLTIVSTIFIPLTFIVGVYGMNFDNMPELHWKYGYFGVLIFMGLLVSGMLLWFKHKGWFRIFKMKKTILSVALATAVSSTLPLFADAAEPKTNVNVNFDVLGIANAIVNAVNANANRSGFVKSVMESTFYAAGGRYNVMVFNLSQNYEDRFNGVKTFATANLGNVVYGIWVFESGTFKNNGDGGWDNWAFRGWFDRQDKFVTFMWEKQLVVEPPYHFDQVLRRLSSDPLKAVDLSQREIKVPIRLEQKPYVVIVQATGTKDAPMFRVRSNGPEEPLLSEVKRIFGMEHQLHMIQDHFSQTNLAPIFEEHIGTPLMLDFHLYHCFMKCIIHQQLNLSFAYELTKRFVHTYGEQIEGVWFDPLPATIASLETDDLRKLQFSQRKAEYVIDVSKRIVSGSLCLEELHDLSDLEVEERLLPIRGIGPWTVQNVLMNGLGRPNLFPMADIGIQNAIKRHFDLPEKPTKEEMVALSKEWTPYLSYASLYLWRSIEMNERELQQLTEHISQQFFGKTFRHQAVFNDRLKTTGGRYLLGTHNIELNRRYLEEHGREELIGIIKHELCHYHLHLEGKGYQHRDRDFKALLKQVEAPRFCTPLKKKRRAGKRHEYICTGCGRSFIRKRRFDTSRYVCGVCKGKLKWQSTMKQIEQHEHVNAIIYQSNKEGKPCCGDSFFIKADDEELICAVADGLGSGQYANESSSLVSEIVEEYGHEDVATLIDRCNQAMKNKRGATAAILKVNFSQQQFTYCSVGNIRFILNAPSGDYIYPLPTSGYLSGKPRKYKTYTYSYEKGSIFIMYSDGLNVPNMRMCLKHGHSVEDIAKQLETYTQDKKDDLTYVLGQLMKLTKDEVDRLIQSYQTNQDEQAQLTLVECYTNLVDMLAKKYSKGKSFHEDLRQVGMIGLLGAIKRYDPLVGKSFEAFAIPTIIGEIKRFLRDKTWSVHVPRRIKELGPRIKMAVDHLTTETQKSPKVQEIAEYLDVTEEEVLETMEMGKSYQALSVDQGVEADSEGSTVTILDVVGSQEEGYERVNQKMMLESVLHVLSDREKEIINLTYLQNKSQKETGDLLGISQMHVSRLQRKAVKKLRDALSEDASMELGMKIPAKPEYVGIIRLTLSGVASRMGYAYEEIEDLKIAVSEACTNAVQHAYKNGEDGEVAVRFLVYEDRLEIIVADKGGSFDFKQKQEDLGPYTSAHTVDQLAEGGLGLYLMQTLMDEVEVQANSGVTVAMTKFLNRERVDHDTTIQNYETNMNMSVKEHQIDQKTKISVSGEIDVYSAPQLRETLMPKAEAGEHLEICLKDVTYMDSTGLGVFVGLFKAAQKAGGTLKLENLSERLVRLFEITGLKDIIDISAKSEGGVQMEQRYHQLLSRYISDLTETSLYQAQKFSRKTIEHQIPPEEIVSVHRKVIQELYPDLPEDVFHSLDFLIEVMIGYGLAYQEHLTLRGIQQEIKSEIEIAANVQQTLLETKIPEGDTFDIGAISVPAKQMSGDYYHFVTDHDTINIAIADVIGKGIPAALCMSMIKYAMDSLPESGSGPTKVLKTLNRVVEQNVDPSMFITMFYGSYNKETHEFKYASAGHEPGFFYCKKEDKFYDLEAKGLVLGIAPDFDYRQYEKHLDIGDMVILFSDGVTESKSEEGFLEREDIKALISEHLSYSAQEMVDAIYASLLKLQDFQLHDDFTLLVLKRKVMGRNVAKELGFGTVDQARITTAISELARNIYLYAGKGQICIDEVMERGKRGLKVIAADEGPGIMDIRKVMEDGFSTSGGLGAGLPGVRRLMDEFKLDSAPEQGTEIQAVKWLRLLNKIHETGANGVVIDLTSVDMIDSFIAKVLGDVITMSKLMGAKVVLTGIQPAVAVTLIELGISLEEIQTALDLEQGLETLKRELGEVIQNDIGNRFSPTAIVAAITAQIQKAKLPTHVEIDAKRYGFERDSVILLEQIRTIDKQRLTDKITHLDDEMMEKVDEALQVSLALIDFMSEIERVAEQDKVTRNELIYRATKTYIRERNIRQNRESMRRGYMEMAKINLNISSEAQYAEFEAENTVERLVSGGMDTNAFYRDTWAEINLTAIKHNVSHMKDHIGQNVQLMAVVKANAYGHGDIEVARAALKAGADLLAVAFLDEAISLRNKGIKAPILILGAVPPEYVKTAVRYNVIMTAYSTRWLREVVDMGQPIRFHLKIDSGMNRLGVKTLEQVNEVKKLVSEHSYLQLEGVFTHFATADEKDENYFDRQVDTFQTLLQPLHTEKLLVHCANSAAGLRFKEVLFNMVRFGISMYGLSPSEEIKDELPFKLEEAMSLHTKLAHVKLIQKGESVSYGATYTANQDTWIGTVPVGYADGWIRKLAGTEVLVGGKRRKIAGRVCMDQFMVELKENLPVGEPVVLIGGQGEEMVSVDEIAKRLETINYEVTCSIGHRVPRVYIEDGKRVHVRNPLLRKSFVLLVTGILFVLILSACGQKSQQDIVGDLNKKAEEMTSYKAKAKMTIETGNDPQEYQVEIWYKKPELYRVYLENPKKDQSQVILRNGNGVFVLTPSLNKSFRFHSDWPNNSSQVYLFESLVKDIKNDSAAQFKAKESKYVFETKTNYQHNQMLPTQEITFHKKTMAPASVKVLDSDKKPMVKVEFSHFEFNKSFDKDAFDEKKNMTLSQMDVATSADPSDSFAVKTPVDMPEGVKKMEEKEMTTDAGKRYVITYGGKKSFTLIQEKARVAEASTPVTMNGEPVDLGMTVGVLTDQSLSWTSDGVDYLISSSDLSKEELLMVAKSVEGQSAKMIKGIGIDIVEIDRLSRVLSRQPRLPERILTLSEQDVFRTLSEKRQLEFLAGRFAAKEAFAKAYGTGIGQHLSFHDIDIQKDDNGKPFIKSEKAEGDQVHVSITHTKEYAAAQVLIERLSSMFIRTESFQQFIRSYPIVTAILALQIGLWLIFAIPIPIIQLGQDHLVGFNYGVAAGEWWRLVTPIFLHGSLTHILFNSMSLFLFAPALEHLLGKVRFLIIYLGAGFIGNLGTYWVEPLEYVHVGASGAIFGLFGVYLYLVLFKPHMMDRGNSQVILTILAVSVIMTFVNSNINIMAHLFGLIGGMILATLFFHSKKRRYMRKQPQRQISLNGLKVWRLQNGIISLIFLLIIIGVFVASYYFQWPYWIGAILSGLWVLQVIFGIWLIPKIRHHIWRYEVFENEIEIQHGLIRVTRVIVPMVRVQHVDTSQGPLLRRYRLASVQISTAATVHDIPALELEEADELRDYISRLARVTEDDVMGFIEDIEAILSNVPSEHQTLLFSATMPAPIKRIAERFMTNPEHVKVKAKEMTVSNIQQFYLDIHERKKFDTLTRLLDIQSPELSIVFGRTKRRVDELTEALNLRGYTAEGIHGDLTQAKRMVALRKFKEGSIDVLVATDVAARGLDISGVTHVYNFDVPQDPESYVHRIGRTGRAGRTGMAMTFITPREKDMLRAIEQTTKRKMDRMKEPTLDEAIEGQQQVTVDRLRTIISENNLNFYMTAAAELLEDHDSVTVVAAAIKMMTKEPDATPVRLTDEAPMISKRNRNNRRSSNDRRQKKSYMIKRTVKQIAQMAGGTLSNQAFGEEQIHGVTTDTRKVSDGALFIPLIGEHFNGHTFASKAVELGAAAVLWNQKEANPPEGVPVILVEDTLAALQQLAKSYLKEENPRVVGITGSNGKTTTKDMIHSVLQTAYQVHKTDGNFNNHIGLPLTILAMPEGTDIAVLEMGMSAKGEIEFLSDLAEPDAAVITNIGESHMQDLGSREAIADAKYEIVKGLKEDGIFYYLGDEPLLRSLSQRVKTFGEAEDCDIKVTHINQLAEGTEFQVEGYAQGFLIPVLGKHNVKNALAAIAIGQHFGLNERQIAQGLMQTKLTGMRLELYKTDKGITVINDAYNASPTSMKAAIDLVGDMDGFANRILVLGDMLEMGSEEETYHYELGRYIKPEFIDHVMTYGRLGAFIAEGAKKSFGAEHVFSFMDKEDLKKKLAEVAGPDDVVLVKASRGMRLEEVITALYGGKSAEHNVSLQTALAVTKALNTEKFDIHPIYITEEGEWLRGEKLTEPVSNVKMLQFEQNAKTFLPTSLNESMFPQPAMADEKIDVVFPLLHGPNGEDGTMQGLLELLNIPYVGNGVLASAAGMDKVMMKDVFAQAGLAQAKHLSFNKKDFEKATTESLEQVEQVLGYPCFVKPANMGSSVGISKCRSKEELQTAFDLAFQYDRRVVVEEGVVGREIEIGVLGNDEPKCSVVGEIAPKTDFYDYKAKYEDGDTDLIIPASVSEDEYKTIHDMAIKAFKALDGSGLVRADFFLTEKGEVLINEVNTMPGFTPFSMFPLLWKHTGVEYPELIEKLVSLAIERHQEKQTIKTTFKKITSTEQFNEIIQSDKEVIVKFFATWCPDCTRMDMFIPDILEAYAHHEWFEINKDDFPELAETYQVMGIPSLLIFKNGEKTGHLHSANAKSPEEVTEFLQEHVSMVYLYASWIILAAVTTFEEPVFSQFFFGGLTMTMGYLTYMLIYLGMKQDRVAKSHMQSAVLKVEKVDKQIGRKMILQDISIDIGRGEIVGLLGPNGSGKTTLIRLIVGLMKKNNGRIMINGYSQDEDFLQAMSSVGAIIENPEFYSYLTGFENLEMYAAMHDGVTEERIQEVVERVRLEDAIHQKVKTYSLGMKQRLGIAQAILHRPNLLILDEPTNGLDPAGMKEFREHLQMLVKEEGTSVLFATHLLHEVEELCDRMLIIQKGQIKASTHLRDMEGKEQVLMNIQPIEKAVSWLDAQEYTYEREGARVLLQLNKERVPELNKQLVLAGFDVLEMTPQKQSIEEAFMKWTMNLILLTFIFTFLMNRLEEVIRGFLNRFLKIGQKSVITILYILLAGGLTFGGFVFVPIIAKQVEQLFHLGKKIADHPQDLPFFDVITNVFGDFKISAFFEKGFNFLYTYLTDFSTFSIQVIMSLILSMFFLFEKERLIQFMNKFKTSKISVFYHEIAFFGRKFSRTFGKVLEAQFIIATVNCVLTTIALGIMGFPQLFGLAVMVFLLGLIPVAGVVISLIPLSIIAYTLGGGMYVLYIVLVIVIIHAIEAYFLNPKLMSAKTELPIFFTFIVLIFSEHYIGIWGLIIGIPRLLKNLTFQVIAAVIIGIIVGMVWPNVGKEMKPLGDTFINAVKMVIAPIIFLTIVLGIAKMGDMKKVGKVGGKAFIYFEVVTTLALVIGLFVVNIMKPGAGLDYSKLEKGDVSQYTQNGGQGIDWMEFVTHIVPSNMVDAFAKGDILQVLFFSILFGVALAALGEKGKGIIEWLDKLSLVFFKIIGYIMRAAPLGAFGAMAYTIGHFGLASIKPLASLMLSVYMTMFIFIFVVLNIICRMYGFSLFSYLRFIKDEILIVLGTSSSESVLPRMMDKMERYGCSKSVVGLVIPTGYSFNLDGTSIYLSMAVVFLAQVFGVDLSIGQQITIILVLMLTSKGAAGVTGSGFIVLASTLAALQVIPLEGLALLLGVDRFMSEGRAITNLIGNGIATIVVAKSEGEFDESKSKTALQEMRNMKQAVLLIEDDPMVQEVNKEFIMSVPGFQVAAVAGNGEQGIQLIKEIRPDLVVLDVYMPKKDGVKTLQDIRKQKMQVDVIVISAAKDKETIGIMLQNGARDYIIKPFKFERMKESLESYKAFKSKIRTAAEFSQEMLDDIIRKPAVKQEDLPKGLNVHTMNEIKAYMGLQEGAQSAEEVANALGIARVTARRYLDFLVKEGELKLDMQYGGVGRPVNKYIVHSLKLQQLSIRWKLTILTYFVVIFALLIGGIVLVGGIQQTEERELRKRLMNTARTVAEMNEVKQALAQTKERDRLQHAIEEIRIIQDADYIVVMDMDHVRLTHPVKTRIGQRSEGTDEEPAFAEHIYFSEAEGELGTAIRAFYPVKDDQFNQTGVVLVGRTLPSMADILGEMKRDILMILLLTLSFGLVGSFLLARHIKQQMFKLEPHEIVRMLEERTATFHSINEGVIAIDNQHMITIFNEKAKQIFGVTGDVVGQNIWGVLSDTRLPEIIDRAEPVYNEEIHMSGKRIMSSRIPIVMKKKIIGAVAIFQDRTEAAKLAEELTGVKNFVDGLRVQNHEHMNKLHTIAGLIQLGKADQALDLAFQTTEEQTHVTDFLHRVIQHDAVAGLLMSKIRRGKELGIKVEVDEHSSLRHFPERLDQHDMTKLLGNLIENAFASYDTVERYTKVISISIDQTEDVLVILIEDNGSGIEEELIPYIFDKGFTHGKEGGTGYGLYIVKTIIDKGMGNVEVTSSIGSGTTFSIEFPMTIEERDRMKNLLAYTLLLMIGFVTALYFGFYHMMPKSATTFDDEQTGLKDQLVFKFSHVVADNTPKGLAAKKFAELVHEKSDGKISIQIFSNGSLYSDIEEINALKENQVQFIAPSTSKLGMLSPEWLALDLPFAFSNYNAVQEGLHGAIGQRLFGTLQKDGLKGMAYWTNGFKQITSNKGPIKQPADLKNQSLRIMQSDMIEKQFKLLGAKPYQESFNSTFQLLETKKVDGEENTISNIYSKKFYHIQDYMTISNHGYLGYVVLTDQSFFDRQTPETKRILLEAMEETTAWNEKHAEQMNKDQLEDIKHESPIAIHELTPAERQKWMKALDPLYDEAEKTIGSTLIKQIRELRVAIVIGLIGSALAGGSVPGGWIGSMIAGLVGAWIGHGLLGTWGPSLAGFAIIPAILGAAIFVIILSLIFRSVMTNKYIEAQAHMSAAAERALEGKVKGFRRLLPFLGPAFIAAIAYIDPGNFATNIAAGSKYGYLLLWVILISNLMALLIQSLSAKLGIATGKNLPEIAREEFPKPVSIGLWIQGELVIIATDLAEFIGAALGLYLLFRIPLLEASIIAAIGSFAILELQRRGYRALEAGITGMLFVVVIAFAVQTFVAKPDMASVAGGLFIPKFDGTDSVLLAAGILGATVMPHAIYLHSALTQRRVVGRTEKEKKQIFRFEFFDILIAMLVAGAINASMLIVAAALFYKNGLFVEDLDVAFQHFGTLAGPVSAILFGVGLLVAGLSSSSVGTLSGDIIMQGFIQYRIPLYVRRLITMIPPIVIIASGVNPTSALVMSQVVLSFGIAFALIPLILFTSKKRIMGELTNARWVTGISWVIAALVVALNLFLIVDTFMMLWVDSTKTEEDSMAFIQGAMQQAMQNNGFQAGIWSHGELVGIIGTHQIHWIDRTVSIGYWLGEGYQGKGLMTTACKAVIQYLFEECGLHRIEIRAAVDNQKSRRIAERLSFSLEGILRECEWLGDRFTDHCVYALLQPEYMKEKNSPFSQQQAELLNQLLPTLTDQQKIWLTGYLSAQAALTGLEQPVSKDVTVLYGSQTGNSEGLAKKTAQHLEEKGFQVTLSSMSDFKPNSLKKINNLLIIVSTHGEGDPPDNALSFHEYVHGRRAPKLDHLSFSVLSLGDSSYEFFCQTGKEFDERLKELGGTRLFDRVDCDLDYDEPFSEWLQGVASSLSEGGAAATQQESAGVAASEYSRTNPFYAEVLENINLNGRGSNKETRHLELSLEGSGLVYEPGDSLGIYPTNDPALVDELITTCGWNAEETVTVHKNGGTLPLKEALTSHFEITVLTKPLLQKMASFTKSEALQALLEEGSEEKLKAYIAGRDLVDAARDFGPFEGTAADFAAILRKIPARLYSIASSLKANEEEVHLTIGAVRYDAHGRERQGVCSILCAERLEPGDKLPVYIQHNQNFKLPENHDAPIIMVGPGTGIAPFRSFMQEREEVGADGKSWLFFGDQHFVTDFLYQTEWQKWLKDGVLTKMDVAFSRDSEEKVYVQHQMKKQSKELFEWLEQGAYVYVCGDEKHMAHDVHDTLLSIIQEEGAMSKEKAESYLANLQQQKRYQRDVYQQILKGGAERYHQKNKEKGKLFVRDRLQLLLDEDSFIEDAMFAECQDAHLPADGVVTGTGRMNGQTVCVMANDSTVKAGSWGVKTVEKIIRIQETAEKLNCPMLYLVDSAGARITDQIAMFPGRRGAGRIFYNQVKLSGRIPQICLLFGPSAAGGAYIPAFCDIVVMVEGNASMYLGSPRMAEMVIGEKVSLEEMGGAKMHCSISGCGDILAKTEEEAIEIARTYLTYMPANYTEKPKLAAAIAPKPSEITIQELIPKGQNTPFDMYQLIDLLIDEGSFFEIKKLFAAELITGFGRMNGQPVGLIANQPRVKGGVLFHDSADKAAKFIQLCDAFHIPLLFLADIPGFMIGTKVEQAGIIRHGAKMISAMSEATVPKISVIVRKAYGAGLYAMAGPAFEPDCCLALPSAQIAVMGPEAAVNAVYANKIAELPAEERAAFIQEKRKEYQEDMNIYKLASEMIVDGVIPFDHLRDELCHRLQAYTAKEMTFTRRKHSVYPVEQIGIMTLNRPEQANSLSSTMLEEMNQIIQEIKHNESIRCLLITGAGSKVFCAGADLKERRLMTEAEAKGAVLSIQQTFIEIESIPVPVIAVMNGHALGGGLELALACDLRIARAGARLGLPETGLAIIPGAGGTQRLPRLIGLGKAKELIFTGASLQAEEAIQIGLIEHMSVADSLMNDAISLAKQIIKNGPLALKEAKQAIQSSLDHDLYTGITKEYEAYLRLIDTADRTEGLQAFQEKRMAGNLWKLLVKQGDEVQKGQEVAILESMKMEIPIVAEEAGIISKVHKAEGEFVDEGEVLLELTEVAVYSEADQHALHVQEADSAYPIGGSKVSESYLNMEAIIRVAKQTNTEAIHPGYGLLSENAAFAERCRSEGIAFIGPSAQVIQRMGNKIEARKTMAQAGIPIVPGVSAPLHDAEEGVSQAQSLGYPIMLKASSGGGGIGMQLVQNDDELYRAFEGNQKRAQSFFNDGTLYMEKVIENARHIEIQVLFDSFGHGVHLFERDCSLQRRHQKIIEEAPAACLDEPVRRQMGEMALKAAKAIGYENAGTIECLVDQHQQFYFLEMNTRLQVEHPVTEEITGIDLVEEQLKIAACEPLSFNQEDIHQIGHAIEVRIYAEDPVTFYPSPGMISRLSTPEAPYIRHESSVTKGSIITPFYDPMIAKMIVYGDTRKLAIERLKGALQAYEIEGIKTNLPLLREMTGSSAFLQGSITTDFLMKKRMSIHPQTIGSLLKEKREQHPAHEAIVYPERSLRYSYEAFYRKVKETGKGLMALGVQKGDHLAIMAPNVPEWLMLQFACASIGAVLVTVNTNFQAQELAYLLKHSDSSMLFIVDGFKETSYVKMLEELIPELQNAHQGEITSSSFPYLKSVVYIGEHTPKGMRSWNSIQAAAKRTEDHEWEKRMDELAPDDVINMQYTSGTTGYPKGVMLSHTNIVCNASQIADCMKLTQKDRMCIPVPFFHCFGSVLGVLACLTKGGTIIPVESFHPERVLQTVEKEKCTVLHGVPTMFIAELDHPNFHQYDLSTLRTGIMAGSLCPSHVMKAVIEQMGLKELTIAYGQTESSPVITQTRTDDSFERRVQTVGRALPHIEVKITVPGTPEEVPRGEQGELCTRGYHVMKGYYKNEEATNEVIDQDGWLHTGDLAEMDEDGYVKITGRLKDMIIRGGENVYPKEIEDVLYTHPDILDAQVVGIPDETYGEEAAAFIRLKQGRAVTIETLTSYCQSQMARYKIPKYFFITDEYPMTASGKIQKFRLKKQALDLIKMDFELTKEQQMIRQMVKDFAKAEIAPHAQTIDEQAVFPAKTFQKMGELGFMGIPFPEKYGGSGGDTISYALAVEEIGKQCASTGLSYAAAVSLGASPLYYFGTEDQKMDHLVPLASGTALGSFGLTEPNAGSDAKGTKTKAVKDGQEYVISGEKCWITNANFARTIIVTAVTDHDENGRPIISAFIVEKGQKGLSITNPYDKMGVRGSDTAEIILDGVRVPAQNILGDPAKGFKQFLYTLDGGRISIAALSVGIAQAALDASLSHAKERKQFGQTLSSFQAIQFKLADMAMQIELARQMVWKAAWLKDHGKPFTKEAAYAKLFASEMATKASLDAVQIHGGTGYMKECGVERLVRDAKLMEIGEGTSEIQRLVIARQLLALESTREMRAVWIASVYNLDWPSKKGLPVAEQKKEFIRLLDEIKAMNMNAVIMQIKPTADAFYPSAYGPWSEYLTGTQGKDPGYDPLEFMIEEAHKRGLEFHAWFNPYRITMNHTDLSRLSADHPARQHPEWTIAYGNQLYYNPGIPEAQDFIALGIEEVVKNYDIDAVHMDDYFYPNKIAGVPFPDQETYETYGKKFTHIEDWRRDNVNQLVKQINDTIKKEKPYVKFGISPFGVWRNIKDDPTGSNTTAGMTNYDDLYADTREWIQQHDIDYVTPQIYWSIGFQAAAYDVLTKWWSNEVKGEPVHLYIGQAAYKINQNSDPAWSDPEEYFRQIELNRQSQLVQGSMHFSLKDLNRNPLNVKDRLIEESYRKPALIPEMPWLHQKAPKKPIIQSVKKTADGAALQIKNDTVSYYAVYRLRNKGTYELLQTVRKKGAITTIKDLPINQKTIDTYKITALNRLHHESKPSAKIVKIKTKRIQQIKEYVFDRESASLDELVAHFGVSKNTIRRDVQALVESGVLKKVYGGVAVNHSTLVVYQERKIRQLSKKQLIGQTAAAFVENGDMIFIDSGTTTLEMLPYLTEKQVTIVTNNVDFITQAMPYENLTIFSTGGMLERKTNSFVGYQSVERLKAYNVNKAFIASTGLSIDHGVTNSSPLETDIKKTLVQKSAKTFLLVDDSKFDHYALTTFCDLHEIDVVVTNQEPNKNYLQYGKEHDVRFVTPMLNSEFLNQLKKIVGAPYVQDSKADRLAYSYDATPNFQQMPDVIVSPHTAEEIQQIVRLCASYHIPIVPRGSGTNLCAGTCPTQGGLVLLFTRMNQLIEIDEENLTATVQPGLITQELIRKVEAKGLFYPPDPSSMKISTLGGNINENSGGLRGLKYGVTRDYVLGLEVVLPNGDIIKTGGKLAKDVAGYDMTRLFVGSEGTLGIVTEATLKLLPLPETKQTMLCLYESLEEAAASVSAIIAERIIPATLEFMDQPTLEVVEDFAKIGLPTDVQAVLLIEQDGHPEAVSRDMQSIAKVCKQHGAKEVNIAHSEEEANALLTARRSALSALARLSPTTILEDATVPRSEIASMVRAIEDIAKEYKVKICTFGHAGDGNLHPTCAADARNEEEMKRVEEAFQAIFEKAVSLGGTITGEHGVGLMKAPYLELKVKKEGIAAMKAIKQALDPENMMNPDKVFGKAARKRVVVEIQQSFQQQMDEKELLNCMRCGFCLPSCPTYIESGQQETHSPRGRIALMKAVRDGVIEPDEDVEHSLNLCLGCRACEPVCPSGVKYGRLLEDARDIIQQHKNQSIPVKLVRRAVFKGLFPSQSRMRQAAGLLRFYQTSGLQTAARKTGMLKVLPPHLRLMEQALPKVPRQKNRLTEYKAAGPASKRVAFFTGCLMDTVFSSTNEATIQLLQLAGCDVIVPPIQTCCGALHGHSGEKEQAKQLAKRNIEAFEKIDADAIVMNAGGCGAFLSDYDHLLHDDPDFQKRSEVFSKKITDISDILVELEFHRRMPLALPEQAITYQDSCHLRNGMGVQHAPRVLMKAIQGVSFNEMKDSGRCCGSAGIYNILQPKMSMQILDHKMTEARETKAAAIVTSNPGCQLQMAAGIKRAEHSPTMRAVHLADLLLEAVMGTFFNEILTWLTSLGYVGVALGLMIEIIPSEIVLAYGGYMVSTGTIGFVGAVIAGVIGGTLAQCFIYWIGLYGGRPFLTKYGKYLFIHEHHIATAERWFDRYGTGVVFTARFIPVVRHAISIPAGIAKMPFLKFVFLTGLAAIPWSILFIYLGMQLGTKWDHIQSVAHAYTTPIMIIAIILIVLYFVLKKIRTNRKRMSKGLSGKTIAICGTRKTEEMRTLVEKQGGQAVIRSLQGTVFLAKEELKPGIETFVKQGADWVILTTGIGTDTLIESAEELQLGNEFMNILSNAHIASRGYKTFAALKKRGIQPEVSDEDGTVRDLISKLEDKEFQGKRVMVQLHGENAPALIQFLHDKGADVLPLLPYQHTPPEPEAAETLLQEMKDGQVHAVCFTTAVQVHAFFKLAAEWGRKEELQALFEQHVLAVAVGKVTAEALKEEGLDRILAPSLERMGAMIIELSRYMEKQSMLPNHSSLVIAEQFGTLETLYPGRIDLGLGRAPGTDQLTARALRRNLHNGEDFPEQLEELMQYFKPTGQVKKHVRAVPGEGLDIPIWLLGSSGFSARLAGELGLPFAFAAHFSPKNTIPALELYRQSFRPSDVLKEPYAMVGVTVFMKKFIAFQIMIALVIGALIGHFFPDFGMALRPIGDGFIRLIKMIVVPIVFSTIVIGAAGSGGMKKMGNLGLKTIIWFEVITTIVLGIGLLLANGLKPGVGLDFSKLAKKDIGELDGYTEKVVDFKQMVLDIIPTNIVDVMAQNDLLAVIFFAILFGVAASGIGKASAPVLTFFESVAQIMFKLTQMVMVTAPIGVLALMAASVGQYGIVLLIPMMKLVGTVFLGLFIILFALFPLVALIFRFNYFEVLKMIWDLFLVAFSTTSTETVLPQLMERMEKYGCPKRIVSFVIPSGLSLNCDGSSLYLSVACVFLAQAFGVDMSLSQQLLMMLVLVLTSKGIAAVPSGSLVVLLATAHAVGLPAEGVAIIAGVDRIMDMARTGVNVPGHAVACIVVSKWEKVFRESAWEVPKAGKETMPNISISREELNSIFEEVKLAPSAFNLQHTQYVVVQTEELKEQVREAAFGQYKVHSASAAIIVLGDPNAYEHAGDIYEGLKMLGILNTQQYEEMVRETVSFYEQRGADFQKEEAIRNASLSAMLFMLAAKNKGWDTCPMIGFDPEAMKKVLNIQSDLVPVLMITLGKEKVESRQARGYRKPVSEFVTYLMQKPIREQKAVLVILLSNIFIAFLGIGLIIPVMPLFMNVMHLTGSTMGYLVAAFAVAQLIASPIAGRWVDRYGRKIMIVSGLFLFALSELVFGLGTHVYVLYVARLLGGISAAFIMPAVTAYVADITTVQERSKAMGYVSAAISTGFIIGPGIGGFIAEYGVRLPFFFAAGIAFIAVISSMFMLKEPLTKEEREKQMNEVKESTFFKDLKKSIHPSYLIAFIIVFVLAFGLSAYETVFSLFTNHKFGFGPKDIAVIITVSSIVAVIIQVLVFGKLVNTLGEKRVIQLCLIIGAVLAFVSTVVSGFLVVLIVTCVIFLAFDLLRPALTTFLSKIAGNQQGFVAGMNSTYTSLGTIFGPALGGILFDQNIHFPFLFAGVVLFLGLGLTLIWVLATGGTIAGSSDSDTDTTGYKSGALGIDKVIASVPQLKDIANVTGEQVANVGSENVDDALLLKLAKRVNELLKDDQVDGIVITHGTDTLEETAYFLHLVVKSDKPVVVVGSMRPASAISADGPLNLYHAVKIASTKEAKGKGVMVTLNDRIASARFITKTNTTTTDSFKSLEQGYIGEVTGEVVFYNEPTRKHTTESDFDVSKIKELPQVDILYGYQNDQKYMYDAAVKAGAKGIVVAAAGNGTMSTEAIKGATDAVKKDVVLVRSSRTGNGIVTHEKTDDEHHFVSSDSLNPQKARILLMLALTKTKDPDKVQRYYEQYMKQMLLLVVTGLVLSLSTFTVGASAQTGGSFYEPFNNYNTGLWQKADGYSNGNMFNCTWRANNVSMTSAGEMRLSLTSPAYNKFDCGENRSVQTYGYGLYEVNMKPAKNVGIVSSFFTYTGPTDGTPWDEIDIEFLGKDTTKVQFNYYTNGVGNHEKIVNLGFDAANSYHTYAFDWQPNSIKWYVDGQLKHTATTQIPQTPGKIMMNLWNGAGVDEWLGSYNGVTPLHAHYNWVRYTKRMEQGTVKWFNAEKGFGFIEREEGDDVFVHFSAIQGDGFKSLDEGQKVTFDVEQGSRGAQAANVQKKSDLIQLICFPFAGGYSASYRPLFEQLKDMAEVTAAEPPGHGTNLMPLESSIDRLAELYKEGLTDKLNRPFILFGHSMGGLVVYRLTQLLEKEGIYPAAVVISAIQPPQTKRQMLTHLSNDAFVQHIAEMGGIPKELLENKPMMDYFTPSLRADYRALETFQHTDQSIIDTPVYLFNGKQDEKCMKDASGWLKWAKTIERTDFDGGHMYINTHPEPFAEMNISKQKAYAAAIAYASIIGFSFLFVKIALESANPIDLLAHRFTVSFAAALLPFLRKKNRISIQWRDLIYIVPFSLLYPVLFFAFQVWGLMYTSSSEAGIIQATIPILTMLLAAWFLKERATWIQVLFTFLSVCGVMLLFVMKGIDVQHSHFIGYVLILLSALSSSAYSVFARVITKRFHVIELTFVMTFFGFVFFNAAALIRHSINGSLPEFFSPFTEASFVWSMFFLGILSSLLTAYLSNYALSQLEAAKVSIFNNLSAFITVAAGVLILHETIDWYHFLGGVLVIGGVIGGNVVKKQHSRKYDQLVMSLKEKMDTGEYSAGMKIPSIRHLAAQYAVSKSTVIKALDTLEREHLLYSVERSGYYVVKTKQSVGKQDGTWIDFASSAPDPVVFPYVDFQHCINQAIDLYQNDLFIYGTANGLPSLLPVISKRLMDYQVFAHPEQIVMTSGIQLALSILSTIPFPNGKQTILVEQPGYHLYLQYLEKNQLPVRGIQRTEKGIDLIELERIFREEEIRFFYTMPRFQNPLGTSLSKQEKRAIAALAEKYDVYIVEDDYIADLEFDTKRDPIYSYDQAGKVIYLKSFSKIIFPGLRTGAVVLPEELITPFSEHKRLIDIDSSMLSQAALEIYLKSGMFERHRDRMRASYRNRSKQLVASLKNREPATHTHVRVDRSIPMNQLIQQLKKASVSIQPIDRHYLQAYQKDHILQLNIWQVKEEQITRGVDLLKVILTVSIGVFHHHVGLSILYAMIGWGVMFAGSRWIAFQLFLKKHGLSRSDYVYIKQHLKEAGQKLVRLKKALFAVKNVQTIKHNYEILRLARRIYTITKKEPNRFYDAQRFYFESLDSVVELTEKYALLYNQPDRSHELEMTLSQTRVTLTELQKQLTNDLQQVLGRDIEALHIELEVADKMIKKFDTLSDEEKQEAIQRAEQIPDNLQKLLFYGTRVQELLLEQSQQMMKYVEKKDIDQIGDVLEAFLHQLHIVEPEDLLPKKQGFFLKLFQREKRSTQEIISRFQHAKSQIERLSARLRYAKGGLISDHMLLERLFEENQTYFQEMTMQVAAVEAKMTTLEKQIISDRTIEEQLMSQEFNAEEYMERLKERKYDLLLSRQIALQCNAQIRMIQHTNHTLANHIQSTVSASIPLWINQMSIALTHIQQRANSALQNRIQKTYEKVSKQQGELLEAAFAPIDTLKKVQRQLAETLQETLQVKEHGSQERAQLKNSMYEAEQQLTNMKTPLYTALVQHAEKKPYSFHVPGHHNGDVFFDEARTYYDSILQLDVTELEGLDDLHHPTSVIQEAEHLLAKLYGSDQSFFLVNGTTVGNLAMVMAACRAGDEIFVQRNCHKSVYHAIELAGATPIMVEAEIDQHLHVPTHVTDETVKKAIAKHPNCRAIVLTYPNYYGHAADLSKLIHMCHEAGMIVLVDEAHGAHFVLGGAFPPSALSYGADVVVQSAHKTLPAMTMGSYLHLQGGRMDAKRLKTFLTMLQSSSPSYPIMASLDVARAYVEEIKKKGILDGMMKGLAELKNEFNRIPQLEVVQSELLFNDPLKCVIRSTKGLTGYELKRVLESVEVHPELADEHQVLLVFGLEQKKDIPFNRIEQALNQSQREALAIENNEHREDIEAVPFEHAAGRISAESVIPYPPGIPLIVKGECIESDQIAALSRLLGHQVHVQASQVIHQRKLYVYIEEETLMSGMFITFEGPEGAGKTTVIRKVYEEMERQGYEVMATREPGGIDIAEQIREVILNEKNTKMDAKTEALLYAAARRQHLAEKVEPALKRGQTVLCDRFVDSSLAYQGYARGLGIEAVKSINDFAINGTMPQMTIYFSITPEEGLKRIDANQGREKNRLDMETLNFHQLVREGYELLIAQSPERFRVVDASQPMQAVYEEVLQLIQDTLKQNQIMKLIVAVVQDQDSSKLLKILTEHHFGVTKLASTGGFLKSGNTTFIIGCDDVRVDKALQLIKENCRKRDQMIAPVSPMGGNADSYVPYPVEVEVGGATVFILPVEQFHQFMKINQDMRLRLEKRELQALKGNQTSASFKASMETQSGKLRLEQLTVMLSDIEVFGKKLAKSRNLKDLARFKGLVKRFVKETVDNGLNIETSRSFDIYGNTRTLALVKALDEKLIELTEEMMDQEKPSIDLLERIGEIKGLLINLYTMLSFQPLQPQSLEQQLLQEGVSQHLARLLSNLTNNLAEALELSRNDQFAESRAKVIKLYEVLHQRKEHAFFYIQDQWMPFFKEKDLQETGLDMLLFIYRDVLSIQIGNEDKVIYQDLFQTMKQHALHSTQQMVTSQILAVLEAKKRLQSNVNAQGLMEQLVLMLQEGMYNVIGVRFKKAGKIYYFDPNGFHIENDSCVIVETVRGVEYGQVVIANKKVDEHDVVLPLRKVIRVADERDRLIVEENKEAAMTAFDTCLQKVSEHGLEMKLVDVEFTFDRNKVIFYFTADGRVDFRELVKDLASIFKTRIELRQIGVRDEAKMLGGIGPCGRMLCCSTFLGDFEPVSIKMAKDQNLSLNPTKISGLCGRLMCCLKYENDEYETAKEQLPDIGETIQTSNGSAKVVGLNILERILQVELTGQEKVIEYTWEELLQEGVVSAQTTEMDKKELFDTVINLEEQIGSLYRQLGDLKNHIGEVIEENHQLQMENQHLRERLDQSDRDKSSEAENDSQKASHSDIGEGHDNLARLYQEGFHICNVHYGSIRKEDCLFCLSFLNKKMVSLREDERLDYLLAEDMKIIQSKTVFAFSLDAVLLAKFAYVPIQKGEIIDLCTGNGIVPLLLSTRSKASITGVEIQERLFDMAKRSVEYNQLEHQIELIRGDLNDMPERYGNHKVDVITCNPPYFKTPSKDEINENEYLAIARHEIHCTLEDVIRVSSTLLKQGGKLAMVHRPGRLLEIVELMKKYRIEPKRIQFVYPKQGKEANTILVEGIKDGKPDLKILPPLFVYGEDQEYTDEIRTILYGMGILYLVPTPIGNLEDMTFRAIQTLKDVDYIAAEDTRQTKKLCHVYEIDTPLTSYHEHNKDSSGHKLIEWLKEGKNIALVSDAGLPTISDPGAEVVRDFTSIGGYVIPLPGANAALTALIASGIAPQPFFFYGFLDRQKKEKKKQLEALKKRQETIIFYEAPHRLKETLTLMKEVWGNRNIAITRELTKKFEEFIRGDLESVLTWAAENQIRGEFCLVVQGNDAEEELNEEAWWTSLSEKEHVIHYIEEGLTSKEAIKRTAVERGVPKRTIYDAYHIEQVVIPIELRRTLGIAEKDALEIYVDDEKIILKKYKPNMTCQVTGEVSDDNLKLANGKLVLSREGAEQIINEIQNQLQSQKMLFDTHAHLNAEQYNEDLEQVIERAKSEKVEKIVVVGFDRPTITRAMELIEEYDFIYAAIGWHPVDAIDMTDEDLAWIKDLSQHEKVVAIGEMGLDYYWDKSPKDVQKEVFRRQIALAKEVNLPIVIHNRDATEDVVTILKEEGAAEVGGIMHCFTGSLETAKVCMDMNFYISFGGPVTFKNAKKPKEVVKEIPSDRLLIETDCPYLTPVPFRGKRNEPSYVKYIAEQIAELREISFEELAELTTKNAKKVFRINMKNLFSVKLGKGKVLLLVVCLLLAGTGTAYGAHELTKQSITISINGKEKTIRTHEETVAQLLSDLGIRTKAEDHISPSLNTKIQDNMNIVYDAAIPVHLTLDGKEKTIWTTDQTVGALLKNEKIDIGKHDQVTPGKNDKLTKDMNLVVQQAFQVSLNDGGKDKKVWTTSTTVADFLKQQELKLKKHDKIKPALHSNLSKKSADIKITRVEKVTDVVEEKIAFDTKHKKDHSLEKGKEKVLKKGEEGKLKKHYAIVKENGKVVSKELIKEVTEKDSKDRLVAIGTQVTKKEPTASPVVSRSNESSGKEFYVASTAYTASCAGCTGRTSTGFDLKANPGAKVIAVDPSVIPLGSKVYVEGYGYAVASDTGSAIKGNKIDVFVPSKSAAYQWGNKRVKIRVLKMKIKEIIVVEGRDDTARVKMAVDADTIETNGSAIGDTVIQQVRLAQETRGVIILTDPDFPGEKIRKTIAEAVPGCKHAFLPKHLAKAKRDKGIGVEHASLDSIRECLAHVHEEMEESESDITLDDLFDAGLIGGEASKRRRERLGVLLNIGYTNAKQLQKRLHMFQITKHDFIAALKTVMQEEADEMNKDIATPVRTKEILKKYGFSFKKSLGQNFLIDTNILDRIVDHAEVTDETGVIEIGPGIGALTEQLAKRAKKVTAFEIDQRLLPILNDTLSPYDNVTIIHQDVLKADVRKVIEENFADCKEVMVVANLPYYVTTPIIMKLLEENLPLKGIVVMLQKEVADRMAAIPSSKEYNSLSIAVQFYTEAKTVMVVPKTVFVPQPNVDSAVIKLTVRETPAVSVENDAFFFQLIRASFGQRRKTLMNNLMNNFPDGKKHKAIIEEALQTADIDGKRRGESLSIEEFARLSNVLQKALSLTLKANGGRRKTIERSGILAETYPSVFVIQLDQDENSFERVSYSYADILTETVELTFMSDEFKYELAKDLGFYDTVKNGGWGEIRARDAGNMVKRAIELAQQHMAQDENQMRILEKAPAKINLSLDVHGKRPDGYHEVEMVMTTIDLADRLELTELDKDEIRVSSHNRFVPDDQRNLAYQAAKLLKTRFGIQKGVSIVITKAIPVAAGLAGGSSDAAAALRGLNRLWKLNLTLDELAELGAEIGSDVSFCVHGGTALATGRGEKLKHIATPPHCWVILAKPVIGVSTAEVYRQYDASKVEHPNVQRMIEAIEAKDYKEMCGSLGNVLESVTLKMYPEVDMIKRQMKRFGADAVLMSGSGPTVFGLIQYESKVQRIYNGLRGFCDQVYAVRMIGEQNALDDLTNYLLAHPHVLVPLTFFAERYQSAKSSISEDLTIIKQTFEQQGIGTLLTVPGAAGGVKYIPKIHLKEADDVVNDIGEALSTPERVLPGGYLYLTDVLGNPSILAKIGKLFATIFADRAIDVVMTVATKGIPIAYSVAGYLNVPVVIVRKDNKVTEGSTVSINYASGSSNRIQTMSLAKRSLDKGSNVLIIDDFMKAGGTINGMMNLLEEFNANVAGIGVLLEDEGVDERLVDEYVSLLKLSTIDMKQKIIEINDGNFHEFFHSKAMTKVVQTKHAPAAIGPYSQGIIVNNMFYSSGQIPLTPAGDFVNGDIKEQTHQVFRNLEAVLEAAGASFETVVKATVFIKDMEQFAEVNEVYGEYFHTHKPARSCVEVARLPKDALVEIEVVALVKMRAIASITLDHEFVVHDIRVIDGNNGLFVAMPSKRTPDGEFRDIAHPINSSTRGKIQDAVLNEYHRLGEEETIEYEEAGASVILAAGKGTRMKSKLYKVLHPVCGKPMVEHVADEALKLSLAKLVTIVGHGAEDVKEQLGDRSEYALQEEQLGTAHAVKQAKSFLAQEKGTTIVICGDTPLLTAETMEAMLSEHQKHQAKVTILTAHADDPTGYGRIIRDETGAVVKIVEHKDANDAERQVNEINTGTYCFSNEDLFRVIEQVSNENAQGEYYLPDVIEILKNEGQTVAAYQTPHFEETLGVNDRIALSQAEQFMKRRINHQHMKNGVTLIDPENTYISPDAVIGEDTVIYPGTVIKGNVKIGADATIGPNTEIVDSIVGDRTVIKQSVVCDSEVGVDVTIGPFAHIRPLSKIGDEVKIGNFVEIKKTVFGDRSKASHLSYIGDAEVGTDVNLGCGSITVNYDGKNKFLTKIEDGAFIGCNSNLVAPVTVGKGAYVAAGSTVTEDVPQDALSIARARQVNKEDYVKNIHKKMSNRYADANLKIFSLNSNPELAKEIADRIGVDVGKSSVKRFSDGEVQINIEESIRGCDCYVIQSTSAPVNEHIMELLIMVDALKRASAKTVNIVIPYYGYARQDRKAKPREPITAKLFANLLETAGATRVIALDLHAPQIQGFFDIPIDNLMAVPILTNYFEQKNLNDIVVVSPDHGGVTRARKMADRLKAPIAIIDKRRPKPNVAEVMNIIGNIEGKTAILIDDIIDTAGTITLAANALVENGAAEVYACCTHPVLSGPAVERITNSKIKELVVTNSIQLTDDKKVGKFIPLSVGPLLAEAIIRVHEEESVSYLFSMATLKANKRTDFKRSTLQKIRHSGHVPGVIYGKNTDSLAVSLDSIDLLKTLRDEGKNTIITLDVGGETKSVMVTELQTDPLKNELVHADFQVVDLQREIDADVPVQLIGESKGVKDGGVLQQPLFELSVTAKPKDIPQNIEADITNLEVNDVLTVADLPVQSSYQINNDPEEVVASILPPQQSEVPEPDSEEEPQMIAFVGLGNPGKEYEKTRHNVGFMTIDELSKKWDIPLNQSKFHGQFGTGFVSGQKVLLVKPLTYMNLSGECVRPLMDYYDIPLEHLKVIYDDLDLPTGRIRLRTKGSAGGHNGIKSLIQHLGSPEFDRFRIGIGRPQNGMKVVDYVLGRFSEEEQPDIASAIQSSVEACEAALKKPFLEVMNDFNKKVMALHYYCRHCGVKVGSLDESAVQSEALGFHHLTNEERNDMISYRENGDLHVQTICEDCQEALERNPDYHQYHTFIQLRIREGDPLEIFVDRDGEVILKKYSPISELGDFAKEYADALFDSLGHSILICDRDTYIAVSGSSKKEYLNKSISDLLERTMDQRNSVLEESKKEIQLVDGIDDDVSAYTIAPIVANGDPIGAVVLFSKERSMGEVEHKAAETAAGFLARQMEHQPHWLFQGAVILTIAGLLSKVLSAVYRVPFQNIVGDTGFYIYQQVYPFLGIAIMLGTTGFPVMVSKLLSEHGEENRRIITRVSLVYITSLSLVLFLCLYIGAGTMATLMADSQLILLIQMSAFVFLFLPLTVMLRGVFQSDGLMLPTAVSQLIEQLIRVGVLLVLSFYFVRHGYSLYETGAGAVFSSIAGSAASLILLLFLWLTYRKQSAASMSKQATLRKKDILKSLVLYTLTICVSGLLILWMQMIDAFHLYALLSEGLSEAAAKAAKGVYDRGQPFLQLGTVFAISIGTSLVPFLSAAMRNGEHETIRQKVRSSVKTTSVLGIGSAVGLICILSPVNTMLFRNDLGTDALQIFCISIAFTSIAITQAALLQGLGHTVYPAVVVIISVLVKWILTIALVPLFGIHGAAWSTVCGFLTAAVLNAVYLKHKGWISLRELFPVKILLSAAFMAVVLMGYQALFSWVIPFEKRPFSVLESLTSVFIGGFAFLYSILKLEVFTVEEWRLIPLGKKVLYFKQMRLAKEVADQGRISINGTQAKASSDVKEGDELQIRFGQKLVTVQVNELKDTTKKEEAAGMYTVLKEEKTAEMRNRKHLDITGVKQVESFDSEEFLLETVMGILAIRGENLQMKNLDVEKGVVSIKGRVFDLIYVDEQHGEKAKGFFSKLFKKRKRNIAQIQNDYQKQMEQQAQRLKRKRRGLLRRLTVFGVIALMFAVLVTSALWSQSSSLKEKEEKKVALEKELKQLQTKQEDISDEIKKLKSKEYVLELARRDYYMSKKGEKIFDVGNKSDLPGGSTGLVHISEVADNYVKDINEHLKVGEQVEVKVINVEKDGKIGLSIKKAKDRPRNDFRPKESFEQKMNKFLKDSEDRLTSLKRNTESKRGGRGARRGLFVPIIFMILMITQPITLKMLPDLLLKSANLPEGSTFYIPEPSAGEALASALSKFDSLGVFILIMIVMGTIAGERASGVTAMIMVKPISRTSYYVSKICAYACLTLFSLVVAVLASVYYVDIQFGHLDWVNVLKGTLLYYPNLLLIVVSTICASAFFQRSVTAGGVSLLINLILFTVPSFYEETGKFAPKGVTSAAEEMIHKGTYSDQALTSLLGVSVLIVFFFLIGWFLFRKQEVLKDVSFSVGEIGCVGFLGANGAGKTTTIRILTGLARPTSGVVKVAGHVIGYCPQHPAFYQDMTGQEWMHWVGGLFHLEKNIIRSKTEELLKLCRIYEAKDRAIGNYSGGMKQRLAIAQALINSPKVLILDEPVSALDPMGRKDVLTLIECLKHEMLIFMSTHILDDIERVADHIIMINSGKIEMSSSMKQIKEDYIQPVVEFQLEQTLVALLKERDWVEECIETGDVYQVRVNDQQMALQELPRLITEAGGVLLHYRLSKLTLEDIFMKVVNAMCGIVGYIGQNDAKEILLKGLEKLEYRGYDSAGIAVANEEGVHVFKEKGRIAELREVVDANVASSAGIGHTRWATHGVPSHLNAHPHQSASGRFTLVHNGVIENYVQLTREYLQDVTLKSDTDTEVVVQVIEQFVNRGLDTEEAFRQTLLQLKGSYAIALFDNENKETIYVAKNKSPLLVGFGEDFNVVASDAMAMLQVTNEYAELMDKEMVIVTKDEVIIKNLDGDIMTRPSYIAELDASDIEKGTYPHYMLKETDEQPLVMRKIIQEYQDENGKLSVAGDIASAVAEADRIYIVACGTSYHAGLVGKQYIEDWAKVPVEVHVASEFSYNMPLLSKKPLFIFLSQSGETADSRAVLVQVKELGHKALTITNVPGSTLSREADFTLLLHAGPEIAVASTKAYTAQIAVLAILASVAAELNGQSLDFDLVKELGIVANAMEALVDQKDEMEQIARDFFTVTRNAFFIGRGLDYYVCLEGSLKLKEISYIQAEGFAGGELKHGTIALIEEGTPVIALATQEHVNLSIRGNVKEVVARGANPCVISLKGLEDEGDRFVLPAVHPALAPLASVVPLQLIAYYAALHRGCDVDKPRNLAKSVTVEVANSELTPELAFKIGRFGGYVLTKDKERPKVLVGRDTRVSGHMLEGALVAGLLSIGAEVMRLGVISTPGVSYLTKAMDAEAGVMISASHNPVQDNGIKFFGGDGFKLSDEQENEIEQLMDQPVDQLPRPVGADLGTVNDYFEGGQKYLQFLKQTADEDFTGIHVALDCAHGATSSLATHLFADLDADVSTMGTSPNGLNINDGVGSTHPEALSAFVKEKGADIGLAFDGDGDRLIAVDEKGDIVDGDQIMYICARYLKDEGRLKDDTVVSTVMSNLGFYKALEKQGIKSIQTAVGDRYVVEAMKNDGYNVGGEQSGHLIFLDYNTTGDGMLSAIMLVNTLKATGKTLSELAAEMEKFPQLLVNVKVSDKYKVEENEKVKAVIQEVEKEMNGDGRILVRPSGTEPLVRVMAEAKTKELCDEYVARITAVVKEEMGIELVFALLLYGAVNSAQAPTPKKIGESFFPTSTTDEATLTDIPVKAYYDDEKYVVTGVPQTVNVTIKGSTSAVKTARQTKNFEIYADMQNLSTGTHKVELKARDVSKGLTLSINPSVTTVTIQEKTTAEFPVETEFYNQNKIKDGYSPEQPIVNPKKVTVTGSKDVIDKISVIKAFVNLEDVDQQIEKEAKLTVYDSSGNELPVEVSPSVVDITVPISSPSKKVPFKLERTGSLPEGISISSIETSPSEVTVYGSQKALDALDFIDGVKLDLSKIKDDTEIDADIPLPDGVKKVSPETVKIKVKVATAEEKKIDNVPISVVGLSKDLTSDFVSPSSGRITLTAKGSKSAIDKLKASDVEAYINAGDLNEGTHEVKVQVNGPQNVTWTLSRSKVKVKLTSTDTEDQPASTNDRKDDQDEKSKEESTQDKAKKESNQRQPVKEDKKMMVIRGTKAVQLLKGIVVIVLVRMGSAYLGLNTLQWLMDQAITWGFLAIIIIFQPELRRALEQLGRGRFFSRSGTPVEEQQQKTIEAITKAINYMAKRRIGALLTIERDTGMNDYIETGIPLNAKVSSELLINIFIPNTPLHDGAVIMKRDEIAAAACYLPLSESPFISKELGTRHRAAVGISEVTDSLTVIVSEETGGISVARNGDLHRELTEEALEEMLIAEFSKNSKDASSTKWYWRGKKNGMHQYLDGDIEPQDEKELKSHLQSCEECRTHFQQIEKSIALVQSTSHIEAPSDFTAKVMAGLPKEKKRVSVQRWIKAHPLMVAAALFLILMGGSLFTSWNTDHNFSVSKQPNLVVENDTVTVPKGETVKGDVTVKNGKLIVEGKVDGNVTVVNGEQLTASAGQVTGQINEINEVFDWIWYKMKSTAQNVMRVIGPEEQKMDTMIKKRIKQVKKGDQNAFADIVDLYKDKIYQLCYRMLGNAHEAEDIAQEAFIRAYVNIESFDVNRKFSTWLYRIATNLTIDRIRKKKPDYYLDAEVAGTEGLNMYSQIAADGILPEDEVVSLELSSTIQQKILRLPDKYRSVIVLKYIDELSLKEISEILNIPVGTVKTRIHRGREALRKQLRDLEKKVTIVGVPMDLGQTRRGVDMGPSAIRCAGVKEKLETLSFDVEDLGDIPVDEKGLYTSEKLKNLTENAGANQLLAEKVDSIVQSGSFPLILGGDHSIAIGTLAGVAKHYENLGVIWYDAHGDLNTEETSPSGNIHGMPLAVSLGLGHADLINIGGYSPKLKPENVVLIGARSLDEGERALIREKGIKVYTMHEIDRLGMTRVMEEAIAYLKETDGVHLSLDLDGLDPAECPGVGTPVAGGISYRESHLAMELLEEAGILTSAEFVEVNPVLDEKNKTAEAAVALIGSLMGEKLLMSHQKIYNAMLILGDRGEPVDLVTVTSELANTDLLEEVGGISYLTDIANSVPTAANIEYYAKIVEEKSILRRLIRTATTIAQDGYTREDEVEDLLSDAEKTIMEVAQRKNSGAFQNIKDVLVQTYDNIEQLHNRKGDITGIPTGFSELDRMTAGFQRNDLIIVAARPSVGKTAFALNIAQNVATKTDESVAIFSLEMGAEQLVMRMLCAEGNINAQNLRTGNLTEEDWGKLTMAMGSLSNSGIFIDDTPGIRVSEIRSKCRRLKQENGLGMILIDYLQLIQGSGRSSDNRQQEVSEISRALKSLARELEVPVIALSQLSRGVEQRQDKRPMMSDIRESGSIEQDADIVAFLYRDDYYDKESENKNIIEIIIAKQRNGPVGTVSLAFVKEYNKFVNLERRFDDAGVPPGAVSGITDLSLNSIDVLTGIEKLKICVAYKLNGEITEEFPASLNELAKCEPVYEEMPGWTEDITGVKNLSELPANARHYLERISQLTGIPLSIFSVGPDRSQTNVVRSVYRPMEKKILVVDDEKPIADILEFNLRKEGYEVHCAYDGNEALEMVEEIKPDIILLDIMLPNKDGVEVCREVRKKYDMPIIMLTAKDSEIDKVIGLELGADDYVTKPFSTRELLARVKANLRRQTAAPQTEEESESNDIEVGSLVIYPDAYVVSKREETIELTHREFELLHYLAKHIGQVMTREHLLQTVWGYDYFGDVRTVDVTVRRLREKIEDNPSHPSWIVTRRGVGYYLRNPEQDELKEDAQKILNDFNESNEISEVSYIDESREVIASVNNGSQEIAGKKITDQIISRIFAVGKDYEKKFYDPESNKRVRISATAVKNENQETVGVIYVVSSMESVFNQMRTINTILATGTLIALGTTALLGIFIFRTITHPISDMRKQAIELAKGNFSRKVRKYGHDEIGQLATTFNHLTRELEEAQLMTEGERKKLSSVIAYMTDGVIATNQNGAIILLNSPALELLNVSRETALEMPITSLLGLEETHTFEDLVENQDSMLIEIEREDQLSVLRVNFSVIQKEHGKIDGLIAVIYDVTEQEKIDAERREFVANVSHELRTPLTTMRSYLEALAEGAIGDKELAPRFLSVTQNETERMIRLVNDLLQLSKFDSKDYQFNREWTNFIRFISLVIDRFEMTKEQHVDFIRNLPQREVYVEIDQDKITQVLDNIISNAMKYSPEGGHITFTVDLDEEKGLVLFSVKDEGIGIPKKDMDKIFERFYRVDKARTRKLGGTGLGLAIAKEMVQAHGGDIWADSIEGKGTTVTFTLPYNEEQEDDWDEAMFQPVMQDQADTGTQVVETKKISSDEPRSLIDVVKPREMFIHSNGEHFKVDQKELFQNFWNDVSLWDVKEINDVSDQYSEQKFKNFFYGREGQGKTLDLVFNDPIPIDIFQALFKWPNKSIEYNSFDRMIVPFAQQKANKKVYLVSYSKETVLELTIESANYRNLMDSIAAAQNEMPRYDLFSTNSKRDFLLPRKQKQLEAKMFFIETIKTNKFKDALFTDPSLVGEESNLNRTVYTDGTSRLEANQKDHRIQYQHRNINSSTVFQTGDLIKRSVKYFNDTGSFTDDYQYFGINSNQQLSFNMFMDGLPIVNSTKHPFGMTSLEVQWANDDILNYKRPNYILGNKASQSEQVKLMNGTELKDLIIKQTKYDLEKIEQIFPAYQAASNASDQDQFVWLEPVWCMKYNGKTVILSNDLLTEGSENHGVEMEWNKTKTIFILAFLVLDIFLGFQYFEKRSTDHFAIIEKTDTLEEMKADGIKYGNLSDEAKIGYRITAEKKQYTKKDVDGLADQKAKSTFPKTDKDVTLLEMTFNKPVALPKKDIKTAATNLVNQRLLDGKNYKLWNIDEETGEIVFFQTYKGKYIFQEGLDDTETIGKITLDLNDQNEVVSYQQSMVTSINEVRKETLVPALETVKDLYTQNMLSQNTTVKKVELGYYTQYPGASTQVMVPVWRVELEGVSAGSKKKTEEEYLINAIDGSTLDMSLQFSVLASGSTGNAFYLETDDYAFLVDAGLSGKQMVELLGQIDRKPEDLDGIFVTHEHSDHIKGLGVMARKYKLPVYANAKTWKAMESHIGKIDTEQKFHFDMETVQSFGGLDVESFGVSHDAAEPMFYVFHYGGRKLALMTDTGYVSDRMKGIIKSANTFVFESNHDVGMLQMGRYPWSIKRRILSDVGHVSNEDAALAMTDVIGDATSRIYLAHLSQDNNMKDLARMAVQQTLEMKGFVVGDGFDLFDTDPKKATPLCAVWKPRRSRKGYFLSGLIGVLVGAFLMGFFFPGQSGSPFGWQQNGDGQTSLKTVNVNVNDAVTKVVSNMSDTVVGVINIQKSSFWEEGGEAGSGSGVIYKKKGDTFYIVTNHHVIKGANQLEVSLHDGTRIGANLVGSDQLMDLAVLTVKSDKIKKTAAFGNSDHVKPGEPVIAIGNPLGLEFAGSVTQGVISGTERAIPVDSNGDGQTDWNAEVLQTDAAINPGNSGGALINMDGKVIGINSMKIAESEVEGIGLSIPANLVIPVIEDLERYGEVKRPYLGVGMKSLADIASYHWQETLKLPSKVTSGVVVMSVEPLSPAGKAGLKELDVVTSFDGKSVQNIVDLRKYLYQKKVGDKVKVQFYRSGKKKSAEIKLSQTDRYGGMSQTDYDVLIEKAIQRYAEEKVLAGTWEKEESLANAEEQFDRLLPEGLQTEHHELWNFLNGDEAIGWVWLCYDPNHPQHEGFIYNFILFEAYRGKGFAKQAIAALEEEAKSLGVQKLSLHVFAHNQIARSLYEKTGFAETGIYMSKPLMKQKVFSLSGRFTVKDQQENDVYVVEGSFMKMPKTFTILNTERDEIAVITKKMFTFLPKFLVEVDGQEVLTIKKEFTFFKAKYSIDAAGIEVQGNWWDMNFQVLQNGEVIGQVKKEWFTWGDSYKVDILKEEMEPVMIALVVAIDCVMLKYQQIASDIEKYIVTHEMQQGDKLPVLETLMSQFAVSKSTIIKSLELLEKKGIIYQVRGSGIFVRRHRRKGYISLLSNQGFKKDLEEFQLTSEVLMLDTIKPSEEAALNLNIEQDEDVFYLKRIRYINGQTLCLEDSYYRKTIIPYLNTEIAADSVFKFVSEGLGLKVGFSDMYLQVGKLNETEATHLGLKQDDPALRVETVFHLTNGQPFDFSKITYNYTQSQFFIQANNYYGMVNIILASNMPFLIKQLDTNSAGISYMISALGIGRVLTYGLSGVLSDRFGRKPVILVSGVLMAVFLIGIPLSPNYQIAFAFAILAGVANSAMDAGTYPALMETFPQNSGSANVMVKAFISIGATILPLAIFLLAEHDLFYGISFFVPALIYLVNVLMLWTLPFPNHRKVEQVQVTEHDPRFSTEPTFWREGIALILISFTSNGLYALPQIWLPTYGEAILGMASGSAVKLLSYYSMGGLLSVVMLAFLLRRFVRPVTVLLIYPIITLVSICVLLVVKSPVIGTVNAFVLGFSTAGVFQLTLTVMAEFFWKNKGTMTGIISTAGGVSAIVIPVVTGLIQSHASILQIFMFDAVVAVAAIIGALYILYRYRQVMMAIISAEQVGNRLNDWRIAIRKHDVHSAKAMYTELKELLQKMEENQEVLTYYSLLEGKYKLMLYERRGTKLKEQLEPDCPSKTNDLIEYYFYLYKALYASYKRDYASAIGLFKIAEKKLQHIPDEIEVAEFHTKIANLYMLLRQSLISLHYIQDAIDIFKSHEGYERRLAAAFVIAAANYMDIGDFLRAENYYKKALHIADSLNDHFLTSQLYHNISILYAEAGESKKCIDALEKALSDEDYLSSCYFHHSMYMLMKELLSIDERTQALYYFELVNQKHESEKCPIYTAKMNLLYHLYFTEMAQKAQACFDEISILKKLKDAEGVCELSALAAKHFEELGAIHQAYLFLKEADRMKHMKIVIAPDSFKESLSAYETACAIERGFRSVLPNAEYIKLPMADGGEGTVQSLVDATGGHIVHQVVTGPLGEPVDAFFGMLGDSQTAVIEMAAASGLHLVPREKRNPLWTTSRGTGELILAALDKGAKHVIIGLGGSATNDGGVGMMQGLGAAFLDKAGHALTSGGGVLHQLASIDLSGLDPRLRSVRLEAACDVDNPLTGERGASAVFGPQKGADEEMVQVLDKNLAHFARVAEKQFNVSFEDAAGAGAAGGLGASLLGFLKADLQRGIDIVLKAVHFDDIIKEVDLVITGEGRIDRQTIYGKTPIGVAKAAKQYNLPVIAIAGSLSKDSAVVHDHGIDALFSIVPGITSLSEAIHDANLHVERTARNIAAVLEFGIKKTNVLELHNVSRHIRGKKIVQDLSFSVEAGEVFGFLGPNGAGKTTTIRMMVGLSPITSGDILINGHSIQTSYQHAIQDVGAIIENPEMYNHLTARQNLVHFARMNGKVDEARIDELLELVSLQHVKHKRVRTFSLGMKQRLGIAQALIHRPKLLILDEPTNGLDPEGIRMIRDYLRRLAKEEGLAVIVSSHLMSEMELMCDRFAIIQTGKLVAIEDQRAEKQDDLVNYRMKVAELEEAQKLIGAFEVREEEQYLFFSMPEQKMPELIRHLSSASIHLYEIKIEKQTLEDKFLSLTGKKEADVVKGFLHGGDYNPDQWLHMPEIIDEDFRLMKLAHCQTFSINIFAWSKLEPKEGQYDFAWLDDIMDRLAAQGAHAILATPSGARPAWLSQTYPEVLRVEANRQRNLHGLRHNHCFTSPVYREKTNTLNRLLAERYKNHPALIMWHISNEYGGECHCDLCQEAFRDYLKNKYNHDLEALNQAWWTGFWSHTYSDWSQIESPAPHGEHMIHGMNLDWKRFVTAQTINFYQNEIEPLRELTPHIPVTTNFMGDYPHMRPFLGLDYHQFAKEVDVISWDSYPAWHSGRETTAELASNVAFVHDLYRSLKDQPFLVMESTPSLVNWHEVNKVKHKGMAHLSAMQAIAHGSDSVLYFQWRQGRGASEKFHGAVVDHSGHEHTRVFQEVADLGKQLEQLQPIAGTSVQPEVAIIYDWENHWAIDDAQGLNNTNKRYVEACQTHYRSFWKKGIPVDIVGMEKDFSSYRVLIGPMLYMIKPGVAEKIEAFVKAGGIFIATYWSGMVDENDLCFLGGFPGPLRHVLGIWAEEINTLMPDEHVLMTTNGRTYHVEQYCESIHPETASVLGHFENGCYEGQPALTVRSLEKGKAYYMASENEQAFYDEFYEDLIAGIGIQPVLSSAIPEGVSVQKRTDGTQDYVFLMNFSEEQQNMSLDASYENILTGQQVPEQLQLDPYEYVILKKTVAFFFLIGLGVLPEAKADAISVQPINGLQGDFIKGADISMLAEVEKSGGKYYNQNGQQVDPLKLLKDKGVNYVRIRLWNHPYDNQGRAYNGGTNDLNTAIALSKRAKAQNMKVLLDFHYSDFWTDPGKQFKPKAWASLSQSDLEKAVGTYTGDVLKAMRAQNALPNMVQVGNELNSGMEGGGEFDRLAALLKAGTNAVRSVDSNIKIMLHLAHGGDNGASRWWFDEITKRGVSFDTIGLSYYPYWDGGFSGLTSNMNDISARYNKDVIVVETAYGFTTANGDNLDNSFNQSVNTAGYPASPQGQASFIRDLSEKISKVNNRGKGFFYWEPLWIPAKGAPWSSQYGLAYIQTTGTVGNAWENQAMFDFNGKALPSLDVFKQMTPKQNKLIRLSITYFILFIASICILYPLLWTIGASFNPGNSLMSTSMFPKNPTFSHFTELFFGQGALYAKWYWNSMKISIATMVLTLILVSFTGYAFSRFRFKGRKNGLMLFLLLQMIPQFSALIAIFVLAQMLGLINSHLALILIYAGGQIPMNTYLMKGYLDAIPKDLDESARMDGAGHFRIFIQIIMPLAKPILAVVAINSFTGPLGDFIISSVIVRSPEMYTLPIGLYNLVSDKMGASYTTFAAGALLIAIPVALLFLVLQKQFVSGLTQGGTKGMGQIYNKQYGKGALFFLFGVSFIIVFYDLFNIGFWGLFTLGTMLPRDNSVFLLAKGIIALLTAGFGIGFYVLMMRDAFINGKKRDQGVPLHSIRAQYHQLIDQGFPYLMSTPAFFLLLFSVVFPIMFSFALAFTNYDLYHSPPANLIDWVGIKNFQNIFSIDIWRDTFIDVLGWTVVWTLAASTLQCAIGIFLAVLLNQKDLKGKRFFRTILILPWAVPGFVTILVFAGLFNDTFGAINNTLFATIGIDPKPWLTDPFWSKIALIAMQTWLGFPFVFIMTTGVLQAIPEDLYEAATIDGANFFQKFRSITLPLVLYSIAPILITQYTFNFNNFNIIYLFNGGGPPVAGSTAGGTDILVSWIYKLTMQSSQYALAAAVTILLSIFVIAIALWQFKRTNSFKEEAAKIKDIAEKAGLSIATVSRVLNQDPNLSVTDQTREKVYAAAEALSYQKKTFKHSLKKIAFLYWMTEKEELEDIYFKSIRLGIEELTNTRSLNVTAYNPSDGLHSIDPATEGIIAIGRFKTSELDQLYAVTPHIVFIDTTPDEDRFDSVKPNLKRIVQKIIDSFIEKEHSSIGFIGGTDLDLNTNVHIPDIRETTFREYMLARHILNERLVYIGHHFSVDEGYSLMMKAIDELGDDLPTAFCVASDPLAIGCLQALNERGFSLPNRVSVFSINDIHVSQYVSPPLTTYHIHTSLLCETAIDLLLERLVDGRTLPKTVLIASEPVFRKSTIMIAKHSVPYDLIQPQPAWVEQDPEHILEAVIASVVLTKAAFDAKRLIGIGISTAMHSLIVMDKDGKALTNSIIWADNRSAEQAKRIISDMDGFQVYKRTGTPIHPMSPLSKIRWFKEMAPDVFKKAAKFISIKEYILYHFFGQYVVDYSIASATGLFRLETLQWDEEALRITGIKANQLSELVPTTHQLRGLQPEIALRMGIAEDTPFVVGANDGVLANLGVGAIGKGEVAVTIGTSGAVRTVVDKPITDEQSRTFCYALTDKHWVVGGPTNNGGIMLRWLKDEFGSSEVEVAKRLGVDPYDLMIDIAKKVPAGSEGLLFLPFLTGERAPYWNPNARGTFFGIGLQHKREHFIRAVLEGVIMSVFSIGVALRDLTGSAKDVRASGGFARSPLWRQILADTMGREVLVPESYEASALGAAVLALHSLGYMKEIEEVQDWIRISARHEPNMENNETYIELFYLYERLYDKLKDEFDVISALQMDGTLLNDQHMVPDEVFEAIQQAKAEGIKIVLCTGRPIGGVNRYLADLQLDQEGDYVIAYNGALVQNSHTNEVVSELTLSYDDLTSLYELSRQLDTPMHYFDSANLYTPNRDISEYTVHEAYLTKLPLKYMPVEEADSSMRLPKMMYIDQPERLEKTIQAIPSEVKEKYMMVKSTDFFLEILHPDVSKGTAVKLLAKELGIPREEVMAIGDNGNDISMLEFAGCGVAMGNAIDDVKAVADVVTKSNNEAGVAHVLHELVLGKVEVVQLKGGISHSHVNTYSAETIQLFAEAFQTAPRYLPLPVVFDSAAVKEMVEQDRHIQRIIEMGKQANIAVFTVGTVRDEALLFRLGYFREEEKALLKASSVGDICSRFYDQDGRICSEAINNRTIGVELDDLRTKERSILVAGGHRKVASIHGALRGKYANVLIIDQHTARALLNMTIAKLIDHTALKPDTTRAAIMQLLEEAKTYQFASVCVNPTWVSLAAKELAGTGVDVCTVIGFPLGANTTAVKAFETKDAIENGATEVDTVINIGALKDGEYDVVEQDIRAVVDAAKGKALVKVIIEACLLTDAEKVKACELSVKAGADFVKTSTGFSTGGATAEDIALMRKTVGPDIGVKASGGVRTKEDVEAMTAAGATRIGASAGVSIIKGDQSAPSKDYMKYVIGIIGLLVILAIAWLASNGKKRVKFRPVIVMIVLQFILGYILLNTGVGNFLVGGFAKGFQMLLGYAGEGINFVFGGLMNDKASTFFINVLLPIVFISALIGILQHWRILPLIVRGIGYLLSKVNGMGKLESYNAVASAILGQSEVFISIKKQLGLLPQQRLYTLCASAMSTVSMSIVGAYMQMIKPEYVVTALVLNLFGGFIIASIINPYEVSKDEDMLEVVEEERQSFFEMLGEYIMDGFKVAIVVAAMLIGFVALIAMINGIFTAAIGVSFQDVLGYVFAPFAFIVGVPWSEAVQAGSIMATKMVSNEFVAMQILSGDAFQFSARTEAIISVFLVSFANFSSIGIIAGAVKGLNEKQGNVVARFGLKLLFGATLVSFLTAGVVGLIFLQKKVNIDSAAVTRHLKQLETKGMVTRRRKPEDNRVTLVRLTDEGRTRIEASKIEKERFISEMLENVSEEERRLLTDVLIRIQQNIEKIQTMEIMKGRRSIRNYDPSVKISKEEMTEILEEATTAPSSVNAQPWRFMVIDSPEGKEKLAPLAKFNQTQVSTSAAVIAVFADMKSDEYLEEIYSKAVEHGYMPQEVKERQIAALTAHFEVLPEQVNRETILIDGGIVSMQLMLAARAHGYDTNPIGGYDKEVIAETFGWDKERYVPVMLLSIGKAADEGYASYRLPVDRIAEWKMIIIHAGMTIHPEKENVFLEEINELMKASQAEEGNVSYKLFKDTDKENTFLMVEVWKDDAAVQSHNASAHFQAFVAKAKEFLAAPLDVVAFQGQQTWKMKEVVLAVILSVACGVIYLGWSTLYLPITALVGPAGGNIMFGIWVIASPIVAYIIQKPGAALIAETAAAAVELLTGSHFGLSALLIGVCQGLGAEIAFALFGYKRYRMWTLMLSGAFAAIGAMAYSLVANGFGYYTLQVLLMTLVTQIISGMILGGCLAKVVVDALSKTGVLNQYAIMKEKRNKGEQHEFILHQISLTIQKGEKVLILGPSGSGKSTLISVLAGIIPEHVEADMQGEVQRHTGVMFQDPDSQFCMHRVNEEIAFSLENRSVPREEMDDIIQQLMQKVQLDVDPHTEIHTLSGGMKQRLALACLLALQPDVLFFDEPTAQLDPAGRMDIFQLLQQLAADQQQTMIFVEHVLDGVIEWMDRVILLDDQGSILADGAPKDVLVTYEEEMKEAGIWRPKLQTYEARKAQHERETMIRTENLQLSYGKKRIMSNLQLDIKAGGWVAIIGENGSGKSTFLKHLIRLEPAKKGHIFLKETDLKKWSDRLLYEKAGFVFQNPELQFIQDTVFDEIAFGGRPESVVQEKTAQLLKEFGLEKHAKAHPFTLSLGQKRRLSVATMLLFDQDVLLLDEPTFGQDEKTAKELMRRLKERQRQGTTIVMVTHDMELVDECADQVLLFHQGKHVYDGPPYDLFSNQELVDAYQLKAPLHYRYVAERKDVPYFPKNDEYPVDGEGHPMKLLAQINFGQLPKLKDYPETGLLQVFISVHDDLYGMNIDHKTEQKDFRIKFIEEPFLAEEELLTDFSFVKIDDFYFPVTKEGAITGELASETISVGDFRFEKVTGKNSWNLFGVNGDEADTLLDEFYESGFGHKLGGYPGFTQEDPRTYVDQEHTVLLLQIDSDDEVDLMWGDCGIANFFIKPEDLKRKNFENVVYNWDCSIISKVINNNVVSAYDDEQHELVIMGRGIAFQKKSGDPIDEERIEKVFSIQNKDISEKFKTLLYDIPIEYMQVCEAIIEHARTTLNKNLNDSIYVTLTDHITFAIERHQKGMDIKNALLWEIKRLYKDEFRCGLEAIRIIEDKLSIHLPEDEAGFIAMHIVNAELNEEMPNVIQITKLIQDILNIVKYHFQIDLDEESLNYFRFVTHLKFFGQRLFNETQMENQNEFLYEVVKEKNTAAFQCAEKINEYVQKEYNRSLIEDEMLYLTLHIDRVIKRKMNHKQTAKEVLELVGGEKNVKQVTHCMTRLRFNLYDESKADKEKLQSTDGVMGVNQSGGQYHVIIGNDVSNVYQAMIADSGLSTDVKSSGTEEKQNVISKLFDFISGVFTPILPAIAGAGMIKGILALMLTFQWISDKSSTYAILTAIGDGAFYFLPILLAVSVAKKIGTNQYIAAAIAAAALHPQLTALLGAGNTEFLGLPVVAVVYSSSVIPILLTIWLGSYVERFAEKYSPKSLKIILVPTVTLLVVVPVMLIAVGPLGGIIGNGLSGGIDLLFKHAGILAGLLIGGFMSPLIITGMHYALLPIMINNITLNGFDFILPMMFVANMAQAGAAFGVFLRSKNKTFKSLAMSTSITALMGITEPAMYGVNMRLKKPFLAALIGAAAGGVFMSIFKVKSYVISGSAGLPGLPTFIGPTFVYSIIGLVIGFVVATIMTLVLGFKDVPVKEDTKADKPEEKKEVVQSPLEGQLKPLNQVNDATFSNEIMGKGAAIVPTVGRVVAPFNGKVETIFHTKHAIGLKSDQGTELLIHVGIDTVKLDGKYFTSHVQSGDLVQAGDVLVEFDIKGIQQEGYDVTTPVIVTNTNDYAQVDAKTDGAITVKETLLTVSMNKLEKTFPKGFLWGGAVAANQIEGAYNKDGKGLSTADVSPNGIMHPFDESMKDLNLYHDAIDFYHRYKEDIALFAEMGFKSFRLSISWPRIFPNGDDAEPNEAGLAFYEKVFDELHKHGIEPVVTISHYEMPLALVKNYGGWRNRKLVDLYETYAKTLFTRFKDKVKYWMTFNEINVVLHAPFTGGGLVFEEGEDEKSIQYQAAHHQFVASALAVKAGHEIIPDAKIGCMIAAMTTYPYSSRPEDMFAAIEQDRKTLFFSDVQARGYYPGYMKRYFLENNINIEFQDGDEDILRNHTVDYIGFSYYMSFVTSTDPEILGQTGGNLFEGVKNPYLEASDWGWQIDPKGLRTTLNQLYDRYQKPLFIVENGLGAVDQVEEDGSIQDDYRIDYLRSHLLEAREAIADGVDLIGYTSWGPIDLVSASTAEMKKRYGFIYIDRDNEGNGTLDRKKKKSFDWYKQVIATNGEHLLGADNKAGIAEIMTAMHYLIEHPDIKHGKIRVAFTPDEEIGRGPHKFDVDAFGASYAYTIDGGPLGELQYESFNAAGAKVSIKGNNVHPGTAKDKMVSAAKIGMLFHNKLPSDESPEYTEGYEGFFHLTKFVGEVEEAELQYIIRDFDKEKFNNRKALFEKIANDLKATYGENSITLSIQDQYYNMREKIEPVKHIVDIAHEAMENRSVTPVIEPIRGGTDGSQLSYKGLPTPNIFTGGENFHGKYEFISVENMVKATEVIVEIARLFEEKAMDSSQTLALAQKFQEAADEIRQSKQLLENRLKAVGSGWQGEARDKFDQSFEETTARYDQFEKDLLETSQELRDAAVKIEERKAEIARMEELERKRREERRERNRMDQLSLSIEELIFSFYSEGYFEQGMSLKEAYYPDVEDERLGFLFEIACRSLLAKGVLEFRNRQYRYKAEYRHFIQAMNDASYTVKASRFGDLDEEVSTSFHTTQAGVYAHHTLYDQQVHQIRKLSGDQQAEEQVTAFFNIQMNDHPEPVMSLQAEEFEMLLEQASEAKNEWPSFLNQAENQELVKAFVSDVQKRKGKMDSLMKVVYDKNNTPDVESMIFVIPGENRSWLVSGVKENQFRIETAHRNGFRSIFKKLLLLTTGGTIASVESENGLAPGVKAEDLLSYLNEINAEYTMDTKSLMSIDSTNMQPEYWVDIATAIYENYDQYDGFVVTHGTDTMAYTSAALSYMLQNPDKPIVITGSQIPITFKKTDAKKNITDAIRFACDGVGGVYVVFDGRVIQGTRAIKLRTKSYDAFESINYPYIASIENHQIEYNSKVKRTPMKPLKLDASLNTDVCLLKLHPGLKPEFLDAVKSMYKGVVIESYGSGGIPFEGRNLLEKINELLEEGISVVITTQCLEEGEDMSVYEVGRKINQELVARSRNMNTEAIVPKLMWALGKTTDPREVKKIMETPIAEDLVIMSLSDMLSALNGGISNKKAEIEEKIARLKKAKSKVEREQDAAETDLKQIKQPKLGTSWKGERSQDFKTDRNEAHDALQTIVNDKYPRYVSRIEFKISTLEAEQAALSFASSLAGDAARLAEKGEDAVEDAKRLISKMDKLDEVSQAVEALAMKAADKAGENSLEFVTKWTAREAEVSEMVSNFKEALMKNVQDTRSNVKTLKEQDEAIAAKVGLMLLLISGCMGMKEQAEGSQQVVKEEQKKETAVIKTQNWMKQKEPVELPILMYHSISSGNSLRVPKSEFASHMKWLKDNDYVTLSPEEVYRVFTTNSMPSKKSVLITFDDGYTDNYTKAFPILKQYGMKATIFMIEQSIGRPNHLTDEQMDEMMAHGISIESHTIHHLELNQLSKQQQEEELKGSKTFFDQRFSQRTRMVSYPVGRYNEETLKLAKEAGYQMAVTTEPGHAKKEQGMMSLHRIRISPGLSPESFGRLVEGMKGQTSPNPLVGAVIVRENEIVGVGAHMKAGEPHAEIHALNMAGDKAKGATIYVTLEPCSHHGRTGPCAEALVKAGVETVVVAALDPNPLVAGRGIAILQDAGIQVITGVLEQESILMNEVFNHFITKKTPFVTLKAGITLDGKIASATSDSKWITSETSRYDAHHIRSINDAILVGAQTVIHDDPSLTARIPNGNNPIRIVLDSKLSTPLTAKIVTDQTAPTWIFTTKQADEEKRAALEEAGVRVFMTDSDRVPLQEVLQVLGEKNISSLMIEGGGQINASFLEQQLVDKLVIYMAPKLIGGRLSPSFFGGEGIRLMSDAIELDQLTVEPLGKDIKMTGYPVYQVSSFDRSLPFYTDILGFSILEKTDSTVTLGSNAKEPILLLKEDAQLKEKPDHEPGLYHFAVLLPTRKNLGTWLAHVIKKGYPIGASDHFFSEAIYLSDPDGIGVEIYADRPQDIWVGEHGELKGGGNAPLDGDGLLQEAADTTWEGLPAGTVMGHLHFHLNPEEADSFYVNTLGFHIRMAPPASVFIAAGVYHHHLAFNAWGRFSGIRSYTLVFPEEADRQSVVERLTKAGTQVNTTGKSSEFVDPFVSELFLARFQFASTTLFHFIFVPMSIGLVFIVALMQTLYVVKKKDIYKKMAKFWGHLFLLNFAVGVVTGILQEFQFGMNWSDYSRFVGDVFGAPLAIEALLAFFLESTFIGLWIFGWDRLPKKIHLLCIWLVSLGTIFSAFWILLANSFMQEPVGFAIKNGRAEMNDFGALVTNPQLWVEFPHVLFGALATGAFFIAGVSAYKMIKKQEIAFFKKSFQIAMVLALISGLGVAFSGHDQAKHLMKSQPMKMAASEALWKDSGDPAAWTLFANIDTDKKENSAEINIPFALSYLAYSKFSGDVPGMLTLQKEYEAKFGPGDYIPPVKTTFWSFRIMVGAGMLMIFASMIGLYLSFRKKLETNKWYLRFMVWMIAFPFIANSAGWIMTEIGRQPWTVFGMMTTAQSISPNVSYGMLLFSVISFTAMYLILAIVLAYLFIREIKKGADTDQKDETDLSTDPFDGGAYHGISMAYLNEIWFILVAVLFVGFFFLEGFDFGVGMSMQLLGKDAHERRILINTIGPFWDANEVWLITAGGAIFAAFPNWYATMFSGYYIPFAVLLLALIGRGVAFEFRGKVEKASWIKVWDWVIFFGSLLPPFLLGVLFTSILRGMPIDQDMNMYAGFTDFVNLYSVIGGVAVTVLCLLHGLIFVTLRTEGDLRDRARKLGQRVLLIALPVLVIFVGVSIIETDIYTVRPIITIPLTVLIVACYIAALVLMRKERDGWTFLFTGAGIMVTVSMLFTALFPRVMISSISHSFDLTIQNAASGSYSLTVMTIVAISLLPFVLGYQIWSYYVFRKRVSGKEPMTYMDKRLLQLKGMRGLLALLGIVSLIQGASIIFQAQWLAHAITTLFDGKSLSQATPYVLLFLAAFLVRHGLTLIREKVMFTYSSRIGADVRKQLLDQLFRLGPAFAKKKGTGKLVTLAMEGIAQYRQYLQLFLPKMVNMAVIPAMVLIYVWTLDETSAVILIVTLPILIIFMILLGLVAQRKAAKQWRSYEKLSNHFTDSLRGLETLRYLGISKKHSRNIAEVSKRYRKATMSTLKVAFLSSFALDFFSMLSIATVAVFLGLRLIEGELLLLPALTALMLAPEYFLPVREVGNDYHATLNGKEANEAMQVILEEKGFRETQSVQLDKWDAQSVLTLQDVCVQHSIQDVDLIVKGKKKIGIIGASGSGKSTLTDVLGGFVEPSSGQITLNGQPLVHLQMKEWQKEVVYMPQHPYLFHMTLRENIRFYEPNATDEEVERAVHEAGLTQLVTQLPNGLDEVIGEQGRGLSGGQAQRIALARTVLGQRSIMLLDEPTAHLDIETEYELKKTMLPLFEHKLVFLATHRLHWMPDMDEIIVMDQGTVAEMGTHESLMQRKGVYYQLVQEQMGAVTMISKGWFIPYIKENRKLFALVLFLGAIAVFSASMLMYTSGFLISKAATRPENILMVYVPIVAVRTFGISRSAARYAERLASHQLILTMIEKMRVRLYDMAERSAKQTKLGTGEMLGLLSDDVERLQDAYLKTIFPSIGALLLYAASIGALGLFSWPFAGLMLLYMALLVFVFPYVTVLVNRARQIQMKKGRNELYSHLTDAVMGVSDWLFSGRQKDFVDGYEQKEAQLLALEAAKHRFIRRRQFFVQLIIGGAVVLVVYWSGSVVQSGSMSHTLIAAFVLVLFPLTEAFLPLSDAAGDIPVYQHAVSRLHHYEKQSYEGETEAVNRSTLSHDEAVCFNQVSFRYDTHQYVLQDLSFSLKQGESLALLGKSGAGKSTILKLLEGAVVPNQGAVSIQGKPVQSIQEKVSAYVSVLNQQPYLFDTSVLNNIRLGSPEATEEQVKEAARQVQLHDYIESLPEGYHTGVQETGVRFSGGERQRMALARILLQDTPVVVLDEPTVGLDPRTERELLETIFRVLKGKTVIWITHHLTGCEACDRIMFIEAGRIEMQGQHQDLLKENKRYQKLYEMDRPFSVGLVTSLFAPNGEAKAAAKYPESPSIMANFNQQGFSTLNGGTTGGEGGKTVTVKTGNELLAALNKGTNEKLKIVPSNTSANKIDVKDTNNVSIVGKGTNGEFNGIGIKVRANNIIIRNLKIHHSIGDKDAIGIEGGSDDYDGLFDVKNDSDYITFSWNYVHDSWKTMLMGSSDNDNYNRKITFHNNRFENLNSRVPSMRFGEGHVYNNYYKGILATAINSRMGAKMRIEHNVFENTNNAIGSWDSRQVGTWHVINNSYINSTGSLPTSSTGTYNPPYNYSLLNVNNVKSEVISNTGVGKVNMEQTEEALLIQRAKQGDDAAFTALYRHHYSFLYRYMLKLTLQQELAEEIMQETMLKAYMKLSSFRGDSLFSTWLISIASRQFLDHQKKRKREQMREGKANQEAIRRFKWDVQQKGNTWHDMWDALNELKAQERAPIILHYYYGFTYPEIASMLGMREGTVKSRVHHGLKKIRKEWMDAKKRGRYKWFWGIVGLINFPSSSILYWLCVVLPDRKRGGKKSVKRKLEPFDLKLEAKPSKGCRIKGSEMKIRYCMSEYLFNERRSYQTMLNTAVTILPKQELELIQKTMIDYINEEGMNLSDICMNNLIVHVAIACKRIRHGNYVSVLPEEISEIPRAKEYRVAKKMVERLEGLLGVSFPQEEIVYITIHLLGTAKMVQSFSSSGQKQIDDDTSRLVQFMLKAIDQKLQLDLAGDTELMIGLSLHLKPAINRCKYGMNLRNPMLDEIKAGYPLAFEAGIIASRVLEEEEGLSIHENEIGYMALHFGAALERRKMEIPPKRCLIVCASGAGSARLLQDRLRSQFGSKLTILGTAELYSLPHVSLHALDLIITTIPIHMELPVPVIQVNTILGGGDFLKIEEALTSETRVASQYMKKELVFTKRAFHTKEEVITFLTQKVIDMGLAPAELTPSVMEREEAAPTSFGHYTAIPHPMTPLTDETFWAICTLEKPIIWGEKKVQFVCLLCVEKENAKDLKGMYRLLGELVHNVKFIQHLIACDTFEDMLDIMYKKAPSMNILLVCAAGMSTSLLVTKMEKSAQEQGKDYRIWAVSGDSAKNHIDQADVLLLGPQVRYLLPQMKKLGEEKGIPVDVINTVHYGVCNGAEVLKSAEQLVNEMEQIVFQLILHGGNGRSSAMEAITCAKQGNFDEAKQKMQDAQDALNEAHHAQTELIQGEIRGEKTDISLLMIHAQDHLMNAMTVKELAAEIIELHEKMKQLGGVNSMPKQPIRVELSSTKKPKPQSDQLEFGKIFTDHMFVMDYSIDKGWYDPRIIPYQAIPMDPASMVYHYGQSVFEGLKAYVSEDQKILLFRPEKNMERLNRSNDRLCIPQIDSETVLEGLNELIRIDKDWVPDAEGTSLYIRPFIISTEPYLGVAPSSTYKLIIILSPVGSYYKEGIHPVKIAVENEFVRAVKGGTGNAKTAGNYASSLKAQQVAETKGFSQVLWLDGVEKKYIEEVGSMNIFFKINGEIVTPELNGSILEGITRNSVLELLKHWGIPVTERKISIDELIEAHQSGELEEIFGTGTAAVISPVGELIYHDQPYVIQNGQTGEVSKKLYEAITGIQKGTQPDIFGWTVEVDSVVKQAIPSILLIVFMSMISFGCQAMTEEAGTAYYVAVNGNDKNPGTKQKPFRTLKKAASMAKAGTTIYMRGGTYKEKLIVRHSGTKKAPIVFQAYGKEKPVISGASLKGNQADGGLVTVDQKSYITLKGLTVGHLKTNKEDLTPVGIFIKGSGKGVKLLNNRVYDIQTKHENGNAHGIAVYGTAAIEDIEIKGNTVEKLKLGFSEALVLNGNVKKFRVTHNTVRHTDNIGIDLIGFENVAKKYDQVRNGVVSRNKVYEITSAGNPAYGTDISAGGIYVDGGKDIVIDHNISHHNDLGIEVTSEHKGKMADRIRIEHNQVYLNRYTGISIGGYDKKRGGTTNTTISHNILYKNDTAGLEGGQLLMQYQAVNNRITNNIMTASASHYLVVNLYQVNQKNTFQKNVYDRKGAKASQWIWRGKWMEGYKTYLSKSGHDKGSAHLNPQFVNEKKYDFRLKKSSPAKKIIMSATHVEDLKNVMEDWKNELLVYKFALDEMDTKFSIISQEYNLIHGHNPIEHTKSRIKSFESIVNKLARKGCDITTQCAKEHIHDIAGVRIICSFIQDIYNIMDVLRQREDLKILEVKDYIQHPKPNGYRSLHLIVEIPVYLTNRVDHVKVEIQVRTIAMDFWASLEHKIYYKLQNDVPHQLTDELKEAADIAHYLDEKMQNIKREIDMVSNIDQSIDFYEKVVGMKLKDRITHTNGVIELAFLGFKDETETEIELIQGYSSDLPSEGKVHHLAFTTDNIHAEFNRIQKLQIELIDEEITTLPNGYCYFFFRGPDQEWIEFFQRISLKQTFAEQVKKGYPLISKDAVSHVNGVREGELIEWIDERGTFLGKGYYGVQNKGIGWVLTFDANEKIDQAFFVSRLEQAAKSRTHLFRDAQTTAFRVFNGEGDGIGGVTIDHYDGFYLIQWYSEGVYTLKAEVLAALEHVYPDYKGIYEKKRFDTSGQYIEDDDFVKGEKGEFPLIVKENGMNVAVYLNDGAMTGIFLDQRHVRKAIRDRYAKGKTVLNTFSYTGAFSVAAALGGASRTTSVDVANRSLKKTSEQFEVNDIDVDGQDIKVMDVFKYFPFAAKKGWTYDLVILDPPSFARTKKHTFSAAKDYKKLLKEAIQITAENGVIVASTNSSAFGMKKFKGFIAQAFKESGKTYRILEEYTLPEDFRTTKNYPEGNYLKVVFIQMLVGGLFLILTVLLYLGSKAVYKRHPKVYVSPLLVTPLVLVVLLLIVNIPYDAYNQGGKWLTNMLQPATVAFAIPLYKYFHILKKHAVEILLNVACGSIIAILSTAFIAKLFHLDTGLIESLVPRSVTTPVAMSVSEMIGGMPSVTAVFVILTALFGSIIGPMVIRYFRIDNDIAMGVLLGTGAHGAGTSKAFEMSSVSGTISSVSMIISAIITLCAAPILMSFMVLFIFAKFMNVLAAFLHLRIPGTILGILVIFLLLHFKIIQLKWIELGAVWLLGELLLFFIPSAVGVIDYGKLLSQSGTSIVLVVLISTFVVMLSTGIMTQMIAKRKERKKLCDIRHLTYFLEVARLKSFTKASQSLYVSQPTISKMVKNLEDELGVQLFYRNGRQVEMTDAGQTMYTQASEITQSFQNLTSELNDLMNVKKGHIRIGLPPMIGSSFFPNVMGEFRQQYPDVTFQLVEHGSIKVEEGVEDGSLDIGVIVLPANDKIFHTYTIIKENMKLVTHPSHPMAGREEVHLADLREESFIFFREDFVLHSRILNECMNAGFRPNVIYETSQWDFISEMVAENLGIGLLPERICRDLDPEKVKVISLNPSIPWHLGVIWRKDRYLSFAAREWLKHTKSYVWDAELEKVREENPLVHNITNQVVTNFTANGLLALGASPVMANAKEEVAEMAQLADALVLNIGTLTKETVEAMILAGQAANEKGVPVLLDPVGVGATTFRANAAKQLLENVKMTVVRGNAAEVAHLLGVDGWESKGVDAKAANGDVLALAKQASVVLQTIVVITGKVDVVSDGNEVLSIHNGHEWLTKVTGTGCLLTSIIGAFCAAGERPLHASAAALLFYGVAAEKAALHTKDKGPGTFQMELLNALEHTTGDDVLTLGKLGMTAFILFVAIVGLTLVITYFAAKKTSNASDFYTAGGGLTGFQNGLAIAGDYMSAASFLGIAGMIALNGFDGFFYSIGFLVAYLVVLYVVAEPLRNLGKYTMADMIAARFKRPAIRGVAAFNTITVSTFYMIAQLVGAGALIKLLLGIDYWIAVLIVGVLMTIYVVFGGMIATSWVQITKAVLLMLGTLIISLLVFAKFDFSLLKMFEQMKTATPLGESFLHPGNKYDVPLETLSLNLALVLGTAGLPHILIRFYTVKDAISARKSVLSATWIIGIFYLMTVFLGFGAAAFVGTEAITAADAAGNMAAPLLAQALGGDLLFAFVSAIAFATILAVVTGLVLSAASAFAHDFYSQIIRKGKASEREQVKAARFASIGVAILSIILALFAQSLNVAFLVSLAFAVAASANLPLIIFTVFWKRFNSTGAIAGSLTGLLSALIIVSLSPSVWDPSGAAIFTGEPLIPLSNPGIISIPLGFLAAYLGTIFDEDTFTEIQVKAHTGMHMDTDKKVHYKKVAASEDFRKLLEEKRRFIVPMTIFFFLFYFSLPVATSYFTFLNTPAIGAISWAWLFALTQFVMTWVLCGLYAKKAAKFDNYVSALKTESRGDDEMYLVMGVCTTIVNIVSFYLFVEMFSMDYKTATVVSWVFAVLFAYITNKKYVFKQKARDTKSLMRELSSFFSVRLMSLGVDLGLMILFVSQMALNETVAKILVNFVIVVVNYVASKWFVFKKTKEDAIMPAQIWSVGWEVQSSSLYSGVERKDQGKCIFQLTLSGHGMIEIGKRFKVLPGQAFLVKSPSAYQYYFPEDSEHWEFLYLTLYGEACDLKQVMRFHPNSKPIRLLKKIYDEASERRITEGSSLAYQFVMELYSYLPKLEGQMEKWPEPIVQAALFASHHFHEEIGPDDMAAAARLSKSHFTREFKKATGFTPIHYLTNIRLEKAETLLKTTKYSIEEIAIQCGYRNNYLNKVFRKKIGMSPKQLREMIDMLRTAFHQQFGDEELRYFFAPGRVNLIGEHTDYNGGHVFPCALTLGTYAACAKRSDGRVRMYSLNFDGDGVKEFDLFEIAYLESDGWANYPKGVFHQFIEAGMKIEEGFDIVYGGNIPNGAGLSSSASIELVTAVFINEWHSFGVSNARLALLSQRAENEFIGVNCGIMDQFSIALGKEDHAILLNCDTLDFEYSPFRQEGLALVIANTNKKRTLADSKYNERRSECQSALNDLRKEIDLAHLCELTADEFADHAHLIQDETCRKRARHVVTENERTMRAINFLKDDKIEKLGALMKASHLSLKNDYEVTGFELDTLAEAAWLHPGTIGSRMTGAGFGGCTISIVKEKQLASFIEETGTIYQEKTGIEASFYIAGIGGGARELTKVAALLAKGEQVVVVDNLQTGHKEAVLEGAVLEEGDLRDQDFLRQVFKTHQIEAVMHFAADSLVGESVTNPLKYYDNNVGGATALLQVMNEFDVKHIVFSSTAAAYGEPKRVPIVETDETNPTNPYGETKLAIEKMLQYVVLRYFNVAGAHTEGLVGEDHQPETHLIPIILQVALGKRDQIMIYGDDYETEDGTCIRDYIHVMDLVEAHILAVDRLRAGKGSATYNLGNGTGFSVKQVVDAVRNVTGHAIPAQVADRRAGDPAKLIASSEKALQELGWAPQYALHTIIQSAWDWFQKHPDGYQSVDIFGKLEQLIQYGVNQELITPLDIDYTRNRLLEVLGLDEAEVSGDAELENILMPMLDWAVETGLIPEETDTYRDLLDAKIMGCLVAPPSVIYAKFEEKRQHEGPEAATSWFYEMQQHAHYIHTGRIAKNVQWFTPTDDGELEITINLSKPEKDPKAIAEAKKLSQKQYPLCLLCKENVGFGGRINHPARQNHRIIPVTLTDESWFLQFSPYVYYNEHCIVFKGEHEPMSITKKTFERLLSFIYIYPHYFIGSNADLPIVGGSILSHDHFQGGAHEFPMAKAKLEDVFTLSAFPNVRAGIVKWPMSVIRLRSSDRQTLADAADFILNEWKMYSDEEVELLAHTGETPHNTITPIARRHGDDYELDLVLRNNRTNKQHPDGIFHPHEEVHHIKKENIGLIEVMGLAVLPGRLAEELSQLKEALLSQNPLQEIKARPTITKHEAWAKRLLEENTFTEENTEAILQEEVGMIFSRILSQAGVFKRTEQGKTAFKRFIHTLFRAIKPMLLLAMLVSVFVLGGCSNIAVLDPKGPVAAQQKDLILLSIGFMLFIVGAVFVMFTIILVKYRERKDVGNASYNPEIHGNTLLEVVWTVIPILIVAALSVPTVKTIYSLEEAPQATSHKDPLVVYATAVDWKWIFSYPEENIETVNYLNIPKDQPVLFKITSADTMASLWIPQLGGEKYAMAGMEMEQYLQADQVGTYQGRNANFTGEGFAQQKFKVNAMTQSDYDKWVNKTKKEAPKLTKKTYDYLMLPDAADVQTFSSTHLSFAKHGEDSEYALQARKRLGYQAVSPHSKTDPFENVKMHLKWDEFFVTGDPLILGAQISIALTSIAIVFVLTYFKKWKWLWKEWLTSVDHKKLGIMYILAAVIMFFRGGVDGLMMRAQLALPNNTFLDSNHYNEIFTTHGTIMILFMAMPFLIGLINVVVPLQIGARDVAFPYLNNLSFWTFMVGAMLFNISFVIGGSPSAGWTSYMPLAGNDFSPGPGQNYYLLGLQIAGIGTLMTGINFMVTILKMRTKGMTLMRMPMFTWTTLITSVIIVFAFPVLTVALALMTFDRLFGSAFFTLEAGGMPMLWANLFWIWGHPEVYIVILPAFGIFSEIFATFSRKQLFGYKAMVVSIVAISVLSFLVWVHHFFTMGNSAAVNSFFSITTMAISVPTGVKIFNWLFTMYRGRISFTSPMLWALGFIPNFVIGGVTGVMLAMAAADYQYHNTYFLVSHFHYVLIAGTVFACFAGLVFWYPKMFGYKLNERIGKWFFWVFMIGFNICFFPQYFLGLQGMPRRIYTYGPEDGWTALNFISTIGAFMMGIGFIILCYNIYYSWRHAKREVSGDSWGEGRTLDWATSSAIPPHYNFAALPEVTTPDAFHHWKQNNVDVHPEKEFKKIHMPHNSGRPLIMSAFFGLGAFGLVFEWYWIGVIGLIGVFATMILRSFEYDDGYYIPVEEVIETEKKNKEMGHNDSSYANAPLEYRSETGRLNILGFWIFLGAEIVLFSTLFATYFVLHGRTAGGVLPAELFDMKLVLIMTFLLLVSSFTCGIAVHEMRRGSTKGVVIWTILTLLLGAGFVGFEIFEFFHYVHEGASIHTSAYWSAFFVLLGTHGLHVSIGIFWITGILFQIKKRGLTPQTAAKIFISSLYWHFLDVVWIFIFTAVYLIGLGGLTHSSAEHEHFPWKHVVGFILSIVLTILAFWIAIGAEIGSSAKLWIIFGFAFIQAFLQLFMFMHMTESENGTVQVGNTLFGLFCAIIFVIGSVWIFAAHYSHGENKDGYSPSAPKQSEHSMWIFFGLYMTSSLSPAGHTFMIAFFAINVILAHIAAFLIYGLPFIRKRFSSLLLLLKVAPAKIAPIKNGAKSWFVIPGVTLQPSEFMKIGLIMMLASVIGKSTPRGKRTLEDDIILLLKIAGVSAVPVGLIFLQDAGTAAVCMFIVVVMVFLSGVNWKLISLIGSVVVFLVASVLAVIILFPDFAKIGIQQYQINRITAWLPDSSTSANQGSDKYQVEQAIMAIGAGQIFGNGIKNLKVYVPEAQTDMIFSIIGEAFGFIGCAFVVIMFFFLIYRLVVLIDRIHPYSRFASFFCVGYTALIVIHTFQNIGMNIGVMPVTGIPLLFISFGGSSVLSVLIGFGIAYNASVQLTKYQSYLFKNKTIETILNHRSIRSFTDERLTEEEVLTLIKSAQAASTSSYVQAYSIIGVTDQEKKAKLAELAGNQPYVEKNGHFFVFCADLKRHDYIAKKAGKNHQEALENTEAFLISVIDAALAAQNVSVAAESMGLGICYIGGLRNQLREVSEVLETPSYVLPLFGLAVGHPANQSSQKERLPVELIYHENSYQQDEAHVDRYLKEYDDRISAYYETRTNGERKDTWSEQMLRGFSQPKRAFLGEFVKEKGFNRKLIGGATPAEALKQTVELAKQAEKWGYHRFWVSEHHFSNRLAGSSPEVLLGHLSAVTSHIRIGSGGVMLPHYSAYKVAENFRVLEALAPGRIDLGIGRAPGGMPISSIALHHGRKRLGDQYPEQVEELKVYLHDLADEFYPLPHLTASPKVETAPEVWMLGSSGGSARLAAKAGAGYTFALFINGEGGEDSVEQYINRFEPSVFGDKPRVSLAVFVLCAETEEQAEKLAVSLDLSLLANEQGLKLEGFPSYEEAQAYSYSPYEQKRVAANRQRMVVGTPASVKKQLTTLAKAYRTDELIAVTITYHMQDRLTSYRLLKEAFDAELEKAEIFGEINVNSKKQITVIVELKEKSLVEAKQDGEAQTKASLKKSRTKVKNAALKDKASVRQEYEKVFSGFSMKLPANEIPKLLAVDGVKAVYPDVTYKTDEVKKESIQLPNEDVSPLMDKSAPFIGAPKAWDAGYSGKGVKVAVIDTGVDYTHPDLKGNFGLYKGYDFVDNDYSPQETPKGDPRGESTDHGTHVAGTIAANGQIKGVAKDATLLAYRVLGPGGSGTTENVLAGIDRAVTDGADVMNLSLGNSVNNPDYATSIALDWAMSEDVVAVTSNGNSGPNNWTVGSPGTSRDAISVGATQLPYSLYNVKFPNYSTAKVMGYYQESDLKALDQKQVTLVQAGIGDEKAFEDIDVKGKVAVIERGAIAFVDKVDNAKAAGAIGVVMYNNTDGEIPVDVPGLALPTIKLSKAEGTALIKAIEAGNNTTAFSIQFVKELSEQVADFSSRGPVVDTWMIKPDLSAPGVSIVSTIPTHDPSQPYGYGSKQGTSMASPHVAGVAAIIKQAKPSYSTGQIKALLMNTAEKLFDANGSPFPHNTQGTGSVRIMESLQASSIVSDASYSYGTFLKEKGVQIKTKKFKVENLSKAPKTYTIDYKFNGSGISTNGTKKITVKGNSTGSFTSAVQVNYGKTKKGTYQGSITIRENGRKITEIPTLLIVKEPDYPRVTSVSVEPDNRAGSYVISSYLPGGAENLAFLVYSTDGEYLGEAGVYQHVEKGEHRVKWNGTINQGQKLEAGEYTMLAYASLKGKSDTVQTKEPFEIMGPGIAFQKGKNDVVPLQKIEKIFVVREENEKFKQILATLPEAHIEVAEHIISYAEGKLMMPLSDHIHISLTDHLSFAIERLQKGIVLYNKLLGEIKVLYKQEYEIGKYAIRYVKERLGVELPDDEAGYVALHIHTAKMNTESMKKTVKYTTMIKEMIEHIESYFQHSIDEDSISYQRLVTHLRYALGRLESNEAFQIMDDDMLIFIQTKYDTAYRCALGLADLLKDEYGLHLPESEIGYITLHVQRLQEAEMDYQKTAKELTSLLGGKENVISATHCATRLRLVVKNEDLIDKEAIEELEGVKGAFSSSGQFQVIFGTGSVNKVYEPFARETGLEKQKPVSHDEAVKQKMNPLARFAKTLSNIFVPIIPAIVASGLLMGLLGMMKAFKWADPSSAVFQMLDMFSSAAFIILPILIGVSAAKEFGGNPYLGAVIGGIMIHPNLLNPWGLTEAKPEYMHLFNVDIALLGYQGTVIPVLLTVYIMCLVEKNLRKLVPNSIDLLVTPFVTVIVTGFVTFIAVGPLGRMLGTGISNALTFIYDHAGFLAGLIFGGAYSLIVLTGVHHSFHAIEAGLLNDIGRNYLLPIWAMSNVAQGGAGLAVFFLAKRAKTKEIALPAAFSAFLGITEPVIFGVNLRYRKPFIAAMIGGALGGAFVVFTKVAANAYGLTGIPMIAIAAPFGVQNVVNYVIGMLIAVAVSFILTIIFKVKEVEKMTTTDAALRQKIAERIRNYEHLVKKDVYRQQFHLMPPVGLLNDPNGLIQWKGIYHVFYQWQPFKTGHGAKFWGHYTSTDLVNWHHEEAALAPSDWFDQNGCYSGSAFIDDGQMHVMYTGNVRDEQGNRETYQCLAVSEDGIHFQKKGVVATLPEGFTAHFRDPKVWKRNGQWYMVLGAQSLDLKGHLVLFTSDTLEKWTFQGTIAGSGKNGLDNFGYMWECPDLFELDGRDVLIVSPQGLKPDGLKYHNTHQSGYFVGRLDDHTYQYTHGAFEELDRGFDFYAQQTFLDESGRRLLIGWMGVPDQGEEHHPTISYQWIHCLTIPRELRLDDHLIQKPVSELQSMRTNEQEHVFHIKRSVHSIPVDDITSAEVFIDQIDTQKGFECCIRAAARIIYDKGKGKLTLERDRFEDRSKEVREAVIEELHDLHIFIDASSIEIFVNGGREVFTARYFPSPGNKSISISGRNETKLTLKTWHLQMADHVEDKREEYKELLIQVQSILGPSLEQEEVKEKLTDTYKQMKEYALFVESIEAFIRKMAKESMNKALTIAGSDSSGGAGIQADLKTFQEKNVYGMTALTVVVAMDPHNHWDHQVFPIDTATIRAQLSTIVEGIGVDALKTGMLPTVDVIELAAETIKTYDLKNVVIDPVMVCKGANEVLYPEHAEALREKLTPLATVITPNLFEAGQLSGIGEIKTIEQMEEAAKRIHELGAKYVVITGGGKLSEDKAIDLLYDGQTFERLETDKIDTEYTHGAGCTFSAAVTAELANGSDVKEAIYAAKEFITAAIKGSFQLNEYIGPTKHSAHRFDKMKISLLIVTHNRLSALCELLESISRQTVQPFEIVVVNDAGERVDSIQELYPELPIRLIHLDENVQHVNARNVGVRELTGDVIMLSDDDDYFTPCHIERMSKALEDADFVFSDAEIVSFEEKGATRFPLSRRLFAYTADIEDMRVFSTYVPSGSMYKRSIHDEIGYFDPAMHHYWDWDFFLRVSQHARVKRVPAASVIYAFFEGGGNQSSDLGETRKNYLDDLSEKHDLGDLPTANFAILLEEPAMKKRESESEIVWDGKPMISRLAQQMKPFLNDSWWAVMKSEFEQPYYQELREWMKEEYRTQTVFPKPDDVYRALHLTSYEKVKVVILGQDPYHGPGQAHGLSFSVQPGVKHPPSLRNIFQELKDDLGCPVPNHGSLVSWAEQGVLLLNTVLTVRKGEANSHKGKGWERVTDRVIDVLNERDQPVVFVLWGRHAQNKKERIDQNKHYIIESPHPSPFSARNGFFGSRPFSKVNTYLKQMGFEEINWCIKDIMEEAVQKAKQSGNDEEVKRQVAAISSLCDVILDAPSQVQMPQSPPPSIHTPSAPSTDQAMLEKLMGTSGAKKFQQNDEGQKEKDGNSDSIFDFMGAIQWMAFFIAASIAVPIAIAQAFELNQVQSAELIQSTFFSLGLVAMVQCLCGHMLPINESPAGLWWGVYTLYAGMTGTIFATYPETLQALQGALIFSAIFFFIFSLFKIINWLASLFTPVVTGIYLLLLVVQLSQPIMKGLMGIGYRGNQVDGLVFCLSILIIILTFMISRSKWHYLRQFSVLFALAGGWLLFALLGLAKPVRIPEQIIEFPKLFPFGMPVFDSGLLVTSFFITILLIVNMLASIRIVESSVKAFGELRERKRARPAGFVAAFGHLLSGLIGAIAPVPISGAAGFIQTTKIPSRKPFFIGSLLIVLISLFPLLMSFFSALPSPVGLAVNFVVFSSMIGIAMSEFDQYEKEEIPRIRFVLGIAVLAGVGAMFVPQGALKGMHPVLISLLSNGLVLGTLIAIVVDQVLLRMKLFFILGAINAMLAVGLGAFGAHGLEGKIPEKYIEIWNKGVQYQMFHAIGLFVVAFLADKLSGVSLVPAAGWVMLAGILFFSGSLYVLALTQVKILGAITPIGGVAFIASWIMLVIAAAKNLVYFEYVNLMKDLSYKEIPLGLISNFYQYISPEVRERMEDEAQLTTDCPLPEEIQPFFDQHKQQIKRIAYRPANGKVLLHFEHLRFTEQNYKRFHPNQTVVLARWKKADYFGIPVISKPELTGEVNKEAHAEYIEKANALLKPYAHHPVFGNVFFREKLRKDIVQFIDVIDQIEVLFQMQPITAVIVGTTEDAYSRVLALQTVKRQLTSICLQHGALMGDEAFLPIFTTCHGVFGKYEKDWYVDKGCQPEQVEITGHPRFDLVKERTPLQQDLIFRKLNFSPAKKTVLVATQPFSEAFYGDVLKTIAKRKDIQLVMKPHPWEIARNRLNDYVSIERAGNHVKLIKKEIDLYDLLPYVDIVITLTSTVGLEAMLFEKSVLIGKMTEGRRYPYYESLGSYHMENPVELAEKAIRILSDEQEMKLAKQQGAQFIKQHYPHARSTDVLLSLLKTKTGVDFQRMGKKRAQFLPYALPFIEQEEIDEVIGTLKSGWLSTGPKVRQFEEEFQQLTGAKHAIAVNSCTAALFLALKARGIGAGDEVITTPLTFCATANTIIHTGAAPVFVDIDPATLNLDAEKIEAAITPHTKAIVPVHFAGQSCDMDRILAIAKKYDLFVLEDAAHALYTTYHGQPVGSIGDATAFSFYATKNLATGEGGMLTTNDDALADRIRRLALHGMSKGAWNRYGEKGTWYYEVEEPGYKMNMFDVQASLGLVQLSRLDDMQVRREQIAKAYNQAFQKEAGLILPPVHQEGRHAWHLYVLQVNPKEAFITRDELIDQLQTEYKIGTSVHFIPVHLHPYYQQTYHYSPEDFPKSLAYYKQTLSLPLYPSMTDEDVQDVITAVLSILKKVVHSINDQVLAAWLEKYGQQAEQMNAFQFALVNGAQLKAVLLYEWSKWESGIFDQHIFHVKFIEAESASAFQELMERFINWMRTEKCDFFFLRLEASDLEKNRIVQRLAHVYYVGGLTRLEAPPVQMESTGEDVVISLPDEKEYDEAVSLAHQAFGKSRYALDPFLDQNVVQHFFQEWMRNNLLGRADINLAAKVNGEVIGLIQGVTKGDELILDLLSIRPDVQGKGIGKKLVMAMIKASYERGHRFMSAGTQMHNTTAIQLYEKLGFRTKNAFLYYHVWPKKGERVGDGAPVFIIAEAGINHDGKLDQALALIDVAKEAGADAVKFQMFQADRMYQKEPGLYETAKGEEVSIFSLVEKMELPPEWLPVLLSRCAEKGLIFLSTVCDEESADLLNQTDPPAFKLASYEINHLPLMRHTASFQKPIIFSTAGATISDVHEAYEAITSEQNQQVAIMHCVAKYPAPRAYTNLRVLQTLAAAFPDAVIGFSDHSEHPTDAPVAAVKLGAAIIEKHFTVDKTLPGADHSFALDPDELKEMVQHIRAAEKQRHLDTHSVPEELLGSSYKTTTAIEGKIREFAYRGIFTTKGIAKGEALTAENLAVLRPGQKSQGLHPRYMSILLGAKAVRDIPAHTGVSWKDVLTMGSTRLPKKVMKPIGGMALIDLIVERVKQSDHYNHKTQNLMIATTVEAEDDLLAHYCLSKGYKVFRGSETDVLQRFAQIVRHFEPQIIVRLTGDNPFIDPALLSKMLEKHRQEKADYTYTTGTPLGISGEMIDAQILSEIDNFPLTQPEREHVTLYIRKHPEQFHLQLFTPPKELAYPAYRFTIDTEEDYEFATRLLERAGGSINVPTAELITICEQDPDIVIMIVVYGGFLRGMGHVVRMKRLANQLLQEQICVEMISGPNWHVHLLQESKAFLQMEKDIKELNPDLLLIDVLDCDLQFLRSIKASSSAKLVLFEENRAEACQLADAVVNGIYGGLDEKHMQVDGTAYFDGTPYLLLDQEISRLKDTYEVRKECKKVVISLGGSDPRGLLSKAVSALLEADHLHILAVTGKASRIEEQIEAEHIQFIRHTDQLPARLSEADLAIVAGGMTLYEAVCIGVPSIVLSQVDHQAVTAARFAQKGACHHLGLGELVDEKDIRRAVERLSGSYFLRRSIHLNGRTLIDGKGTERVKNILIHLMNHHMKGVILAGGKGSRLAPLTKIFNKHLLPVGPYPMIYWSLFKLKEAGILDVMVISQEEQIPLFQKLLESDQELGMNIVYQVQPEASGISDGLSYAKPFVEGEKFVLMLGDNVFEDSLNPFVEAFQQQERGAKVLLKEVADPKRFGIAEIDATCQRILSIEEKPEYPRSSYCVTGIYFYDQEVFHYIERISPSDRGELEITDVNNLYISNSQLTYDMLKGWWIDAGTHESLHQASAKMFETMKKKEGSEMTKSYLITGGAGFIGLNFVKLLLQDADVRLTVFDKLTYASHPEEMDELLKLSHFRFIQGDITLQHELDQAFDEVYDAIIHFAAESHVDRSIESAEPFIQTNVLGTYRMLEAVLKGKAKKLIHISTDEVYGDLEPDDPAFTEQTPLSPNNPYSASKASSDLLVKSYIHTHQLPAMITRCSNNYGPYQHEEKLIPTIIRKAVNGEKIPIYGDGQQIRDWLYVEDHARAVKQVLENGTAGQVYNIGGGNEKTNLDLTKTILSQLGSHDQIAFIQDRKGHDRRYAIDASKLKGELGWTQETSFEEGIEKTINWYMKVLITGAGGQLGKELSRQLKEKDMTVIALTRNMLNIADQQAVRHAMRHYQPDIVVSAAAYTSVDQCETETEKAYLVNGIGAYYTALEAKRAGADVLHVSTDYVFDGQADTPYQVDAQADPQTIYGKSKKLGEELIQLVSDEVKIIRTSWLYGHEGHNFVNTILRLAETKDHLRIVNDQTGSPTYTKDVAEALIHLFDQKAGVYHVSNRESCSWFDFASEIVMKSGLSATIEPITTEEYGFQTPRPAYSVLDLQAIEATGWQPRHWKDALHEYLQKEGMIDGVQTKKLMKHCDDRGFFAELIRDDEPMLKRFGQASWSKSFPGVIKAFHYHEKQDDVWFFPAGHAQVVLYDLREDSPTKGQTDVYYMGEDNPMLLLIPKGVAHGYRVLGETPLQIVYFTTESYDPKNPDEKRIAWNDEMIGFDWETTFKMSEQHTTNEAAQTLDGWYALHDFRTIDWTAWKLLTSDERQAIIHEFTGLLEKWKTAEQDKAGSQTIYSIVGQKADIMLMILRPTMEELGEIELEFNKTRLAEFTIPAYSYVSVVELSNYLAGGDPYENPHVRARLYPELPSSQYVCFYPMDKRRSGNDNWYMLSMDERKSLMRSHGLIGRSYAGKVKQIITGSVGFDDYEWGVTLFSDDVLQFKKLVYEMRFDEVSARYGEFGSFFVGNRLANEQLASYFHVADIFSTVQEKVAGKGVKIVFPEGMDERILTAVQKLADGKVLQPIVVGKKQEVEAKAKELGLTLDGVDVYDPHTYEGFEELVQAFVERRKGKATEEQARKALLDENYFGTMLVYKGLADGLVSGAAHSTADTVRPALQIIKTKEGVKKTSGVFIMARGEEQYVFADCAINIAPDSQDLAEIAIESANTAKMFDIEPRVAMLSFSTKGSAKSDETEKVSEAVRIAKEKAPELVLDGEFQFDAAFVPSVAAKKAPDSVIKGDASVFVFPSLEAGNIGYKIAQRLGNFEAVGPILQGLNQPVNDLSRGCNAEDVYNLALITAAQALMKNEPIELLTQPTWRIIDQSSLGLYVDPKQSFAMDDTLCASVGKGLSPATARSWVHHNTIVLGIQDTRLPFLQDGVKLLEDEGYRVIVRNSGGLAVVLDEGVLNVSLIFAEQKKGIDIDRGYDAMVELIRRMMSVYEVDIEAYEIVGSYCPGSYDLSINGKKFAGISQRRLRGGVAVQIYLCADGSGQKRADLIRRFYEVALKDKRHEVKAVFPDIQPDTMASLSELTGEPIDCALLMRLLLEELQKLSDQLTASGLTTEEQLEFEKNMTRMIERNEKVFSMSKQRQDAWSEENDLLLAETVLRHVREGSTQLNAFEEVGDKLNRTSAACGFRWNAVVRHQYEKALALAKKQRKQRMRALGNGQPAKKRLLYQPQVEETVTQEEFSQEPAKEETFAPAAETAEQLQFVDQSYNEELASLSHLLSELTIDDIIDFLRRYEGDGQQSTALRMENSRLKRENNELSHKVSQLEAEVKKLEKDQLTIQEDYETLVKIMNRARKLVLFEEDDSAAPTFKMDRNGNLEKMAEMPRLKSVDPDAKIEIGCQSYCGPGRKKAFAFVNNRPLSAPTEDELLEKVQKKVKMAYPKGKLSEEKVFKDPVHRYVHVRDALIWDLIGTREFQRLRRIKQLGTTYLTFHGAEHSRFNHSLGVYEIVRRIVDDVFKGRPEWDEGERELVLSAALLHDLGHGPFSHSFEKVFHLDHESFTRDIILGQTEVNEVLRRVSDDFPKHVAEVIAKTYQNKQVVSLISSQIDADRMDYLQRDAYYTGVSYGYFDMERILRVMRPREDQIVMKQSGMHAVEDYIMSRYQMYWQVYFHPVTRSAEVILTKILHRAKELHETGYIFTHAPVHFYSIFEGNVTTEDYIKLDESIVLFYFQAWEDEEDHVLADLCRRFMNRRLFQYTEFNPNEEMTKYFKLTALFKEAGIDPDYYLVVDSSSDLPYDFYRPGEEEERLPIHLLTQSGHIKELSRQSDIVDAISGKRRTDHKLYFPMDLIVDMSEKAEEKKAIMKLLGLGMKEHAKLMKVFSESGEIVGRKKLQKMIYIAKKLNLPFYEKYDFHFYGPYSEELTLRIEELCNLGFLDEMKEKKGGYYQYRYSLTDNGKEFLDQCEVDMPDLKALTHQMNEQSSRFLELVSTILYFDDLPEDEIKEKVFTIKSKQRYTDEEFEAALAYIDQLKELNMLEGRTDEQKRALVEKVTDAVVETTGAGAEKVSVIIEEMKKEHYAVAGKRMSDLLNQFLVYPLELIPYVAITLVVAFTMHELAHAYVAYRFGDPTAKNQGRLTLNPLKHLDIFGTILIFVAGFGWARPVPVNRYHFKKPRLAGICVSIAGPLSNLVLAFLGFLVYVLLQKFGGEWIMRFEPGVDYFFQIFINLNVILFLFNLLPLPPLDGYRIIEDVVSSGIRAKMTQFEQYGIIIFLIFVITPLGQFVFGPLIGMRDQIIYWFNLILKPLLMTVKTIRACFFIGLLAFLFAGTVFLTILLIAKWQGAPSVQVPQSTTIYAADGSKLGESSFGEKRYWVPLKNMSPHMRQAVVAVEDKTFYEHHGFDVKRMAGAAVADIRAMAKVQGASTITQQYARNLYLDHDKTWKRKWNEAFYTIRLEQNYTKDEILEGYLNTIYYGHGAYGVEAASRLYFGKKAKNLTLAESALLAGIPKGPSLYSPYVNEEKAGARKNMILRQMQEDGMITKKAADDAAKEKLSYRPLKQLQAKQAPYFYDDVIRELKQSLGLTEEQIETYGLHIQTTLNPELQKIAEKTLKNTMNSKSDIQIGFAAIHPQTGHVLALIGGRDYEKSPFNRVTQAKRQPGSTMKPLLYYIALQNGFTPATVMRSEETVFELDGSGAAYSPSNYHGYYANDGITMLQALALSDNIYAVKTHLFLGMEQLVRAGKTFGIKEKLDQVPSLALGTSPVKPIEMTNAYAMLVNGGKRVKPTFITKVTDAKGNVLFEEKQKREQILDEKAAFVTTDMMSGMFNDQLNGYTSVTGRTIIKELTRTYGGKSGTTGADSWMIGFSPQLVTGVWTGYDKGRTIDSVEETAYAKKIWASFMESALSKQPASSFMPPDGVKGVYINPKTGDLAGPGCESKVFTYFIEGTEPTGLCYGAEDKASEQEPVKKWWEKWLKRMSELWYTEKQTKNFGITLKVNKTLHTEQTDFQHLEMVETEEFGNMLFLDGMVMTSEKDEFVYHEMVAHVPLFTHPNPENVLVVGGGDGGVIREILKHPSVKKATLVDIDGKVIEYSKKFLPSIAGKLDDPRVDVKVGDGFMHIAEAENEYDVIMVDSTEPVGPAVNLFSKGFYAGISKALKEDGIFVAQTDNPWFTPELITNVQRDVKEIFPITKLYTANIPTYPSGLWTFTIGSKKYDPLAVEDSRFFDIDTKYYTKELHKAAFVLPKFVSDLIKMRFDEAYSGKVFIGSHPTWEDAKVILYGMPMDWTVSYRPGSRFGPNRIREVSIGLEEYSPYLDRELHEVPFFDAGDIPLPFGNAQKSLDLIEEYVDSILEKGKFPLGMGGEHLVSWPVFRAMYKKYPDLAIIHMDAHTDLREEYEGEPLSHSTPIRKVAGLIGAENVFSFGIRSGMKEEFEWAKEAGMHISKFEVLEPLKQVLPKLKGRPVYVTIDIDVLDPAHAPGTGTVDAGGITSKELLASIHAIAGSDVQVVGADLVEVAPVYDHSDQTANTASKLLREMLLGFVKTQNQISIHVKSVMKPETEAETIEFRTTGTYQEKNDKTYLTYHEEHEMGQVKTVVKMSEKEIFVMRSGAIQMKQRFLIGETTVTHYTMPFGTLQLDVHTHGIDLDVDKGLLHITYDMLTGEDQKHLHTLSISYKEDLRSMNIAEQVKDALKEEIIAAVVKAGLADESQVPDVLLEVPKDKTHGDYSTNMAMQLARIAKKAPRQIAEDIVNAFDKGKASIEKLDIAGPGFINFYMNNQYLTKLIPAVLEAKEAYGETNTGGGQKVQVEFVSANPTGDLHLGHARGAAVGDSLCNILDKAGFDVSREYYINDAGNQINNLALSVEARYFEALGLEKEMPEDGYRGEDIKGIGQKLADEFGDRFVHEPEEERMKFFREYGLKYELEKLRVDLENFRVPFDVWYSETSLYENGKIEPALETLREKGYVFEEDGATWLRSTDFGDDKDRVLIKKDGSFTYLLPDIAYHKDKLDRGFDQLINIWGADHHGYIPRMKAAIQALGYPAGKLEVEIIQLVHLYKNGEKMKMSKRTGKAVTMRDLIEEVGLDATRYFFAMRSAATHMDFDLDLAISTSNENPVYYAQYAHARICSMLRQGEEKGYEPNLEADFSHIQSEKEYDLLKIIGSFPEVVAEAAEKRIPHRVTNYIYDLASALHSFYNAEKVIDVENETKTTARLSLMKATQITLANALKLIGVSAPEKMYDLIRQHPKVLCGYSDITALANAITAKCDMVTYSGPHFSSFQMEQGQEEQTAMFQACLMNGEPFDVIPSTKWSDDAWYLDQANRQFHPTTWGIYQEGTAEGTLYGGNLCTLNLLQGTSFMPNVKDAILFVEDDELVFPETFARDLTSLLQQAQSIKGLIIGRFQKKSKMTEEHLRFILDKHPMLKHIPVIYDVDIGHTQPVFTFPIGGNVQLACTKGDIKLRMCSIKNIVELETFRLTHLESDYLIVVEGKKAQDLLQPFEKEMRYRFGYVSNAVTLWEASPAKSLTFARYSKLSKEERKEALLRTTKANLVNTLRTLYFAIAHDIPLYRFSSSIVPLATHPEVRWDFVTPFHKEFLEIGELVKRHNLRVSFHPNQFTLFTSPKPSITDNAVIDMTYHYQMLEAMKLEKEGYMNIHVGGAYGDKESALQRFDENIKQLPAHIKARMTLENDDKTYTSLETLGVCEKHDIPFVFDYHHHVANKDDDAALDDILPRMFDTWTKTGIPPKIHLSSPKSEKAIRSHADGVDMDFVLPLFQALKPYGRDVDFMIEAKLKDQALLRLVEELSAIRGNKRTGGGTIEWKSMIALIILLVLIAIVLLVMLDLYMGKKYFSTHAFERSFDQTSGDAIFYHDGEPFFDQLLTDIQQASSSIHMMFFIVKNDKIGQRVLQALKVKAEQGVSVFLLTDRLGSYSFDQKSIDMLERSGIQFYFLNKPRFPFLIYRLNMRNHRKITVIDGKIGYIGGFNIGDEYVGKKGRFGIWKDYHLRMTGQVVADLQHVFLNDLYRSSGIQLQYEVFPALEPGTLQCTTRATAGFSLEALFLQDIEQAKKQIIICTPYFIPSAPLLKALLDARKRGVTVEIIIPMKADHPLVKEAGFHYLKDLIASGCLVYRFYKGFYHSKAILIDHSRCMISTANFDKRSLFLNEEVDVAIDDPDFTAHVEEKIREHMEVSEILTEETLSKRPLFTRPLEWVAAMFSYFLMSTTVIVSGARTPFGKLGGALSGLTAAELGGIAIKAALERVSSHEIDEVIMGSVLQGGQGQIPSRQAARYADLPWYVPTQTINKVCASGMRSVSTADQIIRAGDAEVIAAGGMESMSHAPYLLKKARWGYKMGDGAVQDAMILDGLTCSFTGVHMGEYGSMAAKELGITREEQDLWALRSHERAIEAQKSGFFQHEITPVTVKTKTGERLITEDESPRRDTSYERLSKLMPVFDQKGTITAGNAPGVNDGASALLLMKDTYAARHGVKPLAVVLGHTQVAVEAKDFPKTPALAIEKLLKKTGKRLEDIDLFEINEAFSAVALACEKMTGIDRRKMNINGGAVALGHPIGASGTRIILTLIHALRQRGGGIGIAAICSGGGQGDAIMIKVDRLAVSTDLKDVQQAHLVIEAASEQMSVKKQIFETLDQFAEAEAIFATNTSSLSITELAAVTSRPEKVIGMHFMNPVPVMKLVEVIRALQTSDDTYQFVYETAKTLNKTPIEVEDFPGFVSNRILMPMINEAIYTLYEGVADAESIDGVMTLGMNHPMGPLRLADFIGLDTCLFIMNTLHEGLGDSKYRPCPLLKKYVNAGWLGKKTKRGFYTYHDHSLTDKQRLWREQTAEFARQRVFPEVEAMEQGRFPKTLLSEMGRQGYLGIPIPASYQGLGADFTTYIIAIHELSKVSATIGVIVSVHTSVVTMPILTFGTKEQKESYVPLLASGEKLGAFCLTEPKAGSDASSIQLRAEWMGGDYVLNGTKIFITSGGEAELYLVFAVTDPASARKNISAFIVEKDTPGFTIGKDEKKMGLHGSKTVTLHFEGVRIPKDQLLGAEGEGFQIAMSSLNAGRIGIAAQSLGIAEAALTEAVSYLKRHPAGLETTIRLGDLAAKLEAAKLLVYQAASFKEANRPVTKEASMAKLFASKTAVEISTEAIHLLGMDGYTNRYQAERYFRDAKICEIYEGTSEIQRLVICKQLIMTKYIFVTGGVVSSLGKGITAASLGRLLKNRGMDVTIQKFDPYINVDPGTMSPYQHGEVFVTDDGAETDLDLGHYERFIDINLNKYSNVTTGKIYSTVLKKERRGDYLGGTVQVIPHITNEIKDRVYRAGKETGADVVITEIGGTVGDIESLPFLEAIRQMKSDIGRENVMYIHCTLVPYIRAAGELKTKPTQHSVKELRSLGIQPNVIVVRTEMPLAQDMKDKIALFCDIDTKAVIECQDADTLYSIPLDLQKQGLDKLVCEHMKLDCQDADMTEWTALVDKVQNLSKQVTIGLVGKYVELQDAYISVVESLRHAGYAFDADVQIKWINAEEVTAENIADFVQDVDGIIVPGGFGDRGVEGKIIATQFARENKVPFFGICLGMQVASIEYARNVLGLEGAHSAEIDPETAFPIIDLLPEQKDVDDLGGTLRLGLYPCKLNEDSKAFAAYNDEVVYERHRHRYEFNNEYRQQMEAAGFVFSGTSPDGRLVEIIELKDHPWFLASQFHPEFVSRPTRPQPLFRDFVGASLQASESKIFTTQLSGIFSRIGEKQAEAIEDGARLLAQAVVSGHAVYFHGKNELAAVALEASESKEPFPGAKVLPLDQKELQPSDRVLLFYSDPEDQEIQSLVKELHEQGTPVVGVGPAQKEPSTIEEHCDVHIDFQLKKPLVPAEDGTRFGFPALMTCLYVYHALSFTVKEIVEEYEMNEKILIVDDQYGIRILLNEVFHKEGYQTFQAANGLQALDIVKNHRPNLVLLDMKIPGMDGIEILKRMKLIDEDIRVIIMTAYGELDMIQESKELGALTHFAKPFDIDEIRDAVKMTEMLKDAKEKGYAVGQFNLNNLEFTQAILQAAEEEKSPVILGVSEGAGRYMGGFKTVVAMVKALIEEYNVTVPVAIHLDHGSSFESCAKAIHAGFTSVMIDASHHPFDENVETTAKVVELAHFHGVSVEAELGTVGGQEDDVIAEGVIYADPKECQELVERTGIDCLAPALGSVHGPYKGEPNLGFAEMEEIGKTTGLPLVLHGGTGIPTADIKRAISLGTAKINVNTENQIASAKAVRETLAAKTEEYDPRKYLGPARDAIKATVIGKMREFGSSNQAMLFFVDTANIEDIKEAHELGILAGVTTNPSLVAKEKDVSFHDRLREITDVVSGSVSAEVISLKAEEMIEEGKELAAIAPNITVKIPMTTDGLKAVKALTDLGIKTNVTLIFSANQALLAARAGATYVSPFLGRLDDIGQNGLDLISEVKTIFDVHGLDTQIIAASIRHPQHVTEAALRGAHIGTMPLKVIKQLTKHPLTDAGIEQFLADWNKMEKLNIAGGDPLRGTVHISGAKNSAVALIPATILADSPVTIEGLPHISDIDTLRDLLEEIGGKVTFEKGEMVVNPVSMISMPLPNGKVKKLRASYYLMGAMLGRFKQAVIGLPGGCHLGPRPIDQHIKGFEALGAEVTNEQGAIYLRAEKLVGARIYLDVVSVGATINIMLAAVLAEGKTVIENAAKEPEIIDVATLLASMGAKIKGAGTDVIRIEGVESLHGCKHSIIPDRIEAGTFLIAGAAMGDEVVLDNVIPTHLESITAKLREMGFTIETSNDQMLIVGRNEGLKPVDIKTLVYPGFPTDLQQPMTALLTKAKGTSVVTDTIYSARFKHIDELRRMGANMKVEGRSAIITGQTQLQGAKVKASDLRAGACLVVAGLMADGVTEITGLEHIDRGYSLLEKKLEGLGATIWREKLNDQEIEELQNSVTEAAALKSARWMGRGLKDEADDAATSAMRDVFDTIPMKGTVVIGEGEMDEAPMLYIGEKLGNGYGPRVDVAVDPLEGTNIVASGGWNALAVIAVADHGNLLNAPDMYMDKIAVGPEAVGCIDIEAPVIDNLRAVAKAKNKDIEDVVATILNRDRHEKIIAELREAGARIKLIDDGDVAGAINTAFDHTGVDILFGSGGAPEGVLSAVALKALGGEIHGKLLPQSEEELRRCERMGLDVGKVLRMEDLVKGDDAIFAATGVTDGELLKGVQFKGSVGTTHSVVMRAKSGTVRFVDGRHSLKKKPNLVIRPMKTGIHPNYKKATVKCACGNEFETGSVKEEVRIEICSECHPFYTGRQKFASADGRVDRFNKKYGLKMYVMKQSGWLEVICGSMFSGKSEELIRRAKRATFAKQEVKIFKPAIDNRYSTSSVVSHNGSSLDGIAVASPKDIITHISERTDVIGIDEVQFFDETIIDIVTQLADQGYRVIVAGLDQDFRGEPFGVVPHLMACAELVTKLQAVCSVCGSPASRTQRLIDGKPASYDDPIILVGAQESYEARCRHHHEVPNTNEVAKEIGVSSKTIQRWVKQLNIPVARNELGHYEFHEDIVQLLKEVKHQMSEGVILQDIQLPFHKETVRQSAPAAEADVSTQRIEALEKQVRALIQQQLHVTDVEDRLQELERKLAKKADEGVSYQLLQHRREIEDLSTKFDRLAATLKQPSQAEEKKEIAPPDLKKKRVLFPLFHSFRMLDRLKSIEERYEKLNEYLSDPEVVNDTTKLREYSKEQSDIQETVEVYRQYRAAYDQLKDAKAMLEEKLDAEMRDMVKEEISELTEETERLEDELKILLIPKDPNDNKNVIVEVRGAAGGEEAALFAGNLYRMYSRYAEMQGWKTEVMEASVTGTGGYKEIIFMISGKGAYSKLKFENGAHRVQRVPETESGGRIHTSTATVAVLPEAEEVEIDIHEKDIRVDTFTSSGPGGQSVNTTMSAVRLTHLPTGVVVSCQDEKSQIKNKEKAMKVLRARVYDKFQREAQAEYDQTRKSAVGTGDRSERIRTYNFPQNRVTDHRIGLTIQKLDQILEGKLDEVIDALIMEDQARKLQDAKRTIFEALKWASSLLTEAGRDQNAAELLLMHVLGWSRSELLARFHDALPEEQDQLFSKFVTQHKAGVPVQHLTGVEFFYGRPFEVNKHVLIPRPETEEVVLAALNLVGDVFPPDQPLKAVDVGTGSGAIAITLALEKKSLSVTATDISQEALAVAKRNQQALGADVHFLHGDLLEPVIAQGIKVDVFISNPPYIAAEEMDSLSEVVTKHEPVNALTDGRDGLWFYKRLVRDLHSVLSEQAVVVFEIGHTQGQDVTALLVQAFPKAHVYTVKDINGKDRAVCAHIQNGMICLYMFLLLCGAFANLGREETAAASANQPVVIPDEAIRLRILANSDRSADQDVKRSIRDEVNANMTEWVKDLTSIEEARRVIRSKLPEINRIAKAKLKEQHIDQSVSVSFQKASFPTKLYGNFVYPAGKYEAILITLGEGDGANWWCVLFPPLCFIDFSNGEAIASPEDKQVTAQQTKESVNEVVEETGEVKFFLFEWVSSLFSMYYQLRIATEEDVPAINAFLETTFVVMEDADGQLAGCLGLEQLNEQEGLLRSLVISDKLGQGHIVSLFQSVQTLGEKIGVDTFYVVANHSSSHDFLALMGFTPLEEIPESIWSSAHAKETLGKEQAVVLQKKGSDLEKDLSTYYPQIKQAADLLQQNEVVAFPTETVYGLGANAKETEAVMKIYEAKGRPSDNPLIVHIAEVQQLHEFAQIESEKAKALMDAFWPGALTIVLPCKPGTLSKQVTAGLSTVGVRMPDHPIALELIRVAGLPIAAPSANRSGKPSPTQADHVASDLEGRIAGIVDGGSTGIGVESTVVSCVGETPVILRPGGITKEALEEVVGTVSVDPGLTNKDEVPVSPGMKYTHYAPEAQMYIFHGSDDDMQRHIQRYKAEGLKVGVLTTEEKKSLFAADVVYSCGWREKPETVAANLYRVLRQFDETDVDLIISEAFSEQGVGSAIMNRLQKAAGGRTLLAGELLTLSIMAFALGMDAFSVGLGMGMIQLRFRQIIYIGLVIGIFHMFMPLFGMLTGQLLSGWLGLLATYIGGALLLVLGLQMIVASIRKEDKPFIAPVGTGLVLFATSVSLDSFSVGLSLGIYGSQVWMTILLFGFFSMLLTWLGLLLGKQVRSWVGSYSGALGGIILLAFGIKLLFPLMAQALFASIADEKGLEVTVKSAGIFATDEGKASPQAIEALFEKSIPLNHSSSKLTEELLREAHYVFTMTMQHKQLITEQYTHAKGKVFTLKEFATGTEGDVSDPFGGS
[truncated: 28,954,343 more chars]
